# Supplementary material for: Single cell proteomic analysis defines discrete neutrophil functional states in human glioblastoma
Source: Nat Commun. 2025 Dec 15;17:621. doi: 10.1038/s41467-025-67367-3 (PMC12816625; doi:10.1038/s41467-025-67367-3)
Supplement: Supplementary file 3 — Supplementary Data 1 [file 41467_2025_67367_MOESM3_ESM.xlsx]

## Sheet: bulk_copy_numbers
Protein.IDs	Genes	Copy.number.NDN1	Copy.number.NDN2	Copy.number.NDN3	Copy.number.NDN4	Copy.number.NDN5	lead_protein	mw	unique_razor_peptides_NDN	unique_razor_peptides_GBM_NDN	unique_razor_peptides_GBM_LDN	copy rank
P04217	A1BG	4215	3716	6839	2394	6572	P04217	54253	10	9	10	3051
P01023	A2M	246	NA	811	840	1519	P01023	163290	12	12	22	4358
Q9NRG9	AAAS	2009	3269	2031	2551	1629	Q9NRG9	59574	12	10	11	3647
Q86V21	AACS	4013	2877	5158	4397	2204	Q86V21	75144	7	7	6	3090
Q2M2I8;Q2M2I8-2	AAK1	4732	4097	4833	4871	4214	Q2M2I8	103884	16	16	17	2950
Q9H7C9-2	AAMDC	19931	14006	15575	9341	13729	Q9H7C9-2	12806	3	3	3	1987
Q9H7C9	AAMDC	13072	8587	10051	8699	8076	Q9H7C9	13332	2	2	2	2374
P49588	AARS1	21645	18739	18632	19664	18000	P49588	106810	40	40	39	1785
Q9BTE6;Q9BTE6-2;Q9BTE6-3	AARSD1	NA	NA	NA	NA	NA	Q9BTE6	45479	0	2	2
Q9NRN7	AASDHPPT	5061	4909	5253	5456	4289	Q9NRN7	35775	8	8	8	2888
Q6ZMQ8;Q6ZMQ8-3	AATK	319	NA	263	211	81	Q6ZMQ8	144569	3	3	3	5076
P80404	ABAT	2962	4320	2903	2615	358	P80404	56438	12	12	13	3369
Q86UQ4;Q86UQ4-4	ABCA13	779	1070	1090	1021	652	Q86UQ4	576159	53	53	56	4211
Q8IZY2	ABCA7	171	225	160	104	146	Q8IZY2	234349	3	3	3	5230
Q9NRK6	ABCB10	3065	2883	1740	1487	1514	Q9NRK6	79147	11	12	12	3790
O75027;O75027-2	ABCB7	4026	2217	2801	3209	2355	O75027	82641	8	9	8	3395
Q9NUT2;Q9NUT2-2;Q9NUT2-4;Q9NUT2-5	ABCB8	NA	NA	NA	25	25	Q9NUT2	79988	1	1	1	5552
P33527;P33527-2;P33527-3;P33527-4;P33527-5;P33527-6;P33527-7;P33527-8;P33527-9	ABCC1	1542	1038	1508	NA	1702	P33527	171591	11	11	11	3880
P33897	ABCD1	1541	968	1206	1167	639	P33897	82936	6	6	5	4106
P28288	ABCD3	1283	5386	6075	2221	3418	P28288	75475	11	9	11	3224
P61221	ABCE1	4324	2457	3047	2178	2158	P61221	67314	13	12	13	3502
Q8NE71	ABCF1	14466	13388	14341	12906	11458	Q8NE71	95925	25	24	24	2023
Q9UG63;Q9UG63-2	ABCF2	NA	1040	814	987	768	Q9UG63	71290	3	2	3	4296
Q9NUQ8;Q9NUQ8-2	ABCF3	4143	3064	2743	3834	3691	Q9NUQ8	79744	9	9	8	3168
Q9NUJ1	ABHD10	21640	16127	15421	13763	13527	Q9NUJ1	33932	10	10	10	1918
Q8NFV4;Q8NFV4-4	ABHD11	1455	725	1121	884	1439	Q8NFV4	34689	4	4	4	4127
Q8N2K0;Q8N2K0-2;Q8N2K0-3	ABHD12	3516	4197	5015	3341	2990	Q8N2K0	45096	10	9	10	3203
Q7L211	ABHD13	433	295	547	454	387	Q7L211	38548	4	4	4	4764
Q96IU4	ABHD14B	54888	35284	46089	53183	52763	Q96IU4	22345	8	8	8	1034
O95870;O95870-2	ABHD16A	9144	7689	8164	9156	8368	O95870	63243	16	15	15	2429
Q5VST6;Q5VST6-2	ABHD17B	6574	6778	8358	7395	6878	Q5VST6	32214	9	8	9	2607
Q6PCB6;Q6PCB6-2;Q96GS6;Q96GS6-2;Q96GS6-3;Q96GS6-4	ABHD17C;ABHD17C;ABHD17A;ABHD17A;ABHD17A;ABHD17A	237	NA	288	NA	259	Q6PCB6	35830	1	0	0	5036
Q8WTS1	ABHD5	5675	6682	6008	6198	6082	Q8WTS1	39095	5	5	5	2724
Q8IZP0;Q8IZP0-10;Q8IZP0-2;Q8IZP0-3;Q8IZP0-4;Q8IZP0-5;Q8IZP0-6;Q8IZP0-7;Q8IZP0-8;Q8IZP0-9	ABI1	26426	21949	26011	25019	18749	Q8IZP0	55080	13	13	13	1561
Q12979;Q12979-2;Q12979-4	ABR	6893	5280	6699	5618	4746	Q12979	97597	14	14	14	2786
Q9P1F3	ABRACL	102612	108914	135061	157788	157919	Q9P1F3	9056	1	1	1	534
Q6UWZ7;Q6UWZ7-2	ABRAXAS1	NA	182	80	NA	NA	Q6UWZ7	46662	1	1	1	5290
Q15018	ABRAXAS2	16064	16649	17990	18164	16513	Q15018	46900	13	13	13	1871
Q969K4;Q969K4-3	ABTB1	NA	254	418	299	316	Q969K4	53978	2	2	3	4933
P09110	ACAA1	46992	39754	41664	28124	36015	P09110	44291	19	19	19	1222
P42765	ACAA2	45722	41534	38037	42982	38500	P42765	41924	19	20	20	1192
Q13085;Q13085-2;Q13085-3;Q13085-4	ACACA	769	465	408	833	798	Q13085	265553	11	10	11	4411
O00763;O00763-2;O00763-3	ACACB	375	247	367	375	365	O00763	276540	7	7	7	4846
Q9UKU7	ACAD8	8369	7096	8045	3711	7538	Q9UKU7	45069	11	14	13	2521
Q9H845	ACAD9	6138	7198	5270	5851	4983	Q9H845	68760	20	18	18	2754
P11310;P11310-2	ACADM	72212	49920	64292	47696	39033	P11310	46588	18	17	17	1067
P16219	ACADS	9903	8018	9515	6974	10208	P16219	44297	12	14	15	2298
P45954;P45954-2	ACADSB	2619	2683	2611	2873	1212	P45954	47485	9	9	8	3450
P49748	ACADVL	89935	57660	90841	90637	92811	P49748	70390	36	36	36	729
Q15027	ACAP1	64189	60343	62361	69383	57623	Q15027	81535	34	34	36	929
Q15057	ACAP2	48732	46843	46102	43553	39122	Q15057	88028	30	30	29	1120
P24752	ACAT1	48416	47241	56553	46698	45133	P24752	45199	19	19	19	1101
Q9BWD1	ACAT2	47399	42355	43749	57910	42635	Q9BWD1	41350	14	14	15	1154
Q9H3P7	ACBD3	10426	9109	8962	7598	8071	Q9H3P7	60593	11	11	9	2350
Q5T8D3;Q5T8D3-2;Q5T8D3-3;Q5T8D3-4	ACBD5	239	266	437	507	158	Q5T8D3	60091	2	2	2	5018
Q9UKV3	ACIN1	9624	10009	10527	12689	10813	Q9UKV3	151861	34	34	35	2221
P53396	ACLY	188387	166699	181015	197403	175944	P53396	120839	58	58	57	418
P53396-2	ACLY	NA	85	37	NA	NA	P53396-2	119772	1	1	1	5442
P21399	ACO1	9002	6228	9825	9116	7540	P21399	98398	22	21	22	2346
Q99798	ACO2	60228	52747	58638	40344	45012	Q99798	85425	39	38	39	1036
Q8WXI4;Q8WXI4-2	ACOT11	2481	3354	4240	5948	6238	Q8WXI4	68492	10	10	10	3047
Q9NPJ3;Q9NPJ3-2	ACOT13	8553	5795	8528	6720	7005	Q9NPJ3	14960	3	3	3	2588
P49753;Q86TX2	ACOT2;ACOT1	3819	2041	1862	1771	1429	P49753	53218	9	7	8	3727
O00154;O00154-4;O00154-6;O00154-7	ACOT7	3830	1694	1704	1628	2473	O00154	41796	5	5	5	3810
O14734	ACOT8	4876	63545	89840	3323	81898	O14734	35914	7	6	6	916
Q9Y305;Q9Y305-2;Q9Y305-4	ACOT9	13359	17282	15936	16280	15596	Q9Y305	49901	20	18	19	1895
Q15067-2	ACOX1	44359	41348	51306	32443	41712	Q15067-2	74667	28	28	28	1186
O15254	ACOX3	2342	2393	1754	1561	2529	O15254	77629	12	12	11	3548
P24666	ACP1	93348	59968	83475	72649	61554	P24666	18042	10	10	9	822
P11117	ACP2	6868	6551	6901	7870	5679	P11117	48344	10	11	10	2610
P15309;P15309-2	ACP3	13666	9472	11769	11483	7173	P15309	44566	11	11	10	2151
Q9NPH0;Q9NPH0-2	ACP6	1399	1556	1572	NA	1166	Q9NPH0	48886	4	3	5	3902
Q96CM8;Q96CM8-2;Q96CM8-3	ACSF2	316	NA	260	138	NA	Q96CM8	68124	3	4	6	5033
Q4G176	ACSF3	1398	1769	1235	1082	1789	Q4G176	64130	7	8	7	3946
P33121	ACSL1	135955	136180	208390	192522	149002	P33121	77943	39	38	39	499
O95573	ACSL3	23580	21322	22326	23267	19022	O95573	80420	25	25	25	1657
O60488;O60488-2	ACSL4	25627	22432	26457	29609	23106	O60488	79188	28	28	28	1539
Q9ULC5;Q9ULC5-3	ACSL5	7375	4157	4731	5986	3734	Q9ULC5	75990	20	20	20	2951
Q9NUB1;Q9NUB1-2;Q9NUB1-3	ACSS1	6674	3898	4549	3114	6947	Q9NUB1	74856	15	13	12	2988
Q9NR19;Q9NR19-2	ACSS2	8030	8464	7847	12028	10068	Q9NR19	78579	18	17	18	2413
P62736;P63267	ACTA2;ACTG2	4278295	3225820	3381477	3454397	3063543	P62736	42008	11	11	10	61
P60709	ACTB	57935340	49191835	53433978	50492345	45298960	P60709	41736	35	35	35	7
Q562R1	ACTBL2	2366879	1752116	2119486	1836353	1643551	Q562R1	42003	7	7	7	91
O96019	ACTL6A	23523	20334	23697	18407	17107	O96019	47460	17	17	17	1725
Q5BKX5;Q5BKX5-3	ACTMAP	269	233	265	257	NA	Q5BKX5	37778	1	1	1	5030
P12814	ACTN1	2959313	2532905	2706113	2929447	2480170	P12814	103057	74	74	72	72
P35609-2	ACTN2	1842	2247	2540	1386	1753	P35609-2	103919	2	2	2	3741
O43707	ACTN4	619331	512014	543070	552760	485629	O43707	104854	46	46	46	206
Q9NZ32	ACTR10	15128	12608	16796	13616	12082	Q9NZ32	46306	17	17	17	2006
P61163	ACTR1A	54464	54515	47727	59266	51639	P61163	42613	8	8	9	1005
P42025	ACTR1B	88256	85975	197227	297606	185180	P42025	42293	17	17	17	407
P61160	ACTR2	1751318	1391645	1554057	1544548	1431581	P61160	44760	21	21	21	112
P61158	ACTR3	1802923	1358442	1639236	1593210	1425322	P61158	47371	24	24	24	108
Q9P1U1	ACTR3B	938189	703291	458513	699848	699632	Q9P1U1	47607	8	7	8	176
Q9H9F9	ACTR5	397	465	448	415	422	Q9H9F9	68297	3	3	3	4782
Q9GZN1	ACTR6	87	NA	107	NA	NA	Q9GZN1	45810	1	1	0	5360
Q9H981	ACTR8	301	396	409	NA	397	Q9H981	70483	4	4	5	4822
Q03154;Q03154-2;Q03154-4	ACY1	119	NA	NA	NA	NA	Q03154	45885	2	3	4	5316
P07311	ACYP1	37653	23642	17581	32150	24797	P07311	11260	4	4	4	1569
P14621	ACYP2	8177	6539	8030	13748	11571	P14621	11139	5	5	5	2448
P00813	ADA	26238	17095	16426	17389	17008	P00813	40764	15	16	16	1852
Q9NZK5	ADA2	7930	13406	12193	15804	9514	Q9NZK5	58933	15	17	17	2097
Q96M93;Q96M93-2;Q96M93-3	ADAD1	NA	NA	NA	32	44	Q96M93	64411	1	1	1	5516
O14672	ADAM10	36028	44858	52117	47705	43666	O14672	84142	29	31	29	1136
Q13444;Q13444-10;Q13444-11;Q13444-12;Q13444-13;Q13444-2;Q13444-3;Q13444-4;Q13444-5;Q13444-6;Q13444-7;Q13444-8;Q13444-9	ADAM15	NA	NA	NA	NA	NA	Q13444	92959	0	2	3
P78536	ADAM17	1087	1025	1262	1331	1071	P78536	93020	6	7	7	4151
Q9H013;Q9H013-2	ADAM19	1897	1600	2221	2329	2514	Q9H013	104996	11	10	11	3585
P78325	ADAM8	48234	52977	58469	59414	60307	P78325	88771	22	23	22	963
Q13443;Q13443-2	ADAM9	1974	1779	1992	1677	929	Q13443	90555	6	6	6	3770
Q76LX8;Q76LX8-2;Q76LX8-3	ADAMTS13	NA	NA	146	NA	NA	Q76LX8	153604	1	1	1	5258
O75689	ADAP1	8288	5545	7393	5206	7367	O75689	43395	14	15	15	2544
P55265;P55265-4	ADAR	15973	17826	18766	17096	15391	P55265	136066	35	36	34	1851
P55265-2;P55265-3	ADAR	122	112	159	191	158	P55265-2	133274	1	1	1	5235
P51828	ADCY7	1639	829	487	323	300	P51828	120308	8	9	8	4699
P35611;P35611-2;P35611-3;P35611-6	ADD1	35699	32763	32713	27708	27059	P35611	80955	21	21	21	1356
P35612;P35612-2;P35612-3;P35612-4;P35612-8;P35612-9	ADD2	1294	NA	NA	NA	NA	P35612	80854	7	0	0	4016
Q9UEY8;Q9UEY8-2	ADD3	34399	31364	33203	31629	30163	Q9UEY8	79154	21	21	21	1380
Q14246;Q14246-2;Q14246-4	ADGRE1	293	443	NA	357	26	Q14246	97683	3	3	4	4904
Q9UHX3;Q9UHX3-3;Q9UHX3-4;Q9UHX3-6	ADGRE2	3390	3307	5779	3803	4102	Q9UHX3	90471	9	10	9	3136
Q9BY15	ADGRE3	17589	17612	17602	17603	15368	Q9BY15	72621	11	12	11	1828
P48960;P48960-2;P48960-3	ADGRE5	36893	35603	39194	34705	36953	P48960	91869	14	14	14	1272
Q86Y34	ADGRG3	77084	65706	58722	62621	47727	Q86Y34	60860	13	13	13	927
P11766	ADH5	165866	108092	47326	126140	100695	P11766	39724	17	17	17	641
Q9GZN8;Q9GZN8-2	ADISSP	205822	138893	195756	156568	145802	Q9GZN8	19291	9	9	9	481
P55263	ADK	110933	73676	108952	64001	82232	P55263	40545	21	21	21	761
Q9H2P0	ADNP	118	202	243	NA	258	Q9H2P0	123562	2	1	2	5102
Q96SZ5	ADO	7533	7786	7688	7907	9306	Q96SZ5	29750	10	10	10	2499
Q9BRR6;Q9BRR6-2	ADPGK	31447	23252	24919	27431	23181	Q9BRR6	54088	15	15	15	1566
Q9NX46	ADPRS	29619	23043	23397	26741	21428	Q9NX46	38946	12	12	12	1623
P07550	ADRB2	NA	NA	NA	NA	NA	P07550	46458	0	1	1
Q16186	ADRM1	5213	5793	5937	7221	5574	Q16186	42153	6	6	6	2761
P30566	ADSL	38913	33863	43169	38882	37575	P30566	54889	20	19	20	1239
P30520	ADSS2	567889	483329	556855	475238	444994	P30520	50097	25	25	25	221
P51825;P51825-2;P51825-3	AFF1	395	197	185	NA	NA	P51825	131421	1	1	2	5159
Q9UHB7	AFF4	188	210	212	219	181	Q9UHB7	127459	2	2	3	5135
Q8NB90	AFG2A	457	801	726	1443	1209	Q8NB90	97904	7	7	6	4388
Q9BVQ7;Q9BVQ7-2	AFG2B	2641	2334	1781	1935	1675	Q9BVQ7	80710	4	4	5	3698
Q9Y4W6	AFG3L2	3158	3118	3491	3351	3002	Q9Y4W6	88583	18	19	18	3290
Q6ULP2;Q6ULP2-6;Q6ULP2-8;Q6ULP2-9	AFTPH	162	122	113	NA	159	Q6ULP2	102112	2	1	1	5271
P20933	AGA	42968	31538	35383	53490	41757	P20933	37208	8	8	8	1185
Q99490-2	AGAP2	16161	9109	16076	16499	16271	Q99490-2	90537	18	18	18	1891
P52594;P52594-2;P52594-3;P52594-4	AGFG1	20468	17077	20750	24233	21560	P52594	58260	14	13	14	1709
Q53H12	AGK	8517	7205	8184	8413	8477	Q53H12	47137	10	10	10	2419
P35573	AGL	58085	50485	48430	61358	53059	P35573	174763	82	82	81	1028
Q9UL18	AGO1	12565	10380	11248	12005	11767	Q9UL18	97214	28	29	28	2127
Q9UKV8	AGO2	4404	3901	2689	3872	3885	Q9UKV8	97208	13	14	13	3114
Q9H9G7	AGO3	1877	1628	1935	1979	1680	Q9H9G7	97360	4	5	5	3721
Q9HCK5	AGO4	3622	3331	5002	4023	4421	Q9HCK5	97096	14	13	13	3086
Q99943	AGPAT1	NA	NA	3752	NA	2611	Q99943	31716	2	2	2	3287
O15120	AGPAT2	6301	16010	14069	14702	15640	O15120	30914	7	8	7	1945
Q9NRZ7;Q9NRZ7-2;Q9NRZ7-3	AGPAT3	1285	1159	1144	763	1702	Q9NRZ7	43380	5	5	4	4111
Q9NUQ2	AGPAT5	558	NA	NA	NA	363	Q9NUQ2	42072	1	1	1	4731
O00116	AGPS	23602	27048	29571	22324	34327	O00116	72911	28	28	28	1497
P01019	AGT	481	21	148	111	250	P01019	53154	4	4	4	5252
Q9UPW5;Q9UPW5-2;Q9UPW5-3	AGTPBP1	6004	5972	6152	7041	6217	Q9UPW5	138448	27	30	29	2708
Q6RW13	AGTRAP	101915	83530	99918	101530	86949	Q6RW13	17419	5	5	5	690
Q6RW13-2	AGTRAP	16801	11163	10573	NA	15173	Q6RW13-2	16669	1	1	1	2037
Q8WYP5;Q8WYP5-2;Q8WYP5-3	AHCTF1	761	1411	1441	1521	998	Q8WYP5	252498	21	22	24	3935
P23526	AHCY	241177	161059	213638	178698	169337	P23526	47716	25	25	24	428
O43865;O43865-2	AHCYL1	4163	2947	4488	4336	3943	O43865	58951	5	5	5	3060
Q96HN2;Q96HN2-2	AHCYL2	13080	11306	15647	11331	10427	Q96HN2	66721	17	15	15	2166
Q09666	AHNAK	1890	320	285	NA	NA	Q09666	629101	29	4	13	4915
O95433	AHSA1	38838	31149	34140	33109	30250	O95433	38274	14	13	14	1347
P02765	AHSG	2173	2368	3490	3117	6354	P02765	39340	4	4	4	3303
Q96BJ3	AIDA	803	620	323	227	345	Q96BJ3	35023	3	3	2	4877
P55008	AIF1	205905	136745	172582	138478	82132	P55008	16703	8	8	8	527
O95831;O95831-3	AIFM1	30401	27161	33403	28543	35186	O95831	66900	23	24	24	1399
Q9NVV5;Q9NVV5-1;Q9NVV5-3;Q9NVV5-5;Q9NVV5-6	AIG1	5493	4926	8105	10384	9068	Q9NVV5	27458	2	2	2	2459
Q12904;Q12904-2	AIMP1	26989	24841	24083	30324	23071	Q12904	34352	16	16	16	1567
Q13155	AIMP2	24155	18369	21709	21856	18508	Q13155	35348	9	9	9	1679
O00170	AIP	17859	15695	15869	16966	12888	O00170	37664	14	14	15	1897
P00568	AK1	80704	11604	NA	NA	NA	P00568	21634	9	0	0	1119
P54819;P54819-2	AK2	375517	306536	416797	400369	341522	P54819	26477	18	17	17	249
Q9UIJ7	AK3	24980	23385	19075	25112	23785	Q9UIJ7	25565	13	14	14	1602
O43572	AKAP10	1376	11125	864	1027	840	O43572	73818	7	6	6	4204
Q12802;Q12802-2;Q12802-4	AKAP13	2507	2572	2641	3086	2152	Q12802	307550	25	22	22	3468
Q02040	AKAP17A	381	559	NA	NA	NA	Q02040	80735	3	4	2	4718
O43823	AKAP8	493	778	359	605	384	O43823	76108	6	6	6	4692
Q9ULX6	AKAP8L	2842	2097	2337	2373	2393	Q9ULX6	71639	10	9	10	3532
Q99996;Q99996-1;Q99996-3;Q99996-5;Q99996-6	AKAP9	182	316	271	415	170	Q99996	452987	12	13	14	5003
Q7Z591;Q7Z591-2;Q7Z591-7	AKNA	NA	33	108	NA	52	Q7Z591	155139	2	3	3	5468
P14550	AKR1A1	170785	130655	140451	137031	128903	P14550	36573	19	20	19	530
P15121	AKR1B1	48915	19726	22219	20331	21477	P15121	35853	14	13	13	1689
Q04828	AKR1C1	13285	13395	897	560	13246	Q04828	36788	9	8	7	2031
P52895	AKR1C2	1015	NA	1445	NA	NA	P52895	36735	1	1	1	4059
P42330	AKR1C3	2434	371	NA	NA	397	P42330	36853	3	3	3	4820
O43488	AKR7A2	134540	95409	118672	121853	124460	O43488	39588	13	13	13	576
P31749	AKT1	111849	78018	122667	130463	99453	P31749	55686	16	17	16	624
Q96B36;Q96B36-2;Q96B36-3	AKT1S1	380	276	481	491	430	Q96B36	27383	1	1	1	4770
P31751	AKT2	4393	4204	5162	5408	4366	P31751	55768	13	13	13	3017
Q9H8T0;Q9H8T0-2	AKTIP	6975	6819	6572	6585	5951	Q9H8T0	33128	6	7	6	2644
P13716;P13716-2	ALAD	88829	43005	75195	42910	51425	P13716	36294	12	12	12	1051
P02768	ALB	1031092	1139286	1650365	978413	1567859	P02768	69366	54	53	54	133
Q13740;Q13740-2	ALCAM	NA	NA	205	NA	NA	Q13740	65102	1	2	2	5143
Q8IZ83	ALDH16A1	28263	20209	25797	25904	13484	Q8IZ83	85127	23	23	23	1535
P54886;P54886-2	ALDH18A1	380	398	NA	NA	277	P54886	87302	2	2	2	4837
P00352	ALDH1A1	7820	1267	NA	341	NA	P00352	54861	10	5	7	4031
P30837	ALDH1B1	3391	4476	7388	3851	1535	P30837	57249	4	4	5	3121
P05091	ALDH2	104356	71591	127760	89342	128668	P05091	56381	25	26	25	665
P51648;P51648-2	ALDH3A2	11424	10779	13276	11530	9321	P51648	54847	13	13	14	2155
P43353	ALDH3B1	139758	118984	156841	145648	132625	P43353	51839	18	18	18	522
P30038	ALDH4A1	37155	34996	41967	38253	39145	P30038	61719	21	22	21	1248
Q02252;Q02252-2	ALDH6A1	11358	8908	10076	12737	11578	Q02252	57839	18	17	19	2161
P49419;P49419-2	ALDH7A1	NA	NA	84	NA	NA	P49419	58487	1	4	4	5384
P49189	ALDH9A1	62920	52312	55094	52213	40850	P49189	53801	19	19	20	1042
P04075	ALDOA	5601991	4671544	4957283	5231244	4474169	P04075	39420	39	38	38	40
P09972	ALDOC	163014	1170993	166788	173364	149435	P09972	39455	23	22	23	457
Q9BT22	ALG1	3026	3856	3314	2989	3096	Q9BT22	52518	8	8	8	3305
Q5BKT4	ALG10	NA	1528	NA	NA	1972	Q5BKT4	55606	2	2	2	3783
Q2TAA5	ALG11	1069	2789	1836	1567	2595	Q2TAA5	55651	5	5	5	3745
Q9BV10	ALG12	43	NA	684	NA	499	Q9BV10	54654	2	2	2	4684
Q9H553	ALG2	6399	5494	5737	5658	5565	Q9H553	47091	14	13	15	2780
Q92685	ALG3	1695	1626	1729	1782	1918	Q92685	50126	2	2	2	3800
Q9Y673;Q9Y673-2	ALG5	15144	13180	9217	13164	12751	Q9Y673	36946	11	10	11	2038
Q9Y672	ALG6	1376	1372	198	975	395	Q9Y672	58120	3	3	3	4247
Q9BVK2;Q9BVK2-2	ALG8	NA	NA	NA	191	393	Q9BVK2	60087	2	2	2	4959
Q9H6U8;Q9H6U8-2;Q9H6U8-3;Q9H6U8-4	ALG9	240	398	334	NA	307	Q9H6U8	69863	5	5	5	4913
Q9NXW9	ALKBH4	449	322	NA	NA	423	Q9NXW9	33837	2	2	2	4780
Q6P6C2;Q6P6C2-1;Q6P6C2-3	ALKBH5	409	NA	NA	NA	NA	Q6P6C2	44255	1	1	1	4802
P16050	ALOX15	2539	NA	NA	64	NA	P16050	74804	6	0	0	4006
O15296;O15296-3	ALOX15B	NA	NA	NA	NA	NA	O15296	75856	0	5	5
P09917	ALOX5	333623	300747	318683	337962	278016	P09917	77983	37	37	37	285
P20292	ALOX5AP	2067777	1865103	1780813	2562765	2073039	P20292	18157	4	4	4	85
Q96QP1;Q96QP1-2	ALPK1	NA	NA	NA	NA	NA	Q96QP1	138860	0	4	3
P05186	ALPL	32947	18502	37421	39714	26193	P05186	57304	20	19	20	1351
Q86V81	ALYREF	113101	67448	85300	101141	87674	Q86V81	26887	9	9	9	737
Q9UHK6;Q9UHK6-5	AMACR	NA	NA	261	NA	NA	Q9UHK6	42386	1	1	1	5031
P02760	AMBP	519	390	1083	445	1038	P02760	38999	4	6	6	4667
Q9Y303	AMDHD2	8515	8329	9749	7539	9907	Q9Y303	43747	10	11	11	2406
Q01433	AMPD2	27064	22923	30814	32574	33313	Q01433	94890	29	28	30	1391
Q01432;Q01432-4;Q01432-5	AMPD3	145385	157396	183167	188581	143662	Q01432	88812	38	36	38	480
P48728;P48728-2;P48728-3;P48728-4	AMT	1104	940	908	1067	NA	P48728	43945	3	4	3	4224
Q9H1A4	ANAPC1	NA	NA	135	205	102	Q9H1A4	216500	5	4	4	5281
Q9UJX5;Q9UJX5-3	ANAPC4	828	738	788	548	793	Q9UJX5	92116	7	8	8	4397
Q9UJX4	ANAPC5	NA	NA	NA	NA	NA	Q9UJX4	85076	0	2	1
P16157;P16157-10;P16157-12;P16157-14;P16157-16;P16157-21;P16157-3;P16157-5;P16157-8	ANK1	12236	1525	NA	NA	NA	P16157	206264	42	0	0	2605
Q9P2R3;Q9P2R3-4	ANKFY1	10715	10837	9532	9037	9046	Q9P2R3	128399	35	30	32	2294
Q9P2G1	ANKIB1	76	64	87	101	93	Q9P2G1	122001	1	1	1	5375
Q8NFD2	ANKK1	441	NA	NA	NA	NA	Q8NFD2	84632	2	1	1	4752
Q86XL3;Q86XL3-3	ANKLE2	354	552	2032	2563	1938	Q86XL3	104114	1	1	1	3696
Q8IZ07	ANKRD13A	18062	16540	18831	20530	16856	Q8IZ07	67619	19	19	19	1810
Q6ZTN6	ANKRD13D	2850	1566	1885	2417	1723	Q6ZTN6	68171	8	8	8	3718
Q5VYY1	ANKRD22	14484	11131	10183	10634	10551	Q5VYY1	21848	6	6	6	2214
Q96NW4	ANKRD27	47	NA	NA	38	NA	Q96NW4	116984	1	1	1	5502
O15084;O15084-1;O15084-2;O15084-4	ANKRD28	NA	97	144	NA	72	O15084	112965	3	3	3	5359
Q8N8A2	ANKRD44	26494	21247	20013	20734	18718	Q8N8A2	107603	35	35	35	1713
Q9ULJ7;Q9ULJ7-2	ANKRD50	NA	NA	283	NA	NA	Q9ULJ7	155859	1	1	1	4973
Q92625	ANKS1A	684	1149	1306	1538	785	Q92625	123107	13	15	17	4118
Q9H8Y5	ANKZF1	286	486	817	343	275	Q9H8Y5	80926	5	5	6	4884
Q9NW15	ANO10	21779	15684	20511	17383	15611	Q9NW15	76329	20	20	20	1838
Q4KMQ2;Q4KMQ2-2;Q4KMQ2-3	ANO6	9002	11588	9767	9609	9279	Q4KMQ2	106164	27	26	26	2285
P39687	ANP32A	389138	252161	332367	343001	270515	P39687	28585	11	11	11	277
Q92688;Q92688-2	ANP32B	180716	164561	164932	206164	186428	Q92688	28787	8	8	8	419
Q9BTT0-3	ANP32E	227977	182832	209494	247110	191184	Q9BTT0-3	25125	9	9	9	371
Q9BTT0	ANP32E	4824	5206	3527	13664	11055	Q9BTT0	30692	2	2	2	2854
P15144	ANPEP	82647	68221	127452	95319	116565	P15144	109539	45	44	43	700
P58335-4	ANTXR2	13046	13511	11347	11421	11096	P58335-4	53492	12	12	12	2156
P04083	ANXA1	12242658	9579107	11037299	11296379	8798888	P04083	38714	42	40	40	22
P50995;P50995-2	ANXA11	1071397	820882	861907	887276	793049	P50995	54389	23	23	22	154
P07355;P07355-2	ANXA2	5358	3077	NA	597	2847	P07355	38604	3	3	3	3346
A6NMY6	ANXA2P2	15933	2863	1235	3355	3469	A6NMY6	38659	9	8	10	3235
P12429	ANXA3	8095010	8040965	9448940	9263440	8450557	P12429	36375	37	36	35	27
P09525;P09525-3	ANXA4	996611	857663	951076	1024342	986351	P09525	35882	27	27	27	142
P09525-2	ANXA4	10073	8186	7733	3307	2474	P09525-2	27062	1	1	2	2504
P08758	ANXA5	541614	661219	716710	905425	801912	P08758	35936	25	24	23	175
P08133	ANXA6	2313159	2057377	2049227	2258138	2019797	P08133	75873	53	50	51	86
P20073;P20073-2	ANXA7	193030	152206	190665	210587	169247	P20073	52739	23	24	22	397
P28039;P28039-2	AOAH	4476	5780	5010	2452	3784	P28039	65104	12	10	12	3001
P19801;P19801-2	AOC1	17123	15598	11022	879	8564	P19801	85377	26	26	26	2189
Q10567;Q10567-2	AP1B1	95127	83259	94360	93181	80885	Q10567	104606	45	45	44	716
Q10567-3	AP1B1	2465	1847	2053	NA	1857	Q10567-3	103533	1	1	1	3687
O43747	AP1G1	47613	50682	52653	54533	48842	O43747	91351	34	33	33	1057
O75843	AP1G2	12460	16707	16950	12336	12220	O75843	87116	21	22	22	2084
Q9BXS5;Q9BXS5-2	AP1M1	116629	107014	122580	128463	109005	Q9BXS5	48586	23	23	23	595
P61966	AP1S1	3454	3387	5040	4497	3762	P61966	18732	3	3	3	3148
P56377	AP1S2	49489	43400	54607	47210	46310	P56377	18614	8	8	8	1102
Q96PC3;Q96PC3-2;Q96PC3-3;Q96PC3-4	AP1S3	NA	87	107	76	91	Q96PC3	18280	1	2	1	5369
O95782;O95782-2	AP2A1	35771	31587	35525	32119	29912	O95782	107545	37	37	37	1368
O94973	AP2A2	23558	21848	26555	21962	22850	O94973	103960	39	39	39	1637
O94973-2	AP2A2	281	220	219	267	232	O94973-2	104089	1	1	1	5083
P63010;P63010-2	AP2B1	27235	22397	23976	21584	21845	P63010	104552	25	24	24	1656
Q96CW1;Q96CW1-2	AP2M1	59875	51509	60434	52572	51970	Q96CW1	49654	20	20	20	1038
P53680	AP2S1	29954	42822	56835	60484	61410	P53680	17017	6	6	6	982
O00203;O00203-3	AP3B1	26668	30465	31103	29511	27334	O00203	121320	44	43	45	1426
O14617-5	AP3D1	18236	17327	18817	17161	17250	O14617-5	136650	40	41	42	1842
Q9Y2T2	AP3M1	18778	16310	18735	18553	17868	Q9Y2T2	46939	13	13	12	1792
Q92572	AP3S1	22971	16886	17806	20870	22716	Q92572	21732	9	8	9	1705
Q9Y6B7	AP4B1	438	530	442	548	444	Q9Y6B7	83259	6	6	6	4750
Q9UPM8;Q9UPM8-2	AP4E1	310	448	264	190	159	Q9UPM8	127287	6	4	5	5023
O00189	AP4M1	6005	6053	341	304	5199	O00189	49977	3	4	3	2856
Q9Y587	AP4S1	1479	847	1598	1704	1865	Q9Y587	17004	2	2	2	3849
Q2VPB7	AP5B1	106	147	158	100	2417	Q2VPB7	93949	4	5	5	5253
Q9H0R1	AP5M1	1708	2768	2940	987	3128	Q9H0R1	54766	9	7	9	3402
Q9NUS5	AP5S1	1102	959	511	984	946	Q9NUS5	22522	3	3	4	4258
O43299	AP5Z1	110	151	147	92	119	O43299	88605	4	5	4	5315
O14727;O14727-4	APAF1	88770	71072	88950	71419	68200	O14727	141839	56	57	55	834
O14727-2;O14727-3	APAF1	172	115	143	126	125	O14727-2	140744	1	1	1	5299
Q7Z5R6	APBB1IP	93266	89777	102482	124058	91152	Q7Z5R6	73182	23	23	23	715
P02743	APCS	4579	7422	5040	2875	6286	P02743	25387	6	6	6	2893
P13798	APEH	123423	96331	121794	125632	110452	P13798	81224	24	24	25	577
P27695	APEX1	409953	494188	451383	495129	428752	P27695	35554	23	22	23	230
Q96BI3;Q96BI3-2	APH1A	NA	1944	1105	979	890	Q96BI3	28996	1	1	1	4185
Q8WW43;Q8WW43-2	APH1B	4879	2940	3220	2886	3069	Q8WW43	28459	2	2	2	3317
Q9BZZ5	API5	30616	19565	24066	24116	20962	Q9BZZ5	59004	19	18	20	1593
Q96GX9	APIP	41457	26844	24655	27330	29307	Q96GX9	27125	12	13	13	1479
Q06481;Q06481-3;Q06481-6	APLP2	2343	3038	2291	2247	2368	Q06481	86955	12	12	11	3546
Q9HDC9	APMAP	1297686	1153527	1481652	1077206	1075553	Q9HDC9	46480	28	28	29	131
P02647	APOA1	59834	51807	89094	54510	80688	P02647	30777	21	22	23	949
P06727	APOA4	NA	2465	NA	4204	2419	P06727	45372	6	6	12	3499
P04114	APOB	NA	56	117	118	NA	P04114	515604	1	0	7	5319
Q9NRW3	APOBEC3C	1756	1843	1339	1378	1213	Q9NRW3	22825	3	3	3	3957
Q8IUX4	APOBEC3F	412	704	417	226	362	Q8IUX4	45020	4	2	3	4797
Q9HC16;Q9HC16-3	APOBEC3G	421	621	362	331	489	Q9HC16	46407	1	1	1	4786
Q0VD83	APOBR	87182	71667	93531	95205	82961	Q0VD83	115633	41	40	42	742
P02656	APOC3	NA	NA	NA	NA	NA	P02656	10852	0	0	2
P05090	APOD	3539	4140	2719	NA	1468	P05090	21275	4	4	4	3301
P02649	APOE	1312	NA	NA	NA	NA	P02649	36154	4	0	4	3999
P02749	APOH	2211	914	3688	2643	5481	P02749	38298	6	7	7	3443
Q9BQE5	APOL2	5318	4278	5095	5819	4123	Q9BQE5	37078	7	7	6	2875
Q9BUR5;Q9BUR5-2	APOO	1746	1134	1323	1507	1230	Q9BUR5	22284	2	2	2	3992
Q6UXV4	APOOL	3446	3982	4241	5005	3916	Q6UXV4	29158	9	9	9	3093
P05067;P05067-11;P05067-7;P05067-8;P05067-9	APP	4322	5698	2759	3813	3326	P05067	86943	15	15	15	3131
Q9UKG1	APPL1	51047	52914	55689	54487	45966	Q9UKG1	79663	36	36	37	1030
Q8NEU8;Q8NEU8-2;Q8NEU8-3	APPL2	5614	7042	7628	5481	5609	Q8NEU8	74493	5	6	6	2790
P07741	APRT	237325	183477	246198	232133	221080	P07741	19607	12	12	12	343
Q7Z2E3;Q7Z2E3-10;Q7Z2E3-11;Q7Z2E3-4;Q7Z2E3-5;Q7Z2E3-7;Q7Z2E3-9	APTX	NA	1088	406	578	328	Q7Z2E3	40740	5	4	5	4696
O60306	AQR	2239	1744	1736	1447	1669	O60306	171295	27	26	26	3795
P10398	ARAF	18491	16528	16010	17252	15991	P10398	67585	14	14	13	1876
Q96P48	ARAP1	50458	47488	55312	52699	49541	Q96P48	162191	54	53	53	1061
Q8WZ64	ARAP2	657	488	477	594	560	Q8WZ64	193451	7	6	7	4625
Q8WWN8	ARAP3	4111	4489	4100	5233	3600	Q8WWN8	169844	26	27	30	3067
P48444	ARCN1	105739	94781	102848	102549	102321	P48444	57210	30	30	29	679
O15033;O15033-2	AREL1	90	191	119	137	301	O15033	94222	4	5	3	5275
P61204;P84077	ARF3;ARF1	1755420	1347268	1527191	1906946	1677773	P61204	20600	12	11	12	100
P18085	ARF4	142234	113864	132094	105930	91318	P18085	20510	6	6	6	611
P84085	ARF5	158995	146012	190719	131767	111180	P84085	20529	7	7	6	504
P62330	ARF6	58108	40146	45145	43241	41624	P62330	20082	6	6	6	1164
Q8N6T3	ARFGAP1	2022	1942	3065	2770	2041	Q8N6T3	44667	6	6	5	3644
Q8N6H7	ARFGAP2	2906	2200	3313	4279	3659	Q8N6H7	56720	5	4	4	3247
Q9NP61;Q9NP61-2	ARFGAP3	287	178	338	NA	NA	Q9NP61	56928	2	3	6	4965
Q9Y6D6	ARFGEF1	10832	13124	12700	13550	8488	Q9Y6D6	208767	52	50	50	2065
Q9Y6D5	ARFGEF2	891	1650	1026	1008	586	Q9Y6D5	202038	16	10	12	4220
P53367	ARFIP1	11044	13521	14464	14907	13186	P53367	41738	14	12	11	2015
Q13795;Q13795-2;Q13795-3	ARFRP1	NA	372	NA	NA	315	Q13795	22614	1	0	1	4881
P05089	ARG1	1769087	1370950	1472569	1261177	1266413	P05089	34734	22	22	21	121
Q9NWB6;Q9NWB6-2;Q9NWB6-3	ARGLU1	6428	10989	5655	6894	7552	Q9NWB6	33216	4	4	4	2602
Q07960	ARHGAP1	131428	113568	126655	107714	108752	Q07960	50435	19	19	19	613
Q8IWW6;Q8IWW6-2;Q8IWW6-3;Q8IWW6-4	ARHGAP12	275	463	294	295	225	Q8IWW6	96254	4	4	4	4956
Q53QZ3	ARHGAP15	25578	28073	27204	32980	27180	Q53QZ3	54544	14	13	14	1486
Q68EM7;Q68EM7-2;Q68EM7-5;Q68EM7-6	ARHGAP17	8047	6881	4430	4850	4155	Q68EM7	95436	14	15	16	2930
Q8N392;Q8N392-2	ARHGAP18	6786	5241	6568	8360	7096	Q8N392	74976	21	20	19	2621
Q8N264	ARHGAP24	590	875	293	913	521	Q8N264	84258	6	8	8	4590
P42331;P42331-3	ARHGAP25	67098	63748	70819	73009	57984	P42331	73435	39	38	40	873
P42331-4;P42331-6	ARHGAP25	9082	7771	8898	8384	8378	P42331-4	73506	1	1	1	2427
Q9UNA1;Q9UNA1-2	ARHGAP26	6287	6053	5978	6984	6817	Q9UNA1	92234	19	20	19	2692
Q6ZUM4	ARHGAP27	9675	9669	11737	13655	11988	Q6ZUM4	98396	20	19	21	2131
Q7Z6I6	ARHGAP30	12430	12005	12200	11919	10462	Q7Z6I6	118582	28	27	24	2108
Q9NRY4	ARHGAP35	59	209	274	199	244	Q9NRY4	170514	5	5	4	5137
P98171;P98171-2	ARHGAP4	82724	61317	76820	83848	73926	P98171	105025	39	38	39	796
Q92619	ARHGAP45	79671	62699	72761	69972	74605	Q92619	124614	44	46	43	821
Q9BRR9-2;Q9BRR9-4	ARHGAP9	76471	62537	73868	85285	78345	Q9BRR9-2	81150	26	26	26	798
P52565	ARHGDIA	1097510	1612913	1772698	1465597	1387422	P52565	23207	12	11	12	117
P52566	ARHGDIB	11835726	10568927	12705068	12638294	11351451	P52566	22988	29	28	29	20
Q92888;Q92888-3	ARHGEF1	107865	77801	89878	94850	77598	Q92888	102435	47	48	47	733
O15085;O15085-2	ARHGEF11	813	658	752	550	657	O15085	167704	8	7	6	4510
Q6ZSZ5;Q6ZSZ5-5;Q6ZSZ5-6	ARHGEF18	5366	5816	6484	6113	6005	Q6ZSZ5	151642	25	25	25	2733
Q8IW93	ARHGEF19	NA	1628	NA	NA	NA	Q8IW93	89197	1	1	1	3831
Q92974;Q92974-2;Q92974-3	ARHGEF2	27173	23839	26249	26530	22908	Q92974	111542	33	31	32	1520
Q8TER5;Q8TER5-3;Q8TER5-4	ARHGEF40	NA	NA	NA	NA	NA	Q8TER5	164657	0	2	1
Q15052	ARHGEF6	44642	38849	46912	54132	44881	Q15052	87498	35	35	37	1135
Q15052-2	ARHGEF6	NA	47	NA	NA	NA	Q15052-2	70790	1	1	1	5486
Q14155-1;Q14155-5	ARHGEF7	9830	8131	9864	11088	8582	Q14155-1	73140	22	22	21	2262
O14497	ARID1A	1183	3563	989	1714	964	O14497	242044	19	18	21	4091
Q8NFD5;Q8NFD5-1;Q8NFD5-2;Q8NFD5-3	ARID1B	186	83	109	592	114	Q8NFD5	243943	5	4	5	5327
Q68CP9	ARID2	462	263	303	442	281	Q68CP9	197390	6	5	6	4938
Q99856	ARID3A	6912	9371	8996	9879	9262	Q99856	62888	17	17	17	2321
Q8IVW6;Q8IVW6-3;Q8IVW6-4	ARID3B	NA	258	NA	547	NA	Q8IVW6	60637	2	3	3	4814
P29374;P29374-2;P29374-3	ARID4A	385	2774	2538	522	531	P29374	142751	6	6	6	4656
Q4LE39;Q4LE39-2;Q4LE39-3	ARID4B	83	210	209	325	319	Q4LE39	147809	5	5	4	5131
Q9Y4X5	ARIH1	4935	4430	5221	5396	3584	Q9Y4X5	64117	13	13	13	2912
O95376	ARIH2	2400	2720	2644	2418	2574	O95376	57818	9	9	10	3465
Q96B23-2	ARK2N	NA	705	484	764	1028	Q96B23-2	37048	3	3	3	4440
P40616;P40616-2	ARL1	10878	8588	10503	7707	7858	P40616	20417	6	6	6	2393
Q969Q4	ARL11	13502	12540	14209	14434	8692	Q969Q4	21390	6	6	6	2016
Q9NXU5	ARL15	865	1081	829	1583	1112	Q9NXU5	22876	2	2	2	4156
P36404	ARL2	5721	5657	6437	7536	6782	P36404	20877	7	7	6	2672
Q9Y2Y0;Q9Y2Y0-2	ARL2BP	NA	419	NA	NA	NA	Q9Y2Y0	18822	1	1	1	4790
P36405	ARL3	11801	10618	12083	16964	13370	P36405	20455	8	8	7	2103
Q9Y689;Q9Y689-2	ARL5A	879	390	436	NA	NA	Q9Y689	20727	2	2	3	4761
Q9H0F7;Q9H0F7-2	ARL6	NA	NA	59	NA	NA	Q9H0F7	21097	1	1	1	5446
Q15041;Q15041-2	ARL6IP1	2737	3796	10336	2314	NA	Q15041	23362	1	1	1	3263
Q66PJ3;Q66PJ3-1;Q66PJ3-10;Q66PJ3-2;Q66PJ3-3;Q66PJ3-4;Q66PJ3-7;Q66PJ3-9	ARL6IP4	NA	NA	NA	585	141	Q66PJ3	26374	2	2	2	4851
O75915	ARL6IP5	195405	145113	180364	194217	163283	O75915	21614	6	6	6	423
Q8N6S5	ARL6IP6	12727	9351	13921	18210	12602	Q8N6S5	24676	5	5	5	2064
Q96BM9	ARL8A	84760	79175	93540	78662	73226	Q96BM9	21415	4	5	4	783
Q9NVJ2	ARL8B	363065	246519	345132	262364	238253	Q9NVJ2	21539	12	11	12	322
Q9NVT9	ARMC1	2173	1463	1662	1526	1546	Q9NVT9	31280	4	4	4	3870
Q8N2F6;Q8N2F6-2;Q8N2F6-3;Q8N2F6-4	ARMC10	2406	594	1478	1771	1342	Q8N2F6	37539	6	6	6	3901
Q6NXE6;Q6NXE6-2	ARMC6	196	60	56	63	134	Q6NXE6	54141	1	1	1	5432
Q8IUR7;Q8IUR7-2;Q8IUR7-3;Q8IUR7-7	ARMC8	6097	7235	7854	7440	7035	Q8IUR7	75509	15	17	16	2565
Q9UH62	ARMCX3	NA	314	NA	NA	NA	Q9UH62	42500	1	1	2	4921
Q5T2E6	ARMH3	2930	2491	3356	3783	3619	Q5T2E6	78710	12	13	13	3234
Q9H993	ARMT1	16480	13641	13215	15380	13077	Q9H993	51172	15	15	15	2003
P27540;P27540-2;P27540-3;P27540-4	ARNT	NA	NA	NA	NA	NA	P27540	86636	0	1	1
Q92747	ARPC1A	115479	104184	128655	131871	114817	Q92747	41569	14	14	14	602
O15143	ARPC1B	1392995	1121053	1255607	1287416	1213603	O15143	40949	25	24	23	126
O15144	ARPC2	2948704	2278384	2956483	2948348	2844886	O15144	34333	29	28	29	67
O15145	ARPC3	1901943	1538268	2007027	1746978	1416443	O15145	20546	12	11	12	97
P59998;P59998-3	ARPC4	2100877	1923696	1892101	1800616	1818030	P59998	19667	11	11	11	90
O15511	ARPC5	2235974	1782006	2289659	2411078	2452055	O15511	16320	13	13	13	81
Q9BPX5	ARPC5L	46055	29940	37889	37789	43662	Q9BPX5	16941	6	6	6	1257
P56211;P56211-2	ARPP19	7491	12843	11901	12923	8886	P56211	12322	5	5	5	2117
P49407	ARRB1	14022	10325	13219	12779	11857	P49407	47065	14	15	15	2061
P49407-2	ARRB1	1471	913	624	1082	945	P49407-2	46308	1	1	1	4268
P32121;P32121-3	ARRB2	199902	157344	193061	179054	164072	P32121	46105	29	30	29	426
Q8N5I2	ARRDC1	13365	9203	10213	8792	9512	Q8N5I2	45981	9	8	9	2299
P15289;P15289-2	ARSA	17432	20258	22557	27150	13777	P15289	53588	10	10	10	1731
P15848	ARSB	8300	8692	8743	9272	12767	P15848	59687	11	10	11	2371
P51689;P51689-3	ARSD	140	423	288	614	292	P51689	64859	3	3	3	4958
Q13510;Q13510-2	ASAH1	142024	126608	151937	163565	131863	Q13510	44659	21	21	22	514
Q9ULH1;Q9ULH1-2	ASAP1	27762	21285	25030	27250	22312	Q9ULH1	125498	44	45	44	1560
Q8N9N2;Q8N9N2-2	ASCC1	546	150	NA	198	160	Q8N9N2	45509	2	2	2	5191
Q9H1I8;Q9H1I8-2;Q9H1I8-3	ASCC2	NA	NA	NA	NA	NA	Q9H1I8	86360	0	1	1
Q8N3C0	ASCC3	953	676	749	802	769	Q8N3C0	251460	15	15	15	4412
Q9Y294	ASF1A	3752	4744	4131	4643	3985	Q9Y294	22968	4	3	4	3064
Q9NR48;Q9NR48-2	ASH1L	NA	169	NA	360	40	Q9NR48	332790	1	1	2	5212
Q9UBL3;Q9UBL3-3	ASH2L	6210	5858	5906	5921	5500	Q9UBL3	68722	15	15	15	2746
P04424	ASL	64322	48228	62948	61791	50980	P04424	51657	23	24	24	932
O95671	ASMTL	5289	8020	9123	6829	5937	O95671	68856	19	17	17	2616
P08243;P08243-2;P08243-3	ASNS	971	921	2246	624	2115	P08243	64369	10	12	11	4249
Q12797	ASPH	NA	902	490	653	536	Q12797	85862	6	22	23	4584
Q53RT3;Q53RT3-2	ASPRV1	NA	NA	NA	NA	NA	Q53RT3	36991	0	1	0
Q9BZE9-2	ASPSCR1	2181	1608	2100	967	1087	Q9BZE9-2	69990	9	11	11	3845
Q7L266	ASRGL1	16315	16013	14448	27433	20598	Q7L266	32054	10	10	10	1886
Q76L83;Q76L83-2	ASXL2	43	27	63	40	NA	Q76L83	153819	1	1	1	5506
Q9ULI0;Q9ULI0-2	ATAD2B	324	336	308	789	402	Q9ULI0	164942	9	7	8	4893
Q9NVI7-2	ATAD3A	10264	8080	10044	9599	9443	Q9NVI7-2	66218	17	18	18	2287
O95260	ATE1	7975	6562	7936	7214	6793	O95260	59090	12	12	12	2570
O95260-2	ATE1	733	547	459	313	284	O95260-2	59032	2	1	2	4735
O94817	ATG12	2079	3987	6084	6465	5682	O94817	15113	3	3	3	2778
Q676U5;Q676U5-2	ATG16L1	2199	2117	2324	1921	1877	Q676U5	68265	10	11	11	3619
Q8NAA4	ATG16L2	NA	1672	2180	2416	2120	Q8NAA4	68998	3	3	3	3610
Q2TAZ0;Q2TAZ0-3	ATG2A	305	264	280	278	294	Q2TAZ0	212860	4	5	6	4979
Q96BY7	ATG2B	NA	99	10	24	115	Q96BY7	232762	3	3	4	5439
Q9NT62	ATG3	50543	49723	60659	66965	60463	Q9NT62	35864	11	11	11	943
Q9Y4P1;Q9Y4P1-2;Q9Y4P1-6	ATG4B	4229	4229	4830	4863	4179	Q9Y4P1	44294	8	8	8	3048
Q96DT6	ATG4C	260	277	267	536	515	Q96DT6	52497	2	3	2	4986
Q9H1Y0	ATG5	10785	9555	11425	11564	12642	Q9H1Y0	32447	9	10	9	2154
O95352	ATG7	64678	47634	58372	52264	46831	O95352	77959	31	31	31	1043
Q7Z3C6;Q7Z3C6-2	ATG9A	2112	354	418	442	417	Q7Z3C6	94447	6	6	6	4793
P31939	ATIC	58559	44154	48713	46674	42068	P31939	64615	34	34	34	1105
Q8WXF7;Q8WXF7-2	ATL1	NA	NA	NA	70	NA	Q8WXF7	63543	1	0	0	5417
Q8NHH9;Q8NHH9-2;Q8NHH9-3;Q8NHH9-4;Q8NHH9-5	ATL2	2237	1881	1783	1797	1482	Q8NHH9	66229	7	7	7	3763
Q6DD88	ATL3	52561	35272	36401	39590	36219	Q6DD88	60541	23	23	22	1284
Q13315	ATM	2280	3766	2192	2207	2534	Q13315	350687	57	52	55	3568
O00244	ATOX1	59244	49088	54274	71694	45308	O00244	7401	8	8	8	1009
P98196	ATP11A	10776	10660	11458	10993	10261	P98196	129755	30	30	30	2205
Q9Y2G3	ATP11B	24094	24052	33249	21205	18832	Q9Y2G3	134189	33	31	31	1594
Q8NB49;Q8NB49-2;Q8NB49-3;Q8NB49-4	ATP11C	334	464	NA	NA	NA	Q8NB49	129477	5	4	5	4817
Q9HD20	ATP13A1	6948	7386	8928	10558	10091	Q9HD20	132954	29	27	29	2353
Q9NQ11;Q9NQ11-2;Q9NQ11-3	ATP13A2	1404	1347	1768	891	1854	Q9NQ11	128793	12	11	11	3939
P05023;P05023-4	ATP1A1	40261	43520	40060	43312	44574	P05023	112896	44	44	44	1162
P54709	ATP1B3	25734	23790	22040	27494	25509	P54709	31512	9	10	10	1544
Q9Y6H3	ATP23	NA	NA	NA	NA	NA	Q9Y6H3	28080	0	3	3
P16615	ATP2A2	40917	29753	40374	36282	36410	P16615	114756	33	33	33	1282
Q93084	ATP2A3	118597	87550	111178	106546	105871	Q93084	109256	33	34	33	649
P20020;P20020-1;P20020-2;P20020-4;P20020-5;P20020-6	ATP2B1	815	606	596	357	304	P20020	134684	3	4	4	4581
P23634;P23634-6;P23634-7;P23634-8	ATP2B4	11745	11603	9691	10236	11174	P23634	137920	28	27	27	2178
P98194;P98194-2;P98194-3;P98194-4;P98194-5;P98194-6;P98194-7;P98194-8;P98194-9	ATP2C1	836	1357	962	1720	1671	P98194	100577	7	6	7	3969
P25705	ATP5F1A	362046	281043	337203	305405	300244	P25705	59750	30	30	31	290
P06576	ATP5F1B	499410	419402	459737	431558	387928	P06576	56559	27	27	27	239
P36542	ATP5F1C	87992	76117	94389	74787	67886	P36542	32996	9	9	9	802
P30049	ATP5F1D	16652	15351	13159	14867	15604	P30049	17489	4	4	4	1921
P56381;Q5VTU8	ATP5F1E;ATP5F1EP2	NA	35144	41303	NA	NA	P56381	5779	2	2	2	1249
Q9UII2	ATP5IF1	56556	59676	71657	101987	86963	Q9UII2	12248	6	6	6	830
P56385	ATP5ME	117046	106210	99502	124271	92919	P56385	7933	4	4	4	653
P56134;P56134-2;P56134-3;P56134-4	ATP5MF	117625	114641	135535	119219	131655	P56134	10917	2	2	2	586
O75964	ATP5MG	111092	93743	113878	108510	108503	O75964	11428	7	7	7	638
P56378	ATP5MJ	26394	23464	28559	26429	24898	P56378	6662	2	2	2	1515
Q96IX5	ATP5MK	135641	97318	102849	103068	118675	Q96IX5	6457	4	3	4	676
P24539	ATP5PB	39278	37574	36442	28754	24073	P24539	28908	13	11	11	1280
O75947	ATP5PD	127484	135274	135363	116528	111306	O75947	18491	16	15	16	560
P48047	ATP5PO	64466	63260	59482	45224	44480	P48047	23277	11	11	11	952
Q15904	ATP6AP1	37305	35732	47356	35157	51700	Q15904	52025	7	9	8	1263
O75787;O75787-2	ATP6AP2	7091	4228	5003	NA	5994	O75787	39008	4	4	4	2801
Q93050;Q93050-1	ATP6V0A1	24995	21366	25172	26298	21325	Q93050	96412	25	25	26	1563
Q9Y487	ATP6V0A2	664	1422	1236	1304	1303	Q9Y487	98082	10	10	10	4005
P27449	ATP6V0C	51349	74631	105253	136259	136295	P27449	15735	1	1	1	659
P61421	ATP6V0D1	47890	40641	41403	38610	34881	P61421	40329	14	15	15	1206
Q8N8Y2	ATP6V0D2	809	1086	970	1034	847	Q8N8Y2	40426	1	2	2	4250
P38606;P38606-2	ATP6V1A	225041	208020	262225	216097	423846	P38606	68304	34	34	34	353
P21281	ATP6V1B2	225473	174578	176122	197934	162512	P21281	56500	30	29	30	432
P21283	ATP6V1C1	73353	72042	70360	80535	61193	P21283	43941	29	27	27	828
Q9Y5K8	ATP6V1D	42035	52762	53167	60126	52613	Q9Y5K8	28262	13	13	13	1035
P36543	ATP6V1E1	189801	176800	196824	235297	198192	P36543	26145	13	12	12	385
Q16864;Q16864-2	ATP6V1F	8710	17482	8892	16216	14287	Q16864	13370	5	5	5	1972
O75348	ATP6V1G1	153539	150092	157405	154095	137995	O75348	13757	4	5	5	489
Q9UI12;Q9UI12-2	ATP6V1H	60904	47951	33177	60558	50428	Q9UI12	55883	24	24	23	1062
Q04656;Q04656-2;Q04656-3;Q04656-5	ATP7A	691	413	698	9	NA	Q04656	163372	3	3	2	4633
Q9Y2Q0-3	ATP8A1	58283	54100	65170	67051	59189	Q9Y2Q0-3	129722	44	44	46	954
Q8TF62	ATP8B4	4261	4975	6329	4493	4308	Q8TF62	135868	27	24	26	2998
O75110	ATP9A	1915	2392	3931	2547	3299	O75110	118582	14	12	14	3476
Q8WXE1;Q8WXE1-2;Q8WXE1-3;Q8WXE1-5	ATRIP	NA	434	NA	NA	641	Q8WXE1	85837	1	1	1	4645
O75882;O75882-2;O75882-3	ATRN	339	597	744	377	418	O75882	158536	7	7	7	4791
P46100;P46100-2;P46100-3;P46100-4;P46100-5	ATRX	293	278	271	223	252	P46100	282586	9	8	9	5000
P54253	ATXN1	159	NA	289	278	233	P54253	86922	3	3	3	5046
Q9UBB4;Q9UBB4-2	ATXN10	436	277	42	NA	57	Q9UBB4	53488	2	2	4	5216
Q8WWM7;Q8WWM7-2;Q8WWM7-3;Q8WWM7-4;Q8WWM7-5;Q8WWM7-6;Q8WWM7-8;Q8WWM7-9	ATXN2L	2914	2766	2217	2186	1715	Q8WWM7	113373	9	8	10	3587
P54252;P54252-1;P54252-4	ATXN3	5202	4594	3808	3710	3685	P54252	41250	5	5	5	3132
Q13825;Q13825-2	AUH	896	774	1014	291	325	Q13825	35608	2	2	2	4407
Q9Y679;Q9Y679-3	AUP1	2430	1353	1340	1525	1292	Q9Y679	45786	6	7	7	3971
Q8NBF6	AVL9	2568	3480	1450	1995	1261	Q8NBF6	71947	9	9	8	3666
P25311	AZGP1	1556	3025	3655	3254	4062	P25311	34258	5	7	6	3269
Q9H6S1;Q9H6S1-3;Q9H6S1-4;Q9H6S1-5	AZI2	NA	635	NA	1036	161	Q9H6S1	44934	2	2	2	4544
P20160	AZU1	9573263	8576790	12059981	13731363	11531187	P20160	26885	10	10	10	21
P61769	B2M	831981	794845	767474	1212874	580790	P61769	13714	4	4	4	165
O94766;O94766-2	B3GAT3	483	403	529	444	374	O94766	37121	1	1	1	4749
Q9NY97;Q9NY97-2	B3GNT2	1728	729	2009	1872	1818	Q9NY97	46021	5	6	5	3749
Q7Z7M8	B3GNT8	5395	6703	7969	4201	4781	Q7Z7M8	43396	9	9	9	2821
P15291;P15291-2	B4GALT1	7739	7342	8040	7042	7010	P15291	43920	6	6	6	2550
Q9UBV7	B4GALT7	88	88	87	91	NA	Q9UBV7	37405	1	1	1	5371
Q9NWV8	BABAM1	8342	1483	9546	6092	3422	Q9NWV8	36560	4	4	4	2721
Q9NXR7;Q9NXR7-1;Q9NXR7-3;Q9NXR7-4	BABAM2	8675	12959	15159	14374	14062	Q9NXR7	43551	9	9	9	1986
O14867	BACH1	423	588	705	798	437	O14867	81957	7	5	7	4592
Q99933;Q99933-3;Q99933-4	BAG1	8298	8167	9578	10188	8654	Q99933	38778	9	9	9	2383
O95429;O95429-2	BAG4	NA	411	405	NA	673	O95429	49594	3	4	4	4798
Q9UL15;Q9UL15-2	BAG5	7097	2887	2242	2850	1949	Q9UL15	51199	10	11	11	3380
P46379;P46379-2;P46379-3	BAG6	7758	5383	5937	6580	4544	P46379	119408	19	21	22	2741
Q9UQB8;Q9UQB8-2;Q9UQB8-3;Q9UQB8-4;Q9UQB8-5;Q9UQB8-6	BAIAP2	NA	NA	NA	NA	NA	Q9UQB8	60867	0	1	1
Q16611	BAK1	1289	7062	8238	1057	7029	Q16611	23408	5	4	3	2587
O75531	BANF1	161366	44509	45251	78135	52381	O75531	10058	5	5	5	1040
Q8N9N5;Q8N9N5-2;Q8N9N5-3;Q8N9N5-4;Q8N9N5-5;Q8N9N5-6;Q8N9N5-7	BANP	269	279	311	313	308	Q8N9N5	56494	1	1	1	4932
Q8IXM2;Q8IXM2-3	BAP18	82622	64060	61188	86959	75312	Q8IXM2	17900	10	11	10	804
Q6ZT62	BARGIN	25584	14780	17513	24760	15912	Q6ZT62	73599	22	24	23	1835
P80723	BASP1	4800136	4803527	4808459	4652943	4959562	P80723	22693	25	25	25	42
Q07812;Q07812-2;Q07812-8	BAX	108406	77562	92721	102918	115005	Q07812	21184	10	10	10	677
Q9NRL2;Q9NRL2-2	BAZ1A	628	1173	2333	1772	3182	Q9NRL2	178702	20	22	23	3771
Q9UIG0;Q9UIG0-2	BAZ1B	3023	3283	2850	3714	2680	Q9UIG0	170902	29	30	33	3330
Q9UIF9;Q9UIF9-2;Q9UIF9-3	BAZ2A	NA	10	NA	NA	NA	Q9UIF9	211197	1	1	1	5582
Q9UHQ4;Q9UHQ4-2	BCAP29	16813	11701	15393	14224	12168	Q9UHQ4	28320	9	9	9	1977
P51572;P51572-2	BCAP31	321343	268284	315507	279161	225873	P51572	27991	17	18	17	309
O75934	BCAS2	8161	6149	5481	6128	7087	O75934	26131	8	9	9	2709
Q9H6U6;Q9H6U6-2;Q9H6U6-3;Q9H6U6-7;Q9H6U6-8	BCAS3	1738	1993	1811	1518	1504	Q9H6U6	101236	7	8	8	3792
P54687-5	BCAT1	673	1318	665	NA	1328	P54687-5	44131	5	4	4	4230
O15382	BCAT2	8473	5550	9117	6777	6871	O15382	44287	12	12	12	2609
Q9P287	BCCIP	2577	2491	1877	2337	2346	Q9P287	35979	6	6	7	3542
P12694;P12694-2	BCKDHA	1087	1211	1685	1397	733	P12694	50470	4	4	5	4072
O95999	BCL10	6477	7810	6075	7247	5176	O95999	26251	5	4	4	2664
Q9HB09;Q9HB09-2;Q9HB09-3	BCL2L12	NA	NA	NA	NA	NA	Q9HB09	36821	0	1	1
Q9BXK5	BCL2L13	781	956	794	847	1119	Q9BXK5	52723	4	3	4	4336
P41182	BCL6	42	488	48	81	184	P41182	78846	3	3	3	5393
Q8WUZ0;Q8WUZ0-2	BCL7C	17220	14320	15545	15562	14526	Q8WUZ0	23468	5	5	6	1911
Q9NYF8;Q9NYF8-2;Q9NYF8-3	BCLAF1	4299	5002	5328	6067	4366	Q9NYF8	106122	13	13	14	2897
A2AJT9;A2AJT9-2;A2AJT9-3	BCLAF3	NA	NA	NA	NA	NA	A2AJT9	83871	0	1	0
P11274	BCR	1489	1240	1767	1398	1236	P11274	142819	11	13	13	3945
Q9Y276	BCS1L	858	1189	1444	1922	1786	Q9Y276	47534	3	4	3	3919
Q02338	BDH1	9866	6286	12463	11119	11853	Q02338	38157	12	12	12	2183
Q9BUT1	BDH2	NA	NA	3093	NA	1001	Q9BUT1	26723	3	3	3	3641
Q14457	BECN1	7424	4492	5091	5123	6781	Q14457	51896	10	11	9	2870
O15155;O15155-2	BET1	1153	616	600	NA	NA	O15155	13289	1	1	1	4565
Q9NYM9	BET1L	NA	NA	804	NA	NA	Q9NYM9	12388	1	1	0	4385
Q8TD16;Q8TD16-2	BICD2	17257	11745	15415	15291	12407	Q8TD16	93533	30	31	30	1926
P55957;P55957-2	BID	600324	341563	525916	504288	381188	P55957	21994	9	9	9	213
Q9UBW5	BIN2	180597	136787	179946	207468	151986	Q9UBW5	61874	23	24	24	424
Q9NQY0	BIN3	3635	26736	23521	26668	31727	Q9NQY0	29664	5	5	4	1506
Q13490;Q13490-2	BIRC2	1930	1861	2047	2418	2339	Q13490	69899	9	9	10	3640
Q9NR09	BIRC6	427	420	422	367	450	Q9NR09	530268	22	27	25	4783
P54132	BLM	47	31	30	37	38	P54132	159000	1	1	1	5518
Q13867	BLMH	35783	32787	39441	41363	37646	Q13867	52562	22	22	23	1260
P78537	BLOC1S1	19202	19387	14079	19151	15633	P78537	17262	8	8	8	1771
Q6QNY1	BLOC1S2	8929	9780	11437	9298	8064	Q6QNY1	15961	5	5	5	2316
Q6QNY0	BLOC1S3	NA	NA	NA	NA	NA	Q6QNY0	21255	0	1	1
Q9NUP1	BLOC1S4	13201	5888	5569	7160	6108	Q9NUP1	23351	5	5	5	2718
Q8TDH9;Q8TDH9-3	BLOC1S5	7171	4314	5406	8533	6091	Q8TDH9	21609	3	3	3	2723
Q9UL45	BLOC1S6	1821	1533	1612	2091	1517	Q9UL45	19743	2	3	3	3843
Q2LD37;Q2LD37-4;Q2LD37-7	BLTP1	NA	NA	NA	NA	NA	Q2LD37	555481	0	0	1
Q14667	BLTP2	402	390	443	436	423	Q14667	253700	9	10	10	4779
A0JNW5	BLTP3B	660	265	495	NA	279	A0JNW5	164198	5	5	5	4835
P53004	BLVRA	149555	116148	110645	133408	119056	P53004	33428	14	14	14	587
P30043	BLVRB	893851	180890	123025	165033	120009	P30043	22119	11	11	11	463
P51813	BMX	11838	13128	12596	13602	12013	P51813	78010	25	24	23	2075
Q12981	BNIP1	3588	2747	2994	944	2425	Q12981	26132	3	3	3	3410
Q12982;Q12982-2	BNIP2	7166	9405	12640	9808	8450	Q12982	36017	7	7	6	2308
O60238;O60238-2;Q12983	BNIP3L;BNIP3L;BNIP3	NA	NA	127	NA	NA	O60238	23930	1	1	1	5297
Q8NFC6	BOD1L1	432	425	447	812	514	Q8NFC6	330466	23	20	21	4747
Q9H3K6	BOLA2	97174	77549	100813	110786	132328	Q9H3K6	10116	5	5	5	687
Q969J3	BORCS5	10580	8461	7257	7046	4510	Q969J3	22222	9	9	9	2558
Q96GS4	BORCS6	11541	10048	9925	10723	7549	Q96GS4	37226	13	14	14	2250
Q96FH0;Q96FH0-2	BORCS8	NA	NA	1194	NA	NA	Q96FH0	13403	1	1	1	4085
P07738	BPGM	79281	14987	7666	6418	7345	P07738	30005	11	11	9	2511
P17213	BPI	1755909	2228923	2286197	3054741	3077143	P17213	53899	27	25	28	82
O95861	BPNT1	41247	34512	39291	33243	22370	O95861	33392	15	14	15	1322
Q9NX62	BPNT2	NA	122	NA	NA	NA	Q9NX62	38681	1	1	1	5312
Q12830;Q12830-2;Q12830-4	BPTF	NA	170	261	282	259	Q12830	338262	5	6	6	5032
P15056	BRAF	3619	1382	2230	1573	1492	P15056	84436	5	5	5	3859
Q7Z569	BRAP	754	884	710	951	819	Q7Z569	67304	6	6	6	4364
P46736;P46736-2;P46736-3	BRCC3	9766	9023	11031	10447	11290	P46736	36071	9	10	9	2223
O95696;O95696-2	BRD1	NA	109	39	20	35	O95696	119520	3	2	2	5517
Q15059	BRD3	1771	1383	1672	2583	2339	Q15059	79541	9	9	9	3772
O60885	BRD4	7623	9244	8434	11153	9545	O60885	152218	26	24	24	2324
Q9NPI1;Q9NPI1-2	BRD7	335	NA	344	NA	254	Q9NPI1	74138	1	1	1	4895
Q9H0E9;Q9H0E9-2;Q9H0E9-4	BRD8	425	335	218	323	282	Q9H0E9	135335	5	4	5	4908
O95415;O95415-2	BRI3	14226	18257	14709	12041	12813	O95415	13644	2	2	2	1976
Q8WY22	BRI3BP	62360	33877	48726	46551	45154	Q8WY22	27835	4	4	4	1111
Q8TDN6	BRIX1	1189	496	523	538	785	Q8TDN6	41401	5	4	6	4644
Q9HCU9	BRMS1	2665	2545	2653	2710	2818	Q9HCU9	28460	4	4	4	3436
Q5VW32	BROX	43187	37830	42044	39464	36405	Q5VW32	46476	14	14	14	1229
P55201;P55201-3;P55201-4	BRPF1	221	234	174	96	164	P55201	137498	4	4	4	5199
Q6RI45;Q6RI45-2;Q6RI45-4;Q6RI45-5	BRWD3	NA	NA	NA	NA	NA	Q6RI45	203597	0	2	2
P35613;P35613-2	BSG	41137	19558	37632	42084	43587	P35613	42200	9	9	9	1198
P35613-3	BSG	3545	1080	1721	980	2050	P35613-3	19437	1	1	1	3805
Q5W0U4;Q5W0U4-2	BSPRY	NA	254	1197	1077	934	Q5W0U4	44381	3	3	3	4222
Q10588	BST1	599644	430867	745665	669458	596079	Q10588	35723	17	18	17	198
O14981	BTAF1	NA	23	NA	25	41	O14981	206887	1	2	2	5549
B2RXH4	BTBD18	NA	NA	NA	NA	32651	B2RXH4	77931	1	1	1	1357
P43251;P43251-2;P43251-3;P43251-4	BTD	2540	1476	3080	4284	3553	P43251	61132	6	6	6	3311
P20290;P20290-2	BTF3	3120	2884	4579	3297	3827	P20290	22167	4	4	4	3252
Q96K17	BTF3L4	59980	69499	35814	34259	29149	Q96K17	17270	9	10	10	1297
Q06187;Q06187-2	BTK	23240	20712	19862	25100	19937	Q06187	76281	30	31	30	1714
Q7KYR7;Q7KYR7-5	BTN2A1	1451	2292	951	2206	2650	Q7KYR7	59632	8	8	8	3589
P78410;P78410-2;P78410-3	BTN3A2	528	681	180	206	223	P78410	36427	2	1	2	5099
O43684;O43684-2	BUB3	28966	21846	28259	21367	21764	O43684	37154	11	10	10	1673
Q9BRD0;Q9BRD0-2	BUD13	NA	NA	NA	NA	NA	Q9BRD0	70520	0	1	1
P41223	BUD31	22493	22413	30373	31151	29236	P41223	16999	9	9	9	1435
Q7L1Q6;Q7L1Q6-3;Q7L1Q6-4	BZW1	44609	38616	42787	40416	32741	Q7L1Q6	48043	20	20	20	1210
Q9Y6E2	BZW2	8613	7512	8125	9140	9131	Q9Y6E2	48162	13	14	14	2390
Q9H0W9;Q9H0W9-2	C11orf54	69457	56609	88245	104739	67312	Q9H0W9	35117	14	13	13	851
Q9H3H3;Q9H3H3-1;Q9H3H3-3	C11orf68	8470	8104	7990	9360	9366	Q9H3H3	31430	8	9	9	2412
E9PRG8	C11orf98	3199	2392	2577	NA	3425	E9PRG8	14233	2	1	3	3371
Q9NQ89	C12orf4	1705	1107	978	705	977	Q9NQ89	63800	7	7	6	4242
Q6UWD8	C16orf54	NA	3247	307	265	265	Q6UWD8	24359	4	3	4	4966
Q9HAS0	C17orf75	1993	2120	1886	2216	1652	Q9HAS0	44621	8	8	8	3669
Q9UNZ5	C19orf53	NA	319	101	NA	NA	Q9UNZ5	10576	2	1	2	5136
Q13901	C1D	NA	486	798	773	767	Q13901	16019	1	1	1	4409
Q9NS00;Q9NS00-2	C1GALT1	6005	2061	1999	NA	2584	Q9NS00	42202	5	5	4	3553
Q96EU7	C1GALT1C1	69893	78112	68057	71455	35850	Q96EU7	36381	4	4	4	849
Q8NEQ5-2	C1orf162	11446	8144	9793	7688	7857	Q8NEQ5-2	14073	4	4	4	2452
Q9BWL3;Q9BWL3-3;Q9BWL3-5	C1orf43	NA	NA	402	396	NA	Q9BWL3	28778	2	2	2	4818
Q8N6N3;Q8N6N3-2	C1orf52	960	850	1127	945	NA	Q8N6N3	20598	1	1	1	4264
Q07021	C1QBP	24912	18829	21719	22475	20954	Q07021	31362	7	7	7	1678
Q9NZP8	C1RL	2324	1044	1924	3821	3043	Q9NZP8	53498	7	6	7	3551
O14523;O14523-2	C2CD2L	20436	15461	28753	24982	21644	O14523	76181	5	6	5	1684
Q86YS7;Q86YS7-2;Q86YS7-3;Q86YS7-4	C2CD5	4147	1794	2390	2740	1959	Q86YS7	110447	15	15	16	3525
Q9BVC5;Q9BVC5-2	C2orf49	209	221	213	241	208	Q9BVC5	25858	1	2	1	5126
Q8N8R5	C2orf69	NA	103	NA	160	131	Q8N8R5	43448	1	0	1	5291
Q3KRA6	C2orf76	837	800	1407	NA	NA	Q3KRA6	14608	1	2	1	4345
P01024	C3	18547	16752	20444	18015	22749	P01024	187148	55	55	54	1793
Q16581	C3AR1	3606	3288	3763	2672	2824	Q16581	53864	3	3	3	3255
P0C0L5	C4B	469	1547	1113	614	1697	P0C0L5	192751	20	15	17	4133
P04003	C4BPA	NA	NA	NA	NA	85	P04003	67033	1	0	5	5382
Q8N1A6	C4orf33	NA	2175	272	NA	NA	Q8N1A6	23467	3	3	3	4062
P21730	C5AR1	164585	156135	196426	129047	137515	P21730	39335	9	8	8	482
Q9P296	C5AR2	2050	4012	6642	NA	7966	Q9P296	36080	3	3	3	2828
Q7Z6I8	C5orf24	NA	1671	1019	1757	1540	Q7Z6I8	20131	2	2	3	3846
Q7Z4R8	C6orf120	NA	638	NA	NA	NA	Q7Z4R8	20772	1	1	1	4539
Q9BPX7;Q9BPX7-2	C7orf25	5537	5780	6050	6023	8590	Q9BPX7	46450	13	13	12	2732
Q9BRJ6	C7orf50	1306	1523	1754	1952	1634	Q9BRJ6	22083	4	4	4	3828
Q9H7E9;Q9H7E9-2	C8orf33	NA	NA	NA	NA	NA	Q9H7E9	24992	0	1	1
Q6P1X6;Q6P1X6-2	C8orf82	389	250	297	407	NA	Q6P1X6	23889	1	1	1	4883
Q96LT7	C9orf72	261	204	390	244	205	Q96LT7	54327	3	3	3	5067
P00915	CA1	2137459	239212	950	NA	NA	P00915	28870	14	7	3	332
P00918	CA2	359989	60579	23239	19132	12364	P00918	29246	16	13	12	1625
P07451	CA3	19010	NA	NA	NA	961	P07451	29557	8	0	0	2252
P22748	CA4	197555	126040	239596	173950	234522	P22748	35032	14	14	14	383
Q9H8G2;Q9H8G2-2	CAAP1	NA	NA	141	166	198	Q9H8G2	38367	1	1	1	5219
Q9Y376	CAB39	184593	178922	209719	217359	184451	Q9Y376	39868	20	20	20	408
Q9H9S4	CAB39L	11506	11639	16289	18178	12584	Q9H9S4	39087	4	4	3	2076
Q9Y6J0;Q9Y6J0-2	CABIN1	NA	81	64	42	NA	Q9Y6J0	246352	3	3	3	5430
O43497;O43497-10;O43497-11;O43497-12;O43497-13;O43497-15;O43497-16;O43497-17;O43497-18;O43497-19;O43497-2;O43497-20;O43497-21;O43497-22;O43497-23;O43497-24;O43497-25;O43497-26;O43497-27;O43497-28;O43497-29;O43497-3;O43497-30;O43497-31;O43497-32;O43497-33;O43497-34;O43497-35;O43497-36;O43497-4;O43497-5;O43497-6;O43497-7;O43497-8;O43497-9	CACNA1G	NA	3033	NA	NA	5549	O43497	262471	1	1	1	3040
Q8WUQ7;Q8WUQ7-2	CACTIN	NA	40	NA	NA	77	Q8WUQ7	88701	1	1	2	5449
Q9HB71	CACYBP	67760	58029	63814	69458	58055	Q9HB71	26209	14	14	14	910
P27708	CAD	14024	11495	12271	12550	12871	P27708	242983	71	70	68	2078
Q9P1Z2;Q9P1Z2-2;Q9P1Z2-3	CALCOCO1	NA	2524	2041	1978	1325	Q9P1Z2	77336	6	4	5	3658
Q13137;Q13137-3;Q13137-4	CALCOCO2	3786	3588	3296	3727	3428	Q13137	52253	8	8	9	3186
P0DP23;P0DP24;P0DP25	CALM1;CALM2;CALM3	1127930	688585	682526	944282	783670	P0DP23	16837	12	12	11	169
Q9NZT1	CALML5	NA	NA	NA	NA	NA	Q9NZT1	15892	0	2	0
P27797	CALR	1180074	1401360	1425282	1668020	1459493	P27797	48141	28	27	29	118
O43852;O43852-3	CALU	12679	13033	7532	8971	5094	O43852	37106	12	11	12	2349
Q14012	CAMK1	1957	2535	2888	3465	2597	Q14012	41337	4	5	5	3459
Q8IU85;Q8IU85-2	CAMK1D	5062	4279	4509	5137	3698	Q8IU85	42913	7	7	6	2995
Q13555;Q13555-2;Q13555-6;Q13555-8	CAMK2G	23409	24507	27066	30856	27581	Q13555	62607	20	20	20	1496
Q13555-10;Q13555-5	CAMK2G	NA	276	273	278	273	Q13555-10	55960	1	1	1	4990
Q8N5S9;Q8N5S9-2	CAMKK1	NA	NA	NA	10	NA	Q8N5S9	55735	1	1	0	5580
Q96RR4;Q96RR4-2;Q96RR4-3;Q96RR4-7	CAMKK2	23664	18618	25441	25404	22384	Q96RR4	64745	22	23	23	1610
P49069	CAMLG	NA	NA	650	NA	NA	P49069	32952	2	1	3	4519
P49913	CAMP	17770353	12312308	16669190	14329377	16083574	P49913	19301	16	16	16	18
Q86VP6	CAND1	75060	59604	62831	66371	58168	Q86VP6	136375	56	55	56	924
Q8WVQ1;Q8WVQ1-3	CANT1	7299	6799	7607	7701	7328	Q8WVQ1	44839	13	13	13	2552
P27824;P27824-2	CANX	886059	643648	725146	728818	714643	P27824	67568	43	41	41	174
Q01518	CAP1	4251296	3594060	4211498	3730444	3663858	Q01518	51901	46	42	42	55
Q01518-2	CAP1	1982	1261	1169	1209	459	Q01518-2	51830	1	1	1	4073
P40121	CAPG	1255735	1473088	1397812	1172729	1170185	P40121	38498	16	16	16	125
P07384	CAPN1	389092	351369	414202	387817	373416	P07384	81890	42	42	42	246
P17655	CAPN2	7708	5789	5658	6112	3554	P17655	79995	19	19	20	2762
Q9Y6W3	CAPN7	5577	4959	7122	5064	5986	Q9Y6W3	92652	24	23	22	2794
P04632	CAPNS1	129594	116107	120039	104287	84854	P04632	28315	10	10	11	597
Q96L46	CAPNS2	49065	46596	48541	46310	42781	Q96L46	27660	4	4	3	1108
Q14444;Q14444-2	CAPRIN1	6668	7531	7905	9275	6674	Q14444	78366	9	9	9	2523
P52907	CAPZA1	1418958	1026891	1314644	1262111	1062662	P52907	32922	11	11	11	124
P47755	CAPZA2	788613	575193	676933	691166	614821	P47755	32949	17	17	17	181
P47756	CAPZB	2339830	1971883	2352489	2369934	2119620	P47756	30628	24	24	24	79
Q5EG05;Q5EG05-2	CARD16	15731	5296	6980	9443	8040	Q5EG05	22625	2	2	2	2465
Q96LW7-2	CARD19	NA	NA	1310	1625	1315	Q96LW7-2	20625	3	3	3	3998
Q9BX69	CARD6	929	672	819	631	1316	Q9BX69	116467	9	11	12	4365
Q9Y2G2;Q9Y2G2-1;Q9Y2G2-4;Q9Y2G2-7	CARD8	6433	5578	6891	7193	7348	Q9Y2G2	60652	13	12	12	2603
Q9H257;Q9H257-2;Q9H257-3	CARD9	346	811	792	1876	844	Q9H257	62240	6	5	5	4378
Q9Y2V2	CARHSP1	100895	84739	84600	91162	59102	Q9Y2V2	15892	3	3	3	752
Q86X55;Q86X55-1;Q86X55-2	CARM1	852	254	NA	95	NA	Q86X55	65853	3	2	2	5050
P49589;P49589-3	CARS1	32998	25887	31941	31477	27024	P49589	85473	33	31	32	1385
Q9HA77	CARS2	5508	4267	2265	4154	4259	Q9HA77	62223	10	11	12	3043
O15234	CASC3	127	155	132	112	NA	O15234	76277	1	1	1	5296
P29466;P29466-2	CASP1	43496	43533	42708	56340	39175	P29466	45158	18	18	18	1159
Q92851-4	CASP10	14077	11846	14901	15188	13440	Q92851-4	58993	21	21	21	1984
P31944	CASP14	NA	550	384	NA	703	P31944	27679	2	2	1	4635
P42574	CASP3	47001	44301	53551	57549	54901	P42574	31607	9	9	9	1021
P49662	CASP4	21575	17420	25153	31866	26561	P49662	43262	20	17	18	1554
P55212	CASP6	4410	4782	5479	7656	4764	P55212	33309	7	7	8	2940
P55210;P55210-3;P55210-4	CASP7	1046	1653	625	1240	812	P55210	34276	4	3	3	4180
Q14790;Q14790-2;Q14790-4;Q14790-9	CASP8	22578	17889	20074	20359	18179	Q14790	55391	19	19	19	1739
P55211;P55211-4	CASP9	NA	NA	723	464	NA	P55211	46280	2	2	2	4586
Q9NQ75;Q9NQ75-2	CASS4	141	157	178	134	131	Q9NQ75	87144	2	2	2	5270
P20810;P20810-10;P20810-6;P20810-8	CAST	42956	45886	49505	48817	37882	P20810	76572	34	33	37	1125
A6NHX0	CASTOR2	NA	156	196	NA	268	A6NHX0	36056	1	1	1	5163
P04040	CAT	4743373	3366898	3804862	4431379	3081054	P04040	59756	40	40	39	52
O95810	CAVIN2	8575	16262	NA	NA	8316	O95810	47173	2	1	2	2397
Q13951	CBFB	50571	33928	27799	37127	25479	Q13951	21508	7	7	7	1335
Q13951-2	CBFB	5766	3664	5216	4995	4111	Q13951-2	21991	2	2	2	2899
P22681	CBL	27005	25951	27435	31293	28037	P22681	99632	22	23	22	1475
Q75N03;Q75N03-2	CBLL1	322	194	257	264	326	Q75N03	54519	1	1	1	5022
Q9NTU7	CBLN4	NA	20981	NA	NA	10432	Q9NTU7	21808	1	1	1	1903
P16152	CBR1	62132	53241	67927	54813	50680	P16152	30374	15	15	15	1001
Q8N4T8	CBR4	2818	1955	2109	1787	2211	Q8N4T8	25301	3	3	3	3623
P83916	CBX1	31523	37695	41193	31460	23909	P83916	21417	7	7	7	1383
Q13185	CBX3	360225	340599	376222	402664	384456	Q13185	20811	8	8	8	248
P45973	CBX5	25235	21279	29987	28916	27864	P45973	22224	10	10	10	1465
Q6P1N0;Q6P1N0-2	CC2D1A	2318	2575	2913	2530	1754	Q6P1N0	104062	15	16	16	3485
Q5T0F9-2	CC2D1B	3627	3321	3144	3220	2761	Q5T0F9-2	93594	15	15	15	3277
Q8IX12;Q8IX12-2	CCAR1	11448	10136	10112	11113	9964	Q8IX12	132821	33	30	31	2243
Q8N163	CCAR2	16582	13692	15062	15692	13438	Q8N163	102901	27	27	28	1932
Q96NT0	CCDC115	785	772	601	983	909	Q96NT0	19760	1	2	2	4403
Q8WUD4	CCDC12	NA	485	121	NA	NA	Q8WUD4	19180	1	1	1	4939
Q96CT7	CCDC124	2542	1540	1752	1551	1356	Q96CT7	25835	4	4	4	3868
Q7Z3E2	CCDC186	571	460	357	351	367	Q7Z3E2	103686	6	6	6	4849
Q8NCU1;Q8NCU1-2	CCDC197	NA	6640	10524	11157	8074	Q8NCU1	16081	1	1	1	2315
O60826	CCDC22	18315	20867	22568	23180	19167	O60826	70755	26	25	25	1706
Q86WR0	CCDC25	3224	3042	4075	3654	2591	Q86WR0	24478	3	3	3	3276
Q96MW1	CCDC43	NA	680	953	1344	NA	Q96MW1	25248	1	1	1	4263
Q96A33;Q96A33-2	CCDC47	7860	6734	6133	6876	5913	Q96A33	55873	9	9	9	2628
Q16204	CCDC6	1730	2023	2867	1392	2252	Q16204	53290	9	11	12	3649
A6NI79	CCDC69	1736	1931	1980	1206	1042	A6NI79	34796	5	5	6	3794
Q8N9Z2	CCDC71L	2764	1765	1589	2080	1618	Q8N9Z2	26261	3	3	3	3775
Q3V6T2;Q3V6T2-2	CCDC88A	227	469	500	324	327	Q3V6T2	216041	12	9	9	4902
A6NC98	CCDC88B	60336	40738	57561	58785	53262	A6NC98	164809	61	64	63	972
Q9Y3X0	CCDC9	2113	1138	1796	2468	1899	Q9Y3X0	59703	7	7	7	3712
Q7Z6B0;Q7Z6B0-2;Q7Z6B0-3	CCDC91	NA	176	35	NA	155	Q7Z6B0	49971	2	1	2	5244
Q567U6	CCDC93	27995	25651	28251	27244	26474	Q567U6	73197	29	30	29	1485
Q9BSQ5;Q9BSQ5-2	CCM2	1781	1774	1894	2761	2219	Q9BSQ5	48836	10	10	9	3715
P48745	CCN3	303	262	NA	178	140	P48745	39162	1	1	1	5113
O95273;O95273-2	CCNDBP1	351	109	203	229	356	O95273	40261	3	3	3	5089
O75909;O75909-1;O75909-4	CCNK	2034	1566	1494	1931	1727	O75909	64239	5	5	5	3801
Q9UK58;Q9UK58-4;Q9UK58-5;Q9UK58-6	CCNL1	19	25	28	24	32	Q9UK58	59633	1	1	1	5553
Q8ND76;Q8ND76-2;Q8ND76-3	CCNY	5544	3776	4602	5545	4740	Q8ND76	39336	6	6	6	2948
O43303;O43303-2	CCP110	NA	144	57	61	NA	O43303	113424	3	3	2	5441
Q9ULG6;Q9ULG6-2;Q9ULG6-5	CCPG1	2701	2458	3805	4073	3288	Q9ULG6	87340	9	11	10	3256
O14618	CCS	16236	6880	8435	10286	8405	O14618	29040	6	6	6	2416
P78371	CCT2	135815	112711	111491	104461	98729	P78371	57488	38	36	37	626
P49368	CCT3	160571	128416	124625	136462	121657	P49368	60533	39	39	39	555
P50991	CCT4	134308	100297	110297	114690	100835	P50991	57924	29	31	30	629
P48643	CCT5	105144	80808	87982	79966	73623	P48643	59671	34	34	34	769
P40227	CCT6A	168297	169126	142268	144753	130707	P40227	58024	24	25	25	509
Q99832	CCT7	122208	111919	114132	111518	106191	Q99832	59366	36	36	36	623
P50990	CCT8	326356	287679	302788	318445	298824	P50990	59620	38	36	38	294
P86790;P86791	CCZ1B;CCZ1	8528	6243	8600	8337	9735	P86790	55866	13	16	13	2403
Q93033	CD101	27880	44820	28101	30906	17066	Q93033	115108	37	37	36	1461
P08571	CD14	14581	34850	18981	18402	12459	P08571	40076	11	11	10	1795
Q86VB7;Q86VB7-2;Q86VB7-3	CD163	NA	56	NA	NA	NA	Q86VB7	125450	1	15	15	5457
Q8N6Q3	CD177	739524	376397	499197	503328	351033	Q8N6Q3	46363	12	13	13	215
Q99467	CD180	99	NA	NA	NA	NA	Q99467	74179	1	0	0	5357
Q8TD46	CD200R1	30564	23519	37806	27935	29956	Q8TD46	39040	10	9	9	1412
Q9Y5K6	CD2AP	3299	1968	2191	3880	2600	Q9Y5K6	71451	9	8	9	3458
O95400	CD2BP2	3185	2857	2956	2914	2919	O95400	37646	5	4	6	3362
Q9UGN4	CD300A	7410	9890	8775	8333	8333	Q9UGN4	33200	6	6	7	2432
Q8TDQ1;Q8TDQ1-2;Q8TDQ1-3;Q8TDQ1-4;Q8TDQ1-5;Q8TDQ1-6	CD300LF	7494	7090	8064	8633	11955	Q8TDQ1	32335	4	4	4	2462
P20138;P20138-2	CD33	15299	13418	3998	13543	15782	P20138	39825	6	6	6	2012
P11049;P11049-2	CD37	8926	13803	11831	13420	12966	P11049	31703	4	4	4	2051
P28907	CD38	3537	4857	4574	3822	3334	P28907	34328	8	8	9	3130
P16070;P16070-10;P16070-11;P16070-12;P16070-13;P16070-14;P16070-16;P16070-17;P16070-18;P16070-3;P16070-4;P16070-5;P16070-6;P16070-7;P16070-8	CD44	28647	18337	26607	30387	31632	P16070	81537	9	8	9	1450
P15529-2;P15529-3;P15529-4;P15529-5;P15529-6;P15529-7	CD46	29175	24647	24627	27528	27326	P15529-2	44237	9	10	9	1480
P15529;P15529-10;P15529-11;P15529-12;P15529-13;P15529-14;P15529-15	CD46	446	NA	1287	1779	1393	P15529	43747	2	2	2	3980
Q08722-4	CD47	101025	112206	114973	94045	93578	Q08722-4	33845	4	4	4	685
P09326	CD48	26121	24419	18084	20282	13873	P09326	27683	7	7	7	1729
P19397	CD53	202181	131381	201113	151906	144800	P19397	24340	3	3	3	493
P08174-6;P08174-7	CD55	22336	20405	27651	32630	32697	P08174-6	56217	15	15	15	1469
P19256;P19256-2;P19256-3	CD58	21256	17623	17460	16747	18482	P19256	28147	4	4	5	1825
P13987;P13987-2	CD59	286801	247666	278005	410047	275564	P13987	14177	4	4	4	310
P08962;P08962-2;P08962-3	CD63	569964	746354	827546	649941	684422	P08962	25636	4	4	4	180
P34810;P34810-2;P34810-3	CD68	1738	1477	1553	1795	1052	P34810	37408	1	1	1	3867
P04233-2;P04233-5	CD74	16111	4714	1766	2170	1911	P04233-2	26398	4	1	4	3598
P27701	CD82	29201	24742	38607	37822	31400	P27701	29625	6	6	6	1386
Q9NPY3	CD93	12620	20740	14935	26887	26788	Q9NPY3	68560	13	13	13	1712
P32320	CDA	1442086	1390832	1928602	1943327	2077073	P32320	16184	9	9	9	89
O75794	CDC123	804	584	757	839	647	O75794	39134	4	4	4	4420
Q13042;Q13042-2;Q13042-3;Q13042-4	CDC16	551	289	352	308	308	Q13042	71655	3	4	3	4931
Q9UJX2	CDC23	661	644	290	425	753	Q9UJX2	68834	5	6	7	4532
Q16543	CDC37	124774	104605	129656	129576	111512	Q16543	44468	17	17	17	567
O60508	CDC40	1643	1767	1871	2172	1857	O60508	65521	9	8	9	3734
P60953	CDC42	2451229	2294237	2362066	2575704	1873868	P60953	21258	11	11	11	77
P60953-1	CDC42	450	477	371	NA	NA	P60953-1	21310	1	1	1	4743
Q5VT25;Q5VT25-2;Q5VT25-3;Q5VT25-4;Q5VT25-5;Q5VT25-6	CDC42BPA	26	32	28	NA	NA	Q5VT25	197306	1	1	1	5541
Q9NRR8	CDC42SE1	2326	2301	2122	2408	2287	Q9NRR8	8925	2	2	2	3561
Q9NRR3	CDC42SE2	NA	1048	887	1245	785	Q9NRR3	9223	1	1	1	4251
Q99459	CDC5L	6556	6439	6914	4414	5897	Q99459	92250	17	16	18	2671
Q6P1J9	CDC73	5576	6239	4745	6991	5574	Q6P1J9	60576	18	16	18	2795
O14735;O14735-3	CDIPT	36024	29193	37427	42461	28628	O14735	23538	5	5	5	1290
P06493	CDK1	NA	NA	NA	NA	NA	P06493	34095	0	0	1
P21127;P21127-2;P21127-3;P21127-6;P21127-8;P21127-9	CDK11B	11516	12738	12171	11693	8342	P21127	92619	17	17	17	2134
Q14004;Q14004-2	CDK13	11	28	45	46	32	Q14004	164923	3	2	2	5527
O94921;O94921-2;O94921-3	CDK14	NA	NA	NA	NA	1094	O94921	53056	3	3	3	4146
Q9BWU1	CDK19	1661	1813	2361	2091	1888	Q9BWU1	56802	9	8	9	3717
P24941	CDK2	85150	72703	75741	72808	60682	P24941	33929	7	7	8	820
O14519;O14519-2;O75956	CDK2AP1;CDK2AP1;CDK2AP2	NA	2717	1034	405	NA	O14519	12364	1	1	1	4195
Q00535	CDK5	9791	9020	9944	11839	9591	Q00535	33304	13	13	14	2270
Q96SN8;Q96SN8-2;Q96SN8-3;Q96SN8-4	CDK5RAP2	10	NA	NA	NA	NA	Q96SN8	215037	1	1	1	5581
Q96JB5;Q96JB5-4	CDK5RAP3	8848	8853	6305	7994	6148	Q96JB5	56920	16	15	15	2473
P50613	CDK7	NA	737	498	564	830	P50613	39038	4	4	4	4518
P50750;P50750-2	CDK9	1602	790	909	1000	871	P50750	42777	3	4	4	4289
P46527	CDKN1B	NA	NA	155	292	177	P46527	22073	2	1	2	5194
Q9NXV6	CDKN2AIP	8671	10214	9877	12576	12666	Q9NXV6	61124	21	21	21	2238
O95674	CDS2	11798	11067	12910	11906	10288	O95674	51417	9	9	9	2125
Q15517	CDSN	NA	674	1082	781	1656	Q15517	51522	2	2	2	4280
Q9UKY7;Q9UKY7-2	CDV3	40623	39566	47006	44074	38541	Q9UKY7	27334	13	13	13	1207
Q9UKY7-3	CDV3	NA	103	71	NA	NA	Q9UKY7-3	11911	1	1	1	5376
P13688	CEACAM1	162319	150497	174641	170917	174682	P13688	57560	10	10	10	445
Q3KPI0;Q3KPI0-2	CEACAM21	8811	1256	1968	1418	1318	Q3KPI0	32354	6	5	5	3931
P40198	CEACAM3	9745	7547	7476	6472	6005	P40198	27090	4	4	4	2529
O75871	CEACAM4	16559	21547	18596	14023	16476	O75871	25909	3	3	3	1873
P40199	CEACAM6	539845	953919	732977	679646	848289	P40199	37236	6	6	6	172
P31997	CEACAM8	767277	905871	926950	1027874	1046394	P31997	38153	7	7	7	147
P49715;P49715-2;P49715-3;P49715-4	CEBPA	NA	10185	15575	14511	11086	P49715	37561	4	2	4	2060
P17676;P17676-2	CEBPB	9956	11292	15237	17270	14387	P17676	36105	4	4	5	1966
Q15744	CEBPE	7892	9363	9701	9617	10737	Q15744	30602	6	6	6	2284
Q92879;Q92879-2;Q92879-3;Q92879-4;Q92879-5;Q92879-6	CELF1	1329	1479	1065	1052	786	Q92879	52063	4	4	4	4167
O95319;O95319-2;O95319-3;O95319-4;O95319-5	CELF2	32014	25397	27403	30323	27393	O95319	54284	13	13	13	1477
Q9UHN6	CEMIP2	12075	11374	14184	11228	9039	Q9UHN6	154373	37	36	34	2159
P49450;P49450-2	CENPA	5487	14828	6971	9553	8243	P49450	15990	3	3	3	2441
P07199	CENPB	2493	2151	3403	2702	2675	P07199	65171	7	9	7	3433
Q03188	CENPC	711	1348	915	1417	1354	Q03188	106833	12	13	13	3979
Q92674;Q92674-2	CENPI	NA	NA	NA	NA	NA	Q92674	86720	0	1	2
Q9BS16	CENPK	NA	362	227	374	333	Q9BS16	31655	1	1	1	4873
Q8N0S6;Q8N0S6-2	CENPL	481	394	392	523	519	Q8N0S6	38997	2	2	2	4705
Q7Z7K6;Q7Z7K6-3	CENPV	1812	1120	2150	2560	1986	Q7Z7K6	29945	5	5	4	3671
Q8N960;Q8N960-2	CEP120	377	340	399	309	357	Q8N960	112640	5	5	5	4864
Q6ZU80;Q6ZU80-1	CEP128	400	NA	105	317	310	Q6ZU80	128015	4	3	4	4923
Q66GS9	CEP135	2017	763	1058	1022	620	Q66GS9	133490	11	10	10	4210
Q5SW79;Q5SW79-3	CEP170	813	1176	1372	1388	1306	Q5SW79	175292	16	16	18	4002
Q8TEP8;Q8TEP8-1	CEP192	249	177	180	208	234	Q8TEP8	279111	7	6	7	5139
Q96NB1;Q96NB1-2	CEP20	NA	2067	908	NA	NA	Q96NB1	19777	1	1	1	3895
Q9BV73;Q9BV73-2	CEP250	279	259	211	229	303	Q9BV73	281137	9	11	10	5037
O15078	CEP290	269	202	143	432	NA	O15078	290385	2	2	2	5079
Q5VT06	CEP350	NA	26	27	32	160	Q5VT06	350930	3	3	3	5534
Q9BYV8;Q9BYV8-2;Q9BYV8-5	CEP41	136	967	125	115	119	Q9BYV8	41368	2	2	2	5302
O95684;O95684-2	CEP43	57	498	59	NA	58	O95684	43064	2	2	2	5448
Q8TAP6;Q8TAP6-2	CEP76	NA	NA	NA	NA	NA	Q8TAP6	74413	0	1	1
Q5JTW2;Q5JTW2-2;Q5JTW2-3;Q5JTW2-5	CEP78	NA	NA	NA	24	NA	Q5JTW2	76396	1	1	1	5554
Q8IW35;Q8IW35-2	CEP97	1386	1079	1017	1087	1285	Q8IW35	96981	7	7	7	4152
Q9Y6K0	CEPT1	2917	1527	1930	NA	2342	Q9Y6K0	46553	1	2	2	3613
Q8TCT0;Q8TCT0-2	CERK	1336	1062	1650	1546	1405	Q8TCT0	59977	4	4	4	3938
Q96G23	CERS2	1411	850	1337	1434	1645	Q96G23	44876	5	5	5	3936
Q8N5B7;Q8N5B7-2	CERS5	1092	982	1176	1075	1243	Q8N5B7	45752	4	4	4	4149
Q6ZMG9;Q6ZMG9-2	CERS6	NA	414	NA	NA	284	Q6ZMG9	44889	2	3	3	4871
Q9Y5P4;Q9Y5P4-2;Q9Y5P4-3	CERT1	26008	18054	24202	22862	22661	Q9Y5P4	70834	25	26	25	1636
P23141;P23141-2;P23141-3	CES1	5864	16540	10532	10124	NA	P23141	62521	24	28	28	2230
P41208	CETN2	4931	5848	5370	3681	4668	P41208	19738	6	5	6	2913
Q9Y6A4	CFAP20	7641	7444	7447	8887	9254	Q9Y6A4	22774	4	5	4	2513
Q9P2B7-2	CFAP97	NA	NA	3791	NA	NA	Q9P2B7-2	50566	1	1	1	3138
P00751	CFB	934	2752	1919	2191	2111	P00751	85532	10	12	11	3620
P00746	CFD	2407	3933	78383	76581	4319	P00746	27032	15	15	15	3033
Q9UEE9	CFDP1	NA	137	204	287	284	Q9UEE9	33592	1	1	1	5068
P08603	CFH	268	219	640	410	1782	P08603	139096	12	14	11	4800
Q03591	CFHR1	NA	NA	NA	NA	266	Q03591	37650	1	1	1	5016
P23528	CFL1	13601578	10055889	10982674	9211781	8342727	P23528	18502	24	25	25	24
O15519;O15519-10;O15519-11;O15519-12;O15519-13;O15519-14;O15519-2;O15519-5;O15519-6;O15519-8;O15519-9	CFLAR	586	397	532	678	521	O15519	55344	4	4	4	4654
P27918	CFP	94241	104290	114256	122116	135101	P27918	51276	14	14	14	607
Q8N884;Q8N884-2	CGAS	4241	3794	5148	5623	5202	Q8N884	58814	9	8	10	2865
Q9UFW8	CGGBP1	10110	9051	10014	13357	12869	Q9UFW8	18820	8	8	8	2248
Q96JM3	CHAMP1	990	1244	1071	1461	1224	Q96JM3	89099	14	13	13	4061
Q9NX63	CHCHD3	25748	23156	26730	31854	31216	Q9NX63	26152	6	7	7	1504
Q8N4Q1;Q8N4Q1-2	CHCHD4	NA	312	646	715	773	Q8N4Q1	15996	2	2	2	4490
O14646;O14646-2	CHD1	63	31	73	140	121	O14646	196687	4	4	5	5408
Q86WJ1;Q86WJ1-2;Q86WJ1-3	CHD1L	1002	1052	958	959	752	Q86WJ1	101000	8	9	9	4257
O14647;O14647-2	CHD2	219	360	357	386	347	O14647	211343	8	7	7	4863
Q12873;Q12873-3	CHD3	107	119	120	NA	163	Q12873	226591	4	5	5	5314
Q14839;Q14839-2	CHD4	7221	6516	7468	8672	7989	Q14839	218004	55	56	57	2530
O96017;O96017-9	CHEK2	387	230	NA	106	NA	O96017	60914	2	2	2	5087
Q8IWX8	CHERP	1774	1201	1465	1561	850	Q8IWX8	103702	9	9	10	3907
Q96EP1;Q96EP1-2;Q96EP1-3;Q96EP1-4;Q96EP1-5	CHFR	72	71	NA	NA	NA	Q96EP1	73386	1	1	1	5412
P36222	CHI3L1	565193	669944	775888	881184	550282	P36222	42625	19	17	19	182
Q9BWS9	CHID1	35213	26099	9523	11018	10802	Q9BWS9	44940	11	10	11	2191
Q13231;Q13231-3	CHIT1	653414	472578	863048	1018078	841151	Q13231	51681	26	27	27	157
Q9Y259	CHKB	14426	12470	13351	11978	11563	Q9Y259	45271	15	15	14	2083
P24386	CHM	2804	1957	2588	2490	2537	P24386	73475	6	6	6	3479
Q9HD42	CHMP1A	14275	11144	12573	15747	13886	Q9HD42	21702	5	4	5	1992
Q7LBR1	CHMP1B	148247	151251	151939	182319	155584	Q7LBR1	22109	5	5	5	492
O43633	CHMP2A	59510	72902	81987	82076	77148	O43633	25103	7	7	7	793
Q9UQN3;Q9UQN3-2	CHMP2B	NA	1848	2662	2423	NA	Q9UQN3	23906	1	1	1	3511
Q9Y3E7	CHMP3	17331	22707	24841	28742	20678	Q9Y3E7	25073	6	6	6	1644
Q9BY43;Q9BY43-2	CHMP4A	5353	5182	4161	7014	5550	Q9BY43	25098	5	5	5	2823
Q9H444	CHMP4B	33425	39750	44130	67301	51234	Q9H444	24950	12	11	11	1149
Q9NZZ3	CHMP5	3502	6497	5686	6880	4979	Q9NZZ3	24570	4	4	4	2777
Q96FZ7	CHMP6	17454	13976	16885	17515	14911	Q96FZ7	23484	5	5	5	1860
Q8WUX9;Q8WUX9-2	CHMP7	1578	691	908	1300	1306	Q8WUX9	50910	4	4	4	4007
Q9UHD1	CHORDC1	25862	21711	36088	35088	29114	Q9UHD1	37489	16	15	15	1436
Q99653	CHP1	116772	80488	94527	111693	95003	Q99653	22456	14	14	14	701
Q9P2E5;Q9P2E5-2	CHPF2	457	659	546	326	654	Q9P2E5	85948	7	8	7	4640
Q8WUD6	CHPT1	3217	3270	2976	2904	3048	Q8WUD6	45096	2	2	2	3321
Q9NRG0	CHRAC1	685	NA	800	734	644	Q9NRG0	14710	1	1	1	4464
Q9UGM1	CHRNA9	NA	NA	NA	92	85	Q9UGM1	54807	1	1	1	5370
Q9NPF2;Q9NPF2-2	CHST11	NA	NA	311	337	430	Q9NPF2	41554	2	2	2	4891
Q8NET6;Q8NET6-2	CHST13	NA	NA	NA	NA	NA	Q8NET6	38919	0	1	1
Q86X52	CHSY1	NA	NA	249	296	349	Q86X52	91784	4	4	4	4952
Q8WVB6;Q8WVB6-2;Q8WVB6-3	CHTF18	NA	NA	NA	NA	15	Q8WVB6	107382	1	1	1	5570
Q9Y3Y2;Q9Y3Y2-3;Q9Y3Y2-4	CHTOP	19592	20778	19245	26835	20793	Q9Y3Y2	26396	4	4	4	1708
O15111	CHUK	6466	5235	7724	6833	5531	O15111	84639	20	20	18	2668
Q8WUH1;Q8WUH1-1	CHURC1	2681	2701	2494	2523	2634	Q8WUH1	12886	4	4	4	3448
O76071	CIAO1	16266	16721	15386	16864	16201	O76071	37840	14	14	14	1887
Q9H5X1	CIAO2A	17977	12872	20563	19747	18077	Q9H5X1	18355	6	6	6	1809
Q6FI81;Q6FI81-3	CIAPIN1	3362	2489	2215	2512	2232	Q6FI81	33582	3	4	4	3493
Q99828	CIB1	19942	20680	28022	21177	20537	Q99828	21703	10	10	10	1716
Q8TCG1;Q8TCG1-2	CIP2A	NA	266	246	NA	204	Q8TCG1	102185	3	2	2	5064
Q14011;Q14011-2	CIRBP	3118	3801	3014	3717	2788	Q14011	18647	2	2	2	3302
Q9NZ45	CISD1	8885	6527	13190	5899	9357	Q9NZ45	12199	3	3	3	2359
Q8N5K1	CISD2	39303	34069	43582	42623	41163	Q8N5K1	15278	7	7	7	1197
Q07065	CKAP4	49250	42034	39036	36486	36443	Q07065	66022	31	31	29	1237
Q14008;Q14008-2	CKAP5	8428	6288	7404	7652	7008	Q14008	225494	63	58	63	2536
Q9UBR5;Q9UBR5-2;Q9UBR5-3;Q9UBR5-4	CKLF	11796	9662	11986	12074	9423	Q9UBR5	17169	2	2	2	2126
P12532;P12532-2	CKMT1A	NA	NA	NA	NA	NA	P12532	47036	0	3	4
Q7Z460;Q7Z460-2;Q7Z460-3;Q7Z460-4;Q7Z460-5	CLASP1	989	1202	1493	1644	1353	Q7Z460	169450	16	17	17	3970
O75122-3	CLASP2	1644	2467	2066	2540	2179	O75122-3	165854	19	17	18	3595
Q05315	CLC	1469370	754744	1805062	848896	598428	Q05315	16452	8	9	8	156
Q96S66;Q96S66-2	CLCC1	645	540	1553	NA	52	Q96S66	62022	5	5	5	4587
P51798	CLCN7	4641	5970	6016	5693	5806	P51798	88679	11	11	11	2757
Q5QGZ9;Q5QGZ9-1;Q5QGZ9-4	CLEC12A	125976	85788	123070	97228	124022	Q5QGZ9	30761	8	8	8	574
Q2KHT3;Q2KHT3-2	CLEC16A	1106	1482	1195	2787	1175	Q2KHT3	117714	10	9	11	4083
Q92478	CLEC2B	6846	1809	2095	4187	3806	Q92478	17306	3	3	3	3133
Q9UMR7;Q9UMR7-3	CLEC4A	3853	12331	5260	15144	6996	Q9UMR7	27512	5	5	5	2589
Q8WTT0;Q8WTT0-2	CLEC4C	NA	201	242	NA	NA	Q8WTT0	25037	1	1	1	5106
Q8WXI8	CLEC4D	36410	29519	40021	26748	40519	Q8WXI8	24704	6	6	6	1283
Q9ULY5	CLEC4E	17172	11818	18590	11829	14129	Q9ULY5	25072	3	3	3	1980
Q9NY25	CLEC5A	24873	29960	38465	25711	28307	Q9NY25	21521	5	5	4	1457
Q9BXN2;Q9BXN2-10;Q9BXN2-2;Q9BXN2-3;Q9BXN2-4;Q9BXN2-5;Q9BXN2-6;Q9BXN2-7;Q9BXN2-8;Q9BXN2-9	CLEC7A	NA	314	362	NA	325	Q9BXN2	27627	1	1	1	4905
O00299	CLIC1	2540225	1738686	2001305	2056170	1814698	O00299	26922	17	17	16	88
O95833	CLIC3	498	NA	NA	NA	NA	O95833	26648	1	0	1	4686
Q9Y696	CLIC4	13834	9841	7459	8987	9815	Q9Y696	28772	13	12	12	2264
Q96NY7;Q96NY7-2;Q9NZA1;Q9NZA1-2;Q9NZA1-3	CLIC6;CLIC6;CLIC5;CLIC5;CLIC5	413	323	306	320	275	Q96NY7	73011	2	2	2	4916
Q14677;Q14677-3	CLINT1	23463	26760	27859	34453	27318	Q14677	68259	17	17	16	1482
P30622-2	CLIP1	9320	8638	11500	10559	9956	P30622-2	156781	54	54	54	2255
P49761;P49761-1;P49761-3	CLK3	238	80	305	NA	NA	P49761	73515	2	2	2	5075
Q13286;Q13286-2;Q13286-3;Q13286-4;Q13286-7	CLN3	1287	949	988	1105	1265	Q13286	47622	3	3	3	4138
O75503	CLN5	2538	NA	1728	NA	NA	O75503	41496	4	5	7	3614
Q9NWW5	CLN6	2878	2709	3363	3581	2475	Q9NWW5	35919	3	3	3	3375
Q92989	CLP1	NA	1636	1900	1753	1399	Q92989	47645	5	5	6	3813
Q9H078;Q9H078-2;Q9H078-4	CLPB	1861	1386	2039	2298	1982	Q9H078	78728	8	8	10	3674
Q16740	CLPP	2163	1047	865	1000	757	Q16740	30180	3	2	2	4228
O96005;O96005-4	CLPTM1	1200	3473	1671	1403	1091	O96005	76096	8	9	10	3940
Q96KA5;Q96KA5-2	CLPTM1L	1206	727	437	578	538	Q96KA5	62229	6	6	5	4600
P09496-2	CLTA	198470	124953	165554	168944	179575	P09496-2	23661	8	8	8	451
P09497-2	CLTB	109490	103519	109128	112722	106945	P09497-2	23181	12	12	12	635
Q00610;Q00610-2	CLTC	289725	229030	241816	251636	223729	Q00610	191614	95	93	91	330
P53675;P53675-2	CLTCL1	124	138	89	98	85	P53675	187029	1	1	1	5358
P10909;P10909-2;P10909-4;P10909-5;P10909-6	CLU	3349	2451	2828	2095	2891	P10909	52494	8	9	8	3385
Q8NFW8	CMAS	14961	7112	10284	9285	9121	Q8NFW8	48379	17	17	16	2317
Q96DG6	CMBL	1979	889	1063	787	NA	Q96DG6	28048	3	2	3	4245
Q8IY22;Q8IY22-2	CMIP	809	854	823	932	700	Q8IY22	86330	6	6	6	4360
P30085	CMPK1	60068	40732	42444	47796	37893	P30085	22222	11	11	11	1175
Q5EBM0;Q5EBM0-2;Q5EBM0-3;Q5EBM0-4	CMPK2	NA	2700	NA	NA	1332	Q5EBM0	49447	4	0	0	3655
Q8TAZ6;Q8TAZ6-2	CMTM2	3505	2436	2304	1956	2111	Q8TAZ6	27495	1	1	1	3560
Q9NX76	CMTM6	2110	1636	2461	2441	2104	Q9NX76	20418	2	2	2	3622
Q96FZ5;Q96FZ5-2	CMTM7	NA	467	NA	NA	NA	Q96FZ5	18834	1	1	1	4723
Q8N1G2	CMTR1	1135	1420	1384	1426	918	Q8N1G2	95320	13	13	12	3951
P62633;P62633-2	CNBP	17004	17680	23690	20835	16747	P62633	19462	7	7	7	1824
Q96KP4	CNDP2	73569	77068	85071	60718	58279	Q96KP4	52878	23	22	22	816
Q8N9A8;Q8N9A8-2	CNEP1R1	1999	2260	2441	2682	2344	Q8N9A8	14266	2	2	2	3545
Q9P003	CNIH4	22914	25049	20231	27463	26105	Q9P003	16093	1	1	1	1558
G9CGD6;G9CGD6-2;Q8WWN9;Q8WWN9-2	CNK3/IPCEF1;CNK3/IPCEF1;IPCEF1;IPCEF1	9374	6621	9463	10304	8172	G9CGD6	100364	13	13	13	2309
Q99439	CNN2	292892	268322	308170	347282	262930	Q99439	33697	16	15	15	298
Q8NE01;Q8NE01-2;Q8NE01-3	CNNM3	462	526	403	586	367	Q8NE01	76119	5	5	5	4728
A5YKK6	CNOT1	2081	1969	1872	1909	1922	A5YKK6	266938	34	34	32	3706
Q9H9A5;Q9H9A5-6	CNOT10	1765	2118	1753	1896	1681	Q9H9A5	82309	12	11	12	3778
Q9UKZ1	CNOT11	NA	899	90	1392	NA	Q9UKZ1	55215	3	3	3	4299
O75175	CNOT3	4871	4412	4040	3840	4072	O75175	81872	10	9	11	3076
Q96LI5	CNOT6L	239	212	232	115	236	Q96LI5	63001	3	3	4	5086
Q9UIV1;Q9UIV1-2	CNOT7	2784	2196	2247	2186	1122	Q9UIV1	32745	4	4	4	3592
Q92600	CNOT9	3494	3002	3044	3292	3104	Q92600	33631	7	7	8	3304
P09543;P09543-2	CNP	32535	51808	35698	44581	35346	P09543	47578	24	23	23	1300
Q9Y2B0	CNPY2	51370	44900	49797	61893	60332	Q9Y2B0	20652	11	10	10	1054
Q9BT09	CNPY3	44839	47612	61548	59343	62937	Q9BT09	30747	12	12	12	953
Q8N129	CNPY4	335	493	503	539	NA	Q8N129	28309	2	3	4	4688
Q96F85;Q96F85-2	CNRIP1	2004	NA	NA	NA	NA	Q96F85	18648	2	0	0	3663
Q96NU0;Q9BZ76;Q9BZ76-2	CNTNAP3B;CNTNAP3;CNTNAP3	NA	NA	NA	NA	NA	Q96NU0	140414	0	6	5
Q9C0A0;Q9C0A0-2	CNTNAP4	NA	NA	NA	60	39	Q9C0A0	145274	1	1	1	5481
Q7Z7A1;Q7Z7A1-5	CNTRL	775	863	738	588	555	Q7Z7A1	268885	20	22	21	4439
Q5JTJ3;Q5JTJ3-2;Q5JTJ3-3	COA6	2011	518	563	2009	1872	Q5JTJ3	14116	3	3	3	3724
Q13057;Q13057-2	COASY	15646	12654	14281	12414	11158	Q13057	62328	14	15	14	2067
Q8WTW3	COG1	403	464	432	366	479	Q8WTW3	108978	6	7	7	4766
Q14746;Q14746-2	COG2	578	678	529	510	637	Q14746	83207	7	7	7	4599
Q96JB2	COG3	236	538	307	466	437	Q96JB2	94095	6	8	6	4758
Q9UP83;Q9UP83-2	COG5	NA	NA	NA	NA	553	Q9UP83	92742	3	4	4	4632
Q9Y2V7;Q9Y2V7-2	COG6	1830	2786	557	448	568	Q9Y2V7	73278	4	4	4	4612
P12111;P12111-2;P12111-4	COL6A3	NA	NA	167	NA	79	P12111	343669	2	2	2	5308
Q8NBJ5	COLGALT1	11757	11804	12523	10551	11601	Q8NBJ5	71636	20	19	20	2128
Q8N668;Q8N668-2	COMMD1	5005	4578	5188	4603	3769	Q8N668	21178	5	5	5	2976
Q9Y6G5	COMMD10	5268	3562	3630	4760	3547	Q9Y6G5	22966	5	5	5	3183
Q86X83;Q86X83-2	COMMD2	5699	5773	3855	6115	5000	Q86X83	22745	6	7	6	2774
Q9UBI1	COMMD3	10394	7951	8116	7664	6119	Q9UBI1	22151	10	10	9	2477
Q9H0A8	COMMD4	10701	7054	8464	5706	5138	Q9H0A8	21764	6	7	5	2585
Q9GZQ3	COMMD5	6196	1735	2218	5131	NA	Q9GZQ3	24670	5	5	5	3172
Q7Z4G1	COMMD6	5916	5499	4471	5596	4302	Q7Z4G1	9638	3	3	3	2800
Q86VX2;Q86VX2-2	COMMD7	6286	5109	6112	5345	3599	Q86VX2	22540	5	5	5	2825
Q9NX08	COMMD8	9107	4202	1790	5828	2956	Q9NX08	21090	5	5	5	3053
Q9P000	COMMD9	12097	8617	7951	9192	7718	Q9P000	21819	9	9	9	2388
P21964;P21964-2	COMT	106659	76283	81182	64649	45844	P21964	30037	15	15	15	800
Q86VU5	COMTD1	307	2015	482	309	434	Q86VU5	28808	5	4	5	4763
P53621	COPA	103481	104369	104523	93676	96614	P53621	138345	73	73	73	674
P53618	COPB1	108368	65431	64973	67574	62089	P53618	107142	44	43	43	892
P35606;P35606-2	COPB2	67848	63225	65030	57387	54608	P35606	102487	42	42	42	920
O14579	COPE	39519	36302	25089	28634	23484	O14579	34482	13	13	13	1451
Q9Y678	COPG1	51466	58372	49361	47573	42104	Q9Y678	97718	39	39	38	1073
Q9UBF2	COPG2	29292	33712	39682	53533	44276	Q9UBF2	97622	36	34	36	1224
P61201	COPS2	35105	31300	34309	35348	32822	P61201	51596	22	22	22	1328
Q9UNS2;Q9UNS2-2	COPS3	15342	15327	14278	18652	14902	Q9UNS2	47873	12	12	12	1924
Q9BT78	COPS4	44749	34668	35478	37775	35113	Q9BT78	46268	20	20	20	1305
Q92905	COPS5	15227	11871	12384	11407	8647	Q92905	37578	12	12	11	2119
Q7L5N1	COPS6	26332	21786	21464	22648	21799	Q7L5N1	36163	14	13	13	1674
Q9UBW8	COPS7A	5279	3724	21254	13198	12221	Q9UBW8	30276	7	6	6	2096
Q9H9Q2	COPS7B	8910	7430	7585	7279	5725	Q9H9Q2	29621	6	6	6	2533
Q99627;Q99627-2	COPS8	6607	5841	5766	5434	4114	Q99627	23225	3	3	4	2767
P61923;P61923-4	COPZ1	32287	25029	25306	30709	28125	P61923	20198	5	4	4	1460
Q9H8M1;Q9H8M1-2	COQ10B	NA	NA	NA	NA	NA	Q9H8M1	27070	0	1	1
Q5HYK3	COQ5	NA	1443	1121	1170	1245	Q5HYK3	37140	4	3	3	4077
Q8NI60;Q8NI60-3	COQ8A	428	696	1082	430	381	Q8NI60	71950	4	4	4	4769
O75208;O75208-2	COQ9	NA	236	NA	NA	NA	O75208	35508	1	1	0	5077
P31146	CORO1A	6414800	5869485	6479929	5930193	5085076	P31146	51026	35	34	35	36
Q9BR76	CORO1B	23674	20209	25765	27421	22439	Q9BR76	54234	15	14	14	1609
Q9ULV4;Q9ULV4-2;Q9ULV4-3	CORO1C	216001	228293	257647	250998	207556	Q9ULV4	53249	24	23	23	347
Q92828	CORO2A	4061	4359	6208	5723	4483	Q92828	59763	12	10	10	3000
P57737-3	CORO7	76857	59730	80167	73302	62704	P57737-3	114165	35	34	35	818
Q14019	COTL1	1748200	1338237	1612125	1649841	1379537	Q14019	15944	13	13	13	105
Q7KZN9;Q7KZN9-2	COX15	585	517	578	608	NA	Q7KZN9	46030	2	3	3	4597
Q5RI15;Q5RI15-2	COX20	2326	2019	2476	1975	2140	Q5RI15	13291	1	1	1	3612
P13073	COX4I1	217142	234650	242212	227790	172213	P13073	19576	9	9	9	349
P20674	COX5A	17681	16199	14560	18140	13338	P20674	16762	5	5	5	1889
P10606	COX5B	37730	34093	33912	46058	44560	P10606	13695	7	7	7	1259
P14854	COX6B1	26666	29593	33072	35288	37525	P14854	10192	5	5	5	1348
P09669	COX6C	198281	187023	177673	208169	144855	P09669	8781	8	8	8	406
P14406	COX7A2	15900	18813	21249	19457	15628	P14406	9395	2	2	2	1782
O14548	COX7A2L	11130	12172	11254	8309	8138	O14548	12614	4	4	4	2182
P24311	COX7B	NA	2426	NA	NA	NA	P24311	9160	2	2	2	3508
P00450	CP	1445	2074	1973	2660	2573	P00450	122205	13	13	14	3632
O75976;O75976-2	CPD	1212	460	301	NA	660	O75976	152931	5	4	4	4623
Q17RY0;Q17RY0-2;Q17RY0-3	CPEB4	354	603	847	709	698	Q17RY0	80152	6	6	6	4474
Q99829	CPNE1	254941	169769	220532	113568	237489	Q99829	59058	16	16	17	356
Q96FN4	CPNE2	130984	105686	127570	120486	120683	Q96FN4	61189	22	22	21	581
O75131	CPNE3	678451	619663	687107	586393	580537	O75131	60130	28	27	28	193
P36551	CPOX	7143	5030	7397	6610	7299	P36551	50151	15	16	16	2581
Q9BRF8	CPPED1	377342	291166	338482	326029	273233	Q9BRF8	35548	15	15	15	279
Q9Y646	CPQ	5321	3729	4468	3924	3894	Q9Y646	51887	8	8	7	3106
Q10570	CPSF1	3050	2847	7551	3205	3084	Q10570	160883	25	26	25	3310
Q9P2I0	CPSF2	3255	2926	2794	2710	2954	Q9P2I0	88486	14	14	13	3358
Q9UKF6	CPSF3	4506	3835	3638	4092	4234	Q9UKF6	77486	15	15	16	3071
O95639;O95639-2;O95639-3	CPSF4	1254	1957	1201	2026	1808	O95639	30254	6	6	6	3753
Q16630;Q16630-2;Q16630-3	CPSF6	26245	23058	24950	23451	23534	Q16630	59209	13	13	13	1618
Q8N684;Q8N684-2;Q8N684-3	CPSF7	12638	12432	14640	14469	11924	Q8N684	52050	14	14	14	2069
P50416	CPT1A	13672	13586	14117	14324	14497	P50416	88367	27	25	25	1981
P23786	CPT2	9731	12672	19015	12625	13377	P23786	73777	25	25	23	2066
Q9H3G5	CPVL	1374	1520	899	383	2085	Q9H3G5	54163	7	10	10	3960
P17927	CR1	34224	31119	38055	52478	35265	P17927	223662	54	55	54	1311
Q9BSW2	CRACR2A	8087	9626	8150	8305	6284	Q9BSW2	83193	24	24	25	2451
P78560	CRADD	2261	2836	2932	2380	2173	P78560	22745	4	4	4	3529
P43155;P43155-2	CRAT	1341	1141	1003	596	513	P43155	70857	6	5	5	4225
Q96SW2;Q96SW2-2	CRBN	2492	2018	2397	1943	1434	Q96SW2	50545	6	6	6	3654
P16220;P16220-1	CREB1	9742	9179	8927	12773	12133	P16220	35136	4	4	4	2274
Q92793	CREBBP	1962	1881	1721	2131	1694	Q92793	265350	30	29	28	3720
O75629	CREG1	13377	11357	17177	10986	9609	O75629	24074	5	5	5	2162
Q96HD1;Q96HD1-2	CRELD1	NA	NA	NA	NA	NA	Q96HD1	45439	0	0	1
Q6UXH1;Q6UXH1-4;Q6UXH1-5;Q6UXH1-6	CRELD2	2604	2042	2905	3055	3518	Q6UXH1	38191	3	4	4	3367
P50238	CRIP1	69824	31962	32924	25214	48340	P50238	8532	3	3	3	1352
Q9P021	CRIPT	NA	NA	2343	3255	2882	Q9P021	11215	1	1	1	3373
P54108;P54108-2;P54108-3	CRISP3	527978	459818	454054	430898	528470	P54108	27630	8	8	8	228
Q9H0B8	CRISPLD2	200392	156927	88434	115936	71358	Q9H0B8	55919	20	20	20	599
P46108;P46108-2	CRK	2179	1726	1754	1611	1529	P46108	33830	4	4	4	3803
P46109	CRKL	57437	40776	48438	42709	38227	P46109	33776	14	13	14	1172
Q8IUI8	CRLF3	76360	80069	80550	80284	60737	Q8IUI8	49765	15	15	14	776
Q9BZJ0;Q9BZJ0-2;Q9BZJ0-3	CRNKL1	2267	2092	2306	2683	2348	Q9BZJ0	100451	15	15	14	3557
Q9Y4K1	CRYBG1	5705	5108	5874	5366	4952	Q9Y4K1	188675	20	20	21	2822
P07320	CRYGD	6959	2653	7136	5227	5434	P07320	20738	6	6	6	2814
Q9Y2S2;Q9Y2S2-2	CRYL1	13078	11299	13497	14127	8862	Q9Y2S2	35419	12	12	11	2043
Q08257	CRYZ	11581	13342	8903	7904	8889	Q08257	35206	12	14	12	2355
O95825	CRYZL1	9429	6209	9221	9373	8055	O95825	38696	11	11	11	2327
O75390	CS	182534	139762	164745	116439	126942	O75390	51712	18	18	18	521
O75534;O75534-2;O75534-3;O75534-4	CSDE1	6394	6951	5454	5479	4597	O75534	88884	21	20	21	2805
P55060;P55060-3	CSE1L	45169	35905	34487	42703	40386	P55060	110416	46	47	44	1213
P15509;P15509-2;P15509-7	CSF2RA	5080	4343	4605	3679	3273	P15509	46206	6	6	6	3028
Q99062;Q99062-3;Q99062-4	CSF3R	1396	747	1158	696	952	Q99062	92156	5	6	5	4265
Q8TDX6	CSGALNACT1	766	625	2842	192	336	Q8TDX6	61294	6	8	8	4551
Q8N6G5	CSGALNACT2	44760	36900	46511	40058	42212	Q8N6G5	62572	20	20	20	1178
P41240	CSK	95151	71503	83302	81792	74393	P41240	50704	26	26	26	763
P48729	CSNK1A1	8501	8377	7025	7494	7681	P48729	38914	14	14	14	2509
P48730;P48730-2	CSNK1D	3112	2074	3247	2712	2487	P48730	47330	7	7	7	3417
P78368	CSNK1G2	3460	4056	4123	4205	3895	P78368	47457	12	11	11	3079
P68400	CSNK2A1	44334	40949	37378	43716	45627	P68400	45143	20	20	19	1155
P19784	CSNK2A2	11698	9423	9707	12346	9235	P19784	41213	13	13	14	2277
P67870	CSNK2B	16835	17355	15187	18188	15617	P67870	24942	6	6	6	1862
P21291	CSRP1	103770	116580	131871	164319	142185	P21291	20567	11	11	11	544
P01034	CST3	2960	3174	1638	3271	1569	P01034	15799	3	3	3	3348
Q15828	CST6	NA	NA	NA	NA	NA	Q15828	16511	0	1	0
O76096	CST7	13186	12147	10424	19255	27328	O76096	16454	4	4	4	2035
P01040	CSTA	1400994	955591	1078037	1246332	971674	P01040	11006	9	9	9	138
P04080	CSTB	375744	469110	518117	890770	778219	P04080	11139	5	5	5	210
Q05048	CSTF1	7482	7696	7940	7654	7680	Q05048	48357	14	14	14	2510
P33240;P33240-2	CSTF2	2345	1681	1623	2360	1746	P33240	60959	6	6	6	3785
Q9H0L4	CSTF2T	677	573	586	499	530	Q9H0L4	64436	4	5	4	4607
Q12996	CSTF3	2701	2297	3155	2360	2596	Q12996	82921	13	13	16	3460
Q13363;Q13363-2	CTBP1	19392	10910	14979	12715	13608	Q13363	47535	11	10	10	2007
P56545;P56545-2;P56545-3	CTBP2	6041	3549	5940	3199	3910	P56545	48944	7	6	8	3110
Q01459	CTBS	55333	70828	63035	83131	75186	Q01459	43759	12	12	11	841
P49711	CTCF	6762	6987	6634	8095	7341	P49711	82785	21	17	19	2590
O95476	CTDNEP1	NA	845	1052	NA	NA	O95476	28377	2	3	3	4266
Q9Y5B0	CTDP1	2776	3205	2673	2663	2655	Q9Y5B0	104399	19	19	21	3434
Q9GZU7;Q9GZU7-2;Q9GZU7-3	CTDSP1	6019	3258	5254	4849	3232	Q9GZU7	29203	3	3	3	2931
O14595	CTDSP2	NA	235	347	296	NA	O14595	30664	1	1	1	4948
Q05D32;Q05D32-2	CTDSPL2	NA	134	NA	139	182	Q05D32	52998	2	2	2	5273
P32929-3	CTH	NA	NA	1183	NA	876	P32929-3	41260	1	1	1	4200
Q8WYA6;Q8WYA6-4	CTNNBL1	4513	2765	4726	4381	3609	Q8WYA6	65173	13	13	14	3019
O60931	CTNS	NA	424	NA	NA	NA	O60931	41737	1	1	1	4776
P17812	CTPS1	17219	15433	15139	16849	16497	P17812	66690	22	23	23	1879
Q9NRF8	CTPS2	11974	10172	10858	13950	10706	Q9NRF8	65677	21	21	21	2199
Q6PD62	CTR9	967	1191	1294	1567	1312	Q6PD62	133502	14	14	14	4017
P10619;P10619-2	CTSA	57620	41446	42592	53460	62544	P10619	54466	10	10	10	1022
P07858	CTSB	24794	23718	37259	33325	23493	P07858	37821	9	9	9	1570
P53634	CTSC	194300	208396	201706	293149	239260	P53634	51853	15	15	15	372
P07339	CTSD	236067	155577	142467	135371	173100	P07339	44552	18	17	17	485
P08311	CTSG	31089438	29228914	26532079	33526018	27391279	P08311	28837	25	24	25	10
P09668	CTSH	2160	36441	39487	19695	30252	P09668	37393	10	10	10	1404
P07711;P07711-3	CTSL	NA	1070	NA	NA	896	P07711	37564	1	1	1	4234
P25774	CTSS	298676	266999	281603	265361	246247	P25774	37495	13	13	13	318
Q9UBR2	CTSZ	123809	115231	129614	141535	131160	Q9UBR2	33867	9	9	9	551
Q13616	CUL1	8196	6207	6329	12233	5882	Q13616	89678	24	22	23	2685
Q13617;Q13617-2	CUL2	17467	13763	14672	15724	14524	Q13617	86983	30	30	30	1949
Q13618	CUL3	31088	24410	29887	27723	26045	Q13618	88930	39	39	38	1467
Q13619	CUL4A	2343	6432	2129	8017	7621	Q13619	87680	15	16	15	2673
Q13620;Q13620-1	CUL4B	15660	14159	14803	15591	13536	Q13620	103981	41	41	41	1941
Q93034	CUL5	22194	306788	23780	17509	335947	Q93034	90955	32	32	32	1603
O60888;O60888-2;O60888-3	CUTA	2197	1660	2064	2646	2066	O60888	19116	2	2	2	3634
Q9NTM9	CUTC	26179	15793	19031	19777	18117	Q9NTM9	29340	10	10	11	1775
P39880;P39880-2;P39880-3;P39880-4;P39880-5;P39880-6	CUX1	19342	13894	19277	20021	13228	P39880	164187	7	6	7	1762
Q9P013	CWC15	1364	1485	1453	2199	2081	Q9P013	26624	2	2	2	3897
Q9HCG8	CWC22	506	370	624	926	702	Q9HCG8	105466	7	6	8	4556
Q6UX04;Q6UX04-2	CWC27	780	497	992	661	654	Q6UX04	53847	3	4	3	4508
Q69YN2	CWF19L1	3941	3525	4594	4058	4192	Q69YN2	60619	12	13	13	3078
P09341	CXCL1	5931	10003	9421	5731	6143	P09341	11301	3	3	3	2715
P48061;P48061-2;P48061-3;P48061-4;P48061-5;P48061-6	CXCL12	4983	3785	5851	5448	5991	P48061	10665	2	2	2	2810
P19875	CXCL2	20796	17543	22691	22628	27645	P19875	11388	3	3	3	1650
P10145	CXCL8	NA	3902	NA	NA	2985	P10145	11098	2	1	2	3219
P25024	CXCR1	14919	11670	14280	13578	14401	P25024	39791	3	3	3	1973
P25025	CXCR2	43132	34156	54836	49456	58511	P25025	40759	7	7	7	1071
P61073;P61073-2	CXCR4	1351	1297	1200	1062	1262	P61073	39745	3	3	4	4036
Q8TB03	CXorf38	19906	16389	18048	20683	17845	Q8TB03	36669	16	14	14	1811
Q9P0U4;Q9P0U4-2	CXXC1	554	468	626	NA	701	Q9P0U4	75711	6	4	5	4591
Q8NBI2;Q8NBI2-2	CYB561A3	1578	1188	1341	1350	1414	Q8NBI2	27214	2	1	2	3975
O14569	CYB561D2	7818	5550	6280	4915	NA	O14569	23973	1	1	1	2744
O43169	CYB5B	19690	17173	13675	30238	25378	O43169	16694	4	4	4	1751
Q9UHQ9	CYB5R1	34424	28392	41896	33975	36552	Q9UHQ9	34094	15	15	15	1325
Q6BCY4;Q6BCY4-2	CYB5R2	NA	760	1809	NA	903	Q6BCY4	31458	6	7	7	4294
P00387;P00387-2;P00387-3	CYB5R3	172944	128253	141379	141632	133844	P00387	34234	19	19	20	518
Q7L1T6	CYB5R4	11164	9059	12931	11691	10860	Q7L1T6	59473	23	24	25	2179
P13498	CYBA	1238477	1507840	1812042	1548823	1760176	P13498	21012	8	8	8	111
P04839	CYBB	559387	821376	749620	579630	632060	P04839	65335	28	27	26	191
Q9BQA9;Q9BQA9-2	CYBC1	88494	92589	87431	81790	66708	Q9BQA9	20773	6	6	6	740
Q53TN4;Q53TN4-3	CYBRD1	13815	22734	24107	15698	9139	Q53TN4	31641	5	5	5	1904
P08574	CYC1	19915	25135	22517	21997	24028	P08574	35421	11	11	11	1651
P99999	CYCS	142169	90624	91269	86858	94411	P99999	11748	7	7	7	723
Q7L576	CYFIP1	37855	30052	35393	35308	30066	Q7L576	145182	30	31	30	1310
Q96F07	CYFIP2	51260	41130	45376	50723	43523	Q96F07	148398	39	40	40	1133
Q9NQC7;Q9NQC7-2	CYLD	5866	4183	5162	4946	5325	Q9NQC7	107315	16	17	15	2862
Q6UW02	CYP20A1	4369	3192	3825	3874	3072	Q6UW02	52432	13	13	13	3128
Q08477	CYP4F3	182850	184332	280129	259305	234195	Q08477	59846	32	30	30	339
Q9H0Q0	CYRIA	6324	8550	8135	7759	10469	Q9H0Q0	37312	11	10	11	2453
Q9NUQ9	CYRIB	940804	794151	904940	954702	833871	Q9NUQ9	36747	21	21	22	150
Q9H1C7	CYSTM1	35710	46293	38721	27566	24868	Q9H1C7	10631	2	2	2	1299
Q15438;Q15438-2	CYTH1	31485	36864	37059	40471	32659	Q15438	46412	18	18	17	1273
Q99418;Q99418-2	CYTH2	1515	961	1433	2056	1481	Q99418	46546	4	3	3	3900
Q9UIA0	CYTH4	11566	11732	12573	13744	7993	Q9UIA0	45672	9	9	10	2132
Q9NWV4	CZIB	134599	97437	100156	109483	103115	Q9NWV4	18048	7	7	7	675
Q86T65;Q86T65-4	DAAM2	214	210	323	206	NA	Q86T65	123498	2	11	12	5128
P61803	DAD1	30544	21531	24051	28646	28587	P61803	12496	3	3	3	1452
Q8NCG7	DAGLB	7067	8646	9531	9310	8379	Q8NCG7	73732	15	14	14	2385
P51397	DAP	NA	1299	190	NA	NA	P51397	11164	1	1	2	4433
P51398;P51398-2;P51398-3	DAP3	NA	NA	NA	NA	NA	P51398	45566	0	3	3
Q9UIK4	DAPK2	18993	18525	20195	20646	19122	Q9UIK4	42898	13	13	13	1773
Q9UN19	DAPP1	4405	4417	4515	4782	3265	Q9UN19	32193	10	10	10	3011
P14868	DARS1	140941	117875	132061	146766	130720	P14868	57136	36	36	35	543
Q6PI48	DARS2	6837	7172	6809	5958	5531	Q6PI48	73562	23	21	21	2618
Q96EP5;Q96EP5-2	DAZAP1	28914	31749	32677	32414	32485	Q96EP5	43383	9	9	9	1362
P07108;P07108-2;P07108-3;P07108-4;P07108-5	DBI	34597	20869	23237	33988	23571	P07108	10044	4	5	5	1616
Q9UJU6	DBNL	494685	469181	581296	563500	503507	Q9UJU6	48207	24	24	24	214
Q9UJU6-2	DBNL	3850	3834	3671	3435	1783	Q9UJU6-2	48294	1	1	1	3174
Q9UK59	DBR1	3435	4104	4066	4922	4077	Q9UK59	61554	11	12	13	3074
P11182	DBT	NA	NA	42	NA	NA	P11182	53487	1	0	1	5504
Q8TEB1	DCAF11	2963	2366	2697	2259	2293	Q8TEB1	61669	7	6	7	3535
P61962	DCAF7	8560	6129	7294	7422	7012	P61962	38926	9	10	10	2555
Q5TAQ9;Q5TAQ9-2	DCAF8	NA	83	32	25	29	Q5TAQ9	66852	2	3	3	5531
Q8WVC6	DCAKD	668	535	482	NA	NA	Q8WVC6	26550	1	1	1	4646
P81605	DCD	17049	37994	26138	26779	22605	P81605	11283	4	4	4	1525
Q6V1P9	DCHS2	NA	NA	465	NA	31	Q6V1P9	370228	1	1	0	5058
P27707	DCK	15208	11417	11069	11550	11719	P27707	30518	9	10	10	2144
Q8IU60;Q8IU60-2	DCP2	73	117	76	78	76	Q8IU60	48423	2	2	2	5403
Q96C86	DCPS	36116	30552	29432	23137	27946	Q96C86	38608	13	13	13	1430
P32321;P32321-2	DCTD	623	319	480	460	309	P32321	20016	1	2	2	4732
Q14203;Q14203-3;Q14203-4;Q14203-6	DCTN1	46946	41189	40271	42884	34474	Q14203	141694	57	56	55	1196
Q13561;Q13561-2;Q13561-3	DCTN2	129786	98206	80047	110779	73699	Q13561	44231	21	21	21	693
O75935;O75935-3	DCTN3	78407	68741	64595	91450	67578	O75935	21119	10	10	10	862
Q9UJW0	DCTN4	23281	23626	25998	27975	23243	Q9UJW0	52337	16	15	16	1612
Q9BTE1;Q9BTE1-2	DCTN5	4651	4518	4756	4216	3067	Q9BTE1	20126	3	3	3	2992
O00399	DCTN6	18431	15988	17708	16980	15010	O00399	20747	4	4	4	1855
Q96GG9	DCUN1D1	26133	19240	19940	22699	20749	Q96GG9	30124	11	10	10	1710
Q9BTE7	DCUN1D5	21	437	612	639	41	Q9BTE7	27508	2	2	2	4759
Q7Z4W1	DCXR	54045	59259	59818	54323	45434	Q7Z4W1	25913	12	12	12	1007
O94760	DDAH1	9260	20298	22091	13759	23162	O94760	31121	12	12	12	1728
O95865	DDAH2	21340	9811	15013	10524	11803	O95865	29643	9	10	9	2124
Q16531	DDB1	41548	32444	34248	33913	34554	Q16531	126967	49	49	50	1329
Q92466	DDB2	611	2830	2618	3163	2680	Q92466	47863	6	5	6	3430
Q5TDH0;Q5TDH0-3	DDI2	13144	6430	6049	6327	5667	Q5TDH0	44522	11	11	11	2686
P39656	DDOST	89486	70624	77652	79814	73351	P39656	50800	16	16	17	792
Q96HY6	DDRGK1	8595	6572	10640	7582	8761	Q96HY6	35610	9	8	9	2392
P30046	DDT	504660	408231	388015	327055	314311	P30046	12711	10	10	10	245
Q92499	DDX1	56394	48616	50161	48312	45131	Q92499	82432	41	37	37	1081
Q92841	DDX17	45501	39617	44061	54152	50765	Q92841	80272	24	24	24	1130
Q9UMR2-3	DDX19B	NA	NA	NA	NA	NA	Q9UMR2-3	41779	0	0	1
Q9UMR2	DDX19B	18768	15118	16816	16235	14337	Q9UMR2	53926	20	20	20	1888
Q9NR30	DDX21	3385	2285	1964	1653	1566	Q9NR30	87344	13	12	14	3683
Q9BUQ8	DDX23	12909	10383	10283	11246	11238	Q9BUQ8	95582	30	29	30	2173
O00148	DDX39A	289924	255619	262686	283764	274863	O00148	49129	20	21	21	313
Q13838;Q13838-2	DDX39B	81800	72371	83550	91026	97966	Q13838	48991	11	12	11	758
O00571;O00571-2	DDX3X	14785	9086	16569	13416	13837	O00571	73243	8	7	8	1994
O15523;O15523-2	DDX3Y	69853	45238	56122	52085	49533	O15523	73153	27	27	28	1045
Q9UJV9	DDX41	1492	1140	1315	1825	1374	Q9UJV9	69837	9	8	10	3961
Q86XP3	DDX42	10953	9244	9217	11041	9443	Q86XP3	102975	30	29	32	2307
Q86XP3-2	DDX42	116	NA	77	NA	NA	Q86XP3-2	90068	1	1	1	5362
Q7L014	DDX46	14305	14592	17294	19029	14752	Q7L014	117362	36	39	40	1943
P17844	DDX5	105158	81012	70813	67309	70187	P17844	69148	26	26	26	844
Q8TDD1;Q8TDD1-2	DDX54	1095	800	734	NA	810	Q8TDD1	98594	1	1	1	4382
Q5T1V6;Q5T1V6-2	DDX59	390	73	75	306	299	Q5T1V6	68809	2	2	2	4942
P26196	DDX6	60621	52346	58263	60149	55929	P26196	54416	21	21	21	965
Q8IY21	DDX60	NA	185	NA	NA	NA	Q8IY21	197853	4	0	0	5175
Q5H9U9	DDX60L	306	74	71	384	5	Q5H9U9	197673	9	12	11	5407
Q16698;Q16698-2	DECR1	36983	28797	36074	28820	29029	Q16698	36067	12	12	12	1439
Q9H4E7	DEF6	61626	52665	67662	71587	62822	Q9H4E7	73910	31	32	31	925
P59665	DEFA1	83321645	71805040	75986911	77434043	85115954	P59665	10200	9	9	9	4
P59666	DEFA3	36240	344007	275566	NA	15939	P59666	10244	3	3	3	484
P12838	DEFA4	NA	1590972	1622343	NA	NA	P12838	10504	3	3	3	106
O15121	DEGS1	8621	6187	6634	8618	7714	O15121	37866	3	3	3	2507
P35659	DEK	178279	130118	162129	186552	150353	P35659	42674	20	20	20	468
Q8TCE6;Q8TCE6-2	DENND10	15766	14293	15034	14299	11406	Q8TCE6	40513	16	13	14	1970
Q8TEH3;Q8TEH3-2;Q8TEH3-3	DENND1A	1110	1225	1256	1254	1047	Q8TEH3	110577	6	6	6	4060
Q8IV53;Q8IV53-2	DENND1C	662	848	1021	830	536	Q8IV53	87064	6	5	5	4353
P78524;P78524-2;P78524-3	DENND2B	46	19	31	NA	25	P78524	126484	1	1	1	5539
Q9H6A0-2	DENND2D	9013	7331	9491	7167	8049	Q9H6A0-2	53148	11	10	11	2463
A2RUS2;A2RUS2-2	DENND3	11849	6120	13152	9214	8397	A2RUS2	135890	42	45	43	2329
Q7Z401;Q7Z401-2	DENND4A	827	347	731	630	869	Q7Z401	209244	10	11	12	4446
O75064	DENND4B	2636	2326	3154	2753	2802	O75064	163846	24	24	24	3408
Q5VZ89;Q5VZ89-3;Q5VZ89-7	DENND4C	223	181	127	176	211	Q5VZ89	212710	4	2	4	5184
Q6IQ26;Q6IQ26-2	DENND5A	207	191	224	NA	268	Q6IQ26	147095	5	4	6	5120
Q6ZUT9;Q6ZUT9-2	DENND5B	101	NA	NA	NA	22	Q6ZUT9	145019	1	1	0	5437
O43583	DENR	29942	41280	39679	41775	32425	O43583	22092	9	9	9	1225
O75140;O75140-1;O75140-4;O75140-5;O75140-6;O75140-8;O75140-9	DEPDC5	58	73	56	157	50	O75140	181263	4	4	5	5450
Q9Y315	DERA	37197	29184	39610	30268	18704	Q9Y315	35230	17	17	17	1403
Q9BUN8	DERL1	13735	8584	12038	7685	7351	Q9BUN8	28800	5	5	5	2396
Q9GZP9	DERL2	6015	2774	3850	2082	2028	Q9GZP9	27567	4	4	4	3401
O00273;O00273-2	DFFA	3887	1152	902	729	1024	O00273	36521	4	4	4	4208
O76075	DFFB	NA	NA	NA	NA	NA	O76075	39109	0	0	1
O75907	DGAT1	6127	4494	4805	5465	3989	O75907	55278	6	6	6	2936
Q96PD7;Q96PD7-2	DGAT2	536	398	2062	2419	1807	Q96PD7	43830	5	6	5	3755
P23743	DGKA	37492	28458	33849	26609	29598	P23743	82630	25	25	24	1425
P49619;P49619-2;P49619-3	DGKG	NA	333	210	240	169	P49619	89123	5	5	6	5097
P52824	DGKQ	64	61	15	NA	53	P52824	101154	1	1	1	5453
Q13574-1	DGKZ	6524	6177	6594	6530	5719	Q13574-1	124128	25	25	26	2659
Q7Z3D6;Q7Z3D6-2;Q7Z3D6-3;Q7Z3D6-4;Q7Z3D6-5	DGLUCY	2314	1021	1913	1517	1030	Q7Z3D6	66436	6	5	7	3883
Q16854;Q16854-2	DGUOK	4025	2265	3290	3268	2945	Q16854	32055	3	3	3	3262
Q15392;Q15392-2	DHCR24	NA	NA	NA	NA	227	Q15392	60101	2	1	0	5094
Q9UBM7	DHCR7	13263	9275	13714	8226	3222	Q9UBM7	54489	7	7	7	2320
P00374;P00374-2	DHFR	NA	NA	NA	NA	NA	P00374	21452	0	0	2
Q02127	DHODH	1512	1137	1463	1522	1348	Q02127	42867	5	5	6	3909
Q96LJ7	DHRS1	33259	2656	12549	12707	10769	Q96LJ7	33909	14	14	14	2079
Q6UX07;Q6UX07-2;Q6UX07-3	DHRS13	NA	208	69	69	NA	Q6UX07	40848	2	3	3	5418
Q9BTZ2;Q9BTZ2-4;Q9BTZ2-8	DHRS4	6219	4417	2917	1946	2816	Q9BTZ2	29537	5	5	5	3363
Q9Y394	DHRS7	200396	169818	187808	158302	151355	Q9Y394	38298	17	17	17	448
Q6IAN0	DHRS7B	6073	5045	5909	4674	5059	Q6IAN0	35119	9	9	9	2889
Q8N5I4	DHRSX	NA	NA	989	1251	1481	Q8N5I4	36443	3	3	3	4042
Q96HY7	DHTKD1	957	776	1541	870	756	Q96HY7	103076	8	7	7	4323
O43143	DHX15	57006	51007	46042	47755	46796	O43143	90932	32	31	32	1091
O60231	DHX16	3198	2326	2301	2583	2386	O60231	119263	13	14	15	3528
Q7Z478	DHX29	352	258	233	285	203	Q7Z478	155235	6	8	9	5039
Q7L2E3;Q7L2E3-2;Q7L2E3-3	DHX30	250	148	160	139	156	Q7L2E3	133938	3	3	3	5239
Q9H2U1;Q9H2U1-3	DHX36	1841	1218	1601	1195	1098	Q9H2U1	114760	10	10	9	4068
Q92620	DHX38	1112	1388	1388	1677	1421	Q92620	140502	17	17	18	3949
Q8IX18;Q8IX18-2;Q8IX18-3;Q8IX18-4	DHX40	46	56	72	43	64	Q8IX18	88560	1	1	1	5459
Q6P158	DHX57	295	258	265	309	NA	Q6P158	155604	1	1	1	4980
Q14562	DHX8	174	376	344	271	237	Q14562	139314	5	5	6	5001
Q08211	DHX9	71853	60697	60901	62206	57831	Q08211	140958	49	50	50	937
Q9NR28;Q9NR28-2	DIABLO	29942	17995	17122	15403	9793	Q9NR28	27130	7	7	7	1848
O60610;O60610-2;O60610-3	DIAPH1	85992	70114	78033	87164	75931	O60610	141347	58	58	57	790
O60879;O60879-2;O60879-3	DIAPH2	12269	11781	12495	13314	10913	O60879	125569	38	40	39	2090
Q9UPY3;Q9UPY3-2	DICER1	289	474	589	527	430	Q9UPY3	218681	11	11	11	4715
Q9BTC0	DIDO1	537	641	719	885	887	Q9BTC0	243872	17	16	19	4455
Q14689;Q14689-6	DIP2A	3412	3273	3474	3039	3248	Q14689	170369	27	28	27	3260
Q9P265	DIP2B	8043	7512	8513	7183	8695	Q9P265	171491	38	39	37	2464
Q8NDZ4	DIPK2A	47	NA	34	37	32	Q8NDZ4	49481	1	1	1	5521
Q9Y2L1	DIS3	3829	4251	4816	4801	4455	Q9Y2L1	109002	23	24	25	3006
Q8TF46;Q8TF46-2;Q8TF46-4	DIS3L	302	NA	97	NA	256	Q8TF46	120787	3	3	3	5043
Q8IYB7	DIS3L2	NA	454	500	843	NA	Q8IYB7	99279	4	6	6	4683
O60832	DKC1	26996	22707	24451	27555	24123	O60832	57674	21	21	21	1581
P10515	DLAT	10200	7586	9732	6890	8730	P10515	68996	13	13	13	2372
P09622	DLD	65397	56274	76281	68780	62550	P09622	54177	17	18	17	893
Q12959;Q12959-3;Q12959-5;Q12959-8	DLG1	1805	1581	2051	1291	868	Q12959	100455	13	12	13	3853
Q9Y2H0;Q9Y2H0-1;Q9Y2H0-3	DLGAP4	5118	3756	4606	4881	4505	Q9Y2H0	108011	10	10	10	2975
P36957	DLST	17658	14056	13328	11443	12526	P36957	48755	10	10	10	2028
Q9NPF5	DMAP1	4330	4298	6754	4595	2165	Q9NPF5	52992	7	8	7	3029
Q9Y485	DMXL1	352	914	531	746	576	Q9Y485	337838	16	17	15	4603
Q8TDJ6;Q8TDJ6-3	DMXL2	118	229	221	250	321	Q8TDJ6	339641	12	13	14	5091
Q9P225;Q9P225-2	DNAH2	NA	NA	NA	NA	NA	Q9P225	507698	0	1	1
Q8TE73	DNAH5	NA	NA	NA	NA	NA	Q8TE73	529020	0	1	1
P31689	DNAJA1	21338	23169	24282	21496	19524	P31689	44868	12	12	12	1688
O60884	DNAJA2	69632	56124	64339	53695	51947	O60884	45745	21	21	21	990
Q96EY1;Q96EY1-2	DNAJA3	NA	1648	963	822	851	Q96EY1	52488	3	2	2	4291
Q8WW22;Q8WW22-2	DNAJA4	3550	10530	7244	NA	2572	Q8WW22	44797	6	6	6	2820
P25685	DNAJB1	36195	23574	30807	31423	25347	P25685	38044	17	17	17	1392
Q9UBS4	DNAJB11	47123	46188	47805	55068	54223	Q9UBS4	40513	13	13	13	1090
Q9NXW2;Q9NXW2-2	DNAJB12	2286	2320	2362	1814	1991	Q9NXW2	41859	7	6	7	3565
Q8TBM8	DNAJB14	435	NA	418	468	438	Q8TBM8	42515	2	2	3	4760
P25686;P25686-2	DNAJB2	2556	1687	1527	1349	1143	P25686	35580	4	3	3	3876
O75190;O75190-2;O75190-3	DNAJB6	7418	8798	8675	9757	7530	O75190	36086	7	7	7	2378
Q96KC8	DNAJC1	1316	971	989	1317	1203	Q96KC8	63882	5	6	7	4079
Q8IXB1;Q8IXB1-2	DNAJC10	591	NA	102	NA	197	Q8IXB1	91079	3	3	3	5162
O75165	DNAJC13	54322	53740	57677	59934	51035	O75165	254414	112	111	108	1008
Q9NVM6	DNAJC17	3709	893	3633	4218	1153	Q9NVM6	34687	6	6	6	3181
Q99543	DNAJC2	1177	892	1443	899	887	Q99543	71996	8	8	7	4298
Q13217	DNAJC3	26100	25289	26849	26061	29324	Q13217	57580	25	27	26	1526
Q9H3Z4	DNAJC5	299567	183885	214715	225645	176325	Q9H3Z4	22148	9	9	9	362
Q99615;Q99615-2	DNAJC7	10135	9106	9590	10192	10376	Q99615	56440	17	18	17	2244
O75937	DNAJC8	54699	44728	49866	54363	54130	O75937	29841	15	15	16	1012
Q8WXX5	DNAJC9	56263	63878	64531	81483	66421	Q8WXX5	29909	17	17	17	901
P49184	DNASE1L1	12174	13303	13408	10828	11377	P49184	33892	9	8	9	2098
Q05193-2;Q05193-5	DNM1	NA	NA	162	NA	NA	Q05193-2	97262	1	1	1	5225
O00429	DNM1L	23199	18883	20469	18755	18344	O00429	81877	35	35	34	1778
P50570-4	DNM2	184161	155265	192037	198777	165517	P50570-4	97966	50	49	48	410
P50570;P50570-5	DNM2	7616	6043	9323	8319	6894	P50570	98064	4	4	4	2514
Q6XZF7	DNMBP	1385	1191	979	1346	1089	Q6XZF7	177347	11	11	14	4086
P26358;P26358-2	DNMT1	27	NA	NA	NA	4	P26358	183165	1	0	1	5569
Q9ULA0;Q9ULA0-2	DNPEP	12349	8634	12664	10906	9675	Q9ULA0	53410	18	17	18	2195
O43598	DNPH1	15124	12027	13918	12359	15603	O43598	19108	5	5	5	1991
Q96BY6;Q96BY6-3	DOCK10	693	189	NA	156	85	Q96BY6	249530	8	11	9	5205
Q5JSL3	DOCK11	18031	14660	17344	16739	14553	Q5JSL3	237670	73	71	68	1867
Q92608	DOCK2	83585	69487	79288	76307	72693	Q92608	211948	80	80	79	799
Q92608-2	DOCK2	205	208	258	108	NA	Q92608-2	38460	1	1	1	5140
Q9H7D0	DOCK5	12805	11395	12583	13613	10274	Q9H7D0	215308	63	62	60	2077
Q8NF50;Q8NF50-3	DOCK8	31360	29201	30878	29764	27296	Q8NF50	238529	82	81	82	1419
Q99704	DOK1	9129	8201	9372	9720	6358	Q99704	52391	10	11	11	2336
O60496	DOK2	2853	1592	1389	1438	742	O60496	45378	5	6	5	3924
Q7L591	DOK3	79947	69551	86104	86197	78307	Q7L591	53288	18	18	18	778
Q86YN1	DOLPP1	452	520	719	NA	514	Q86YN1	27030	1	1	1	4669
Q9Y3R5;Q9Y3R5-2	DOP1B	5795	6918	6070	6148	7546	Q9Y3R5	258230	45	45	45	2711
Q9H3H5;Q9H3H5-2	DPAGT1	3242	5021	6005	4378	4459	Q9H3H5	46090	5	5	5	3003
Q9H4A9	DPEP2	1877	792	1458	1747	1154	Q9H4A9	53365	6	6	6	3911
Q92785	DPF2	4007	4186	4880	5355	5425	Q92785	44155	9	10	10	2924
O60762	DPM1	27404	22403	25242	26823	22857	O60762	29634	12	13	12	1550
Q9P2X0;Q9P2X0-2	DPM3	1429	1176	1240	NA	781	Q9P2X0	10093	1	1	1	4076
Q9NY33	DPP3	233497	173886	226055	234433	81788	Q9NY33	82589	32	30	33	351
Q9UHL4	DPP7	42065	43021	25477	51264	41065	Q9UHL4	54341	18	18	17	1181
Q6V1X1;Q6V1X1-3;Q6V1X1-5	DPP8	2515	1643	2615	1916	1927	Q6V1X1	103358	10	9	10	3704
Q86TI2;Q86TI2-2	DPP9	6397	4839	6133	6108	5523	Q86TI2	98263	19	17	18	2717
Q2PZI1	DPY19L1	1826	1772	2172	2400	2503	Q2PZI1	77318	11	10	11	3597
Q6ZPD9	DPY19L3	1840	1635	3069	2572	2125	Q6ZPD9	83196	9	9	9	3617
Q12882	DPYD	30269	20803	26345	23284	26480	Q12882	111401	48	48	49	1517
Q16555;Q16555-2	DPYSL2	111549	136028	102543	126319	107063	Q16555	62293	24	24	24	625
Q01658	DR1	4821	3389	3364	5681	4104	Q01658	19443	4	4	4	3070
Q14919;Q14919-2	DRAP1	20122	14459	16188	18147	18923	Q14919	22349	6	6	7	1806
Q9Y295	DRG1	23846	20432	22830	24727	22229	Q9Y295	40542	18	18	18	1638
P55039	DRG2	8222	6932	7716	6896	7106	P55039	40746	12	15	13	2583
Q08554;Q08554-2	DSC1	535	1180	1602	902	2452	Q08554	99986	7	7	6	4095
Q02413	DSG1	1068	2678	3602	2476	5132	Q02413	113747	12	12	10	3432
P32926	DSG3	91	67	83	130	86	P32926	107533	1	1	1	5379
Q9H410;Q9H410-4	DSN1	2317	2869	1816	1639	1819	Q9H410	40067	6	6	6	3748
P15924	DSP	1753	3636	6304	4110	5367	P15924	331773	48	54	32	3069
P60981;P60981-2	DSTN	47702	26296	38325	42716	34666	P60981	18505	12	12	13	1246
Q8TEA8	DTD1	9179	18859	13886	7826	7956	Q8TEA8	23423	5	5	5	2332
Q96EV8	DTNBP1	1731	12198	1921	2630	1943	Q96EV8	39492	5	6	6	3694
Q8TDB6	DTX3L	2904	9009	2610	3871	3088	Q8TDB6	83554	24	19	18	3308
Q9Y2E6;Q9Y2E6-2	DTX4	226	240	NA	498	423	Q9Y2E6	67258	1	1	1	4897
P23919	DTYMK	66396	58849	60959	65879	61193	P23919	23819	14	13	14	936
Q9NX74	DUS2	NA	366	347	247	380	Q9NX74	55050	3	4	4	4866
P28562	DUSP1	NA	1262	1757	944	737	P28562	39297	6	5	5	4141
Q9UNI6	DUSP12	NA	NA	259	374	313	Q9UNI6	37687	2	1	2	4926
Q9NRW4;Q9NRW4-2	DUSP22	6175	3363	4420	3314	2696	Q9NRW4	20910	3	3	3	3232
Q9BVJ7	DUSP23	24213	11628	10155	17220	7854	Q9BVJ7	16588	8	8	8	2138
P51452	DUSP3	6275	6108	6502	6161	6426	P51452	20478	6	6	6	2695
Q16828	DUSP6	272	NA	266	221	319	Q16828	42319	2	1	2	5008
P33316	DUT	7979	3668	4594	4761	5375	P33316	26563	6	6	7	2946
Q7RTS9;Q7RTS9-2	DYM	336	489	327	289	837	Q7RTS9	75935	4	3	3	4892
Q14204	DYNC1H1	57741	49477	55613	57675	49989	Q14204	532407	233	233	234	993
Q13409-2;Q13409-3	DYNC1I2	26262	22509	25355	24420	23110	Q13409-2	70644	19	18	19	1582
Q9Y6G9	DYNC1LI1	34294	38110	41615	38319	28371	Q9Y6G9	56579	27	27	27	1253
O43237	DYNC1LI2	1194	974	1235	NA	944	O43237	54099	4	3	4	4153
P63167	DYNLL1	150361	111062	160740	146314	156515	P63167	10365	5	5	5	496
Q96FJ2	DYNLL2	10299	6151	5172	5767	4868	Q96FJ2	10349	2	2	2	2766
Q9NP97	DYNLRB1	10883	9902	11580	14883	11218	Q9NP97	10921	3	3	3	2176
P63172	DYNLT1	34714	35323	39386	38801	33207	P63172	12452	5	5	5	1308
P51808	DYNLT3	4159	3206	3586	2698	2665	P51808	13061	3	3	3	3280
Q13627;Q13627-2;Q13627-3;Q13627-4;Q13627-5	DYRK1A	5294	4539	5195	5332	4937	Q13627	85583	16	14	15	2857
O75923;O75923-2;O75923-4	DYSF	195922	190533	204013	204092	201425	O75923	237294	116	113	114	379
O00716;O00716-2	E2F3	329	306	597	660	678	O00716	49161	3	3	3	4580
Q99848	EBNA1BP2	896	684	704	423	407	Q99848	34851	3	3	4	4484
Q15125	EBP	21433	10219	15903	15121	13505	Q15125	26352	2	2	2	1929
P42892;P42892-2;P42892-3;P42892-4	ECE1	1122	878	906	865	372	P42892	87163	5	4	4	4316
Q13011	ECH1	18651	15723	NA	14143	15568	Q13011	35816	12	12	12	1906
Q9NTX5;Q9NTX5-2;Q9NTX5-6	ECHDC1	28254	20105	25681	24966	18917	Q9NTX5	33698	11	11	11	1564
Q96DC8	ECHDC3	NA	NA	NA	535	NA	Q96DC8	32633	2	2	3	4647
P30084	ECHS1	31109	37933	29161	33945	23463	P30084	31387	12	12	12	1389
P42126;P42126-2	ECI1	12241	8988	6562	4568	6446	P42126	32815	7	7	7	2648
O75521;O75521-2	ECI2	NA	NA	86	NA	NA	O75521	43585	2	2	2	5377
Q5VYK3	ECPAS	21841	14252	19083	14814	8909	Q5VYK3	204290	49	49	49	1939
Q6P2E9	EDC4	3751	3303	4047	2974	2863	Q6P2E9	151661	18	19	19	3250
Q92611	EDEM1	NA	NA	NA	NA	NA	Q92611	73768	0	3	3
O60869	EDF1	58567	66477	61602	101876	69740	O60869	16368	7	7	7	881
Q15075	EEA1	17073	20175	19154	21887	21555	Q15075	162465	62	62	62	1733
O75530;O75530-3	EED	3994	5392	4564	5014	5997	O75530	50197	11	11	12	2896
P68104	EEF1A1	1912235	1295947	1378099	1430849	1354712	P68104	50140	26	26	26	120
P24534	EEF1B2	168073	150661	162066	172625	148771	P24534	24763	8	7	8	470
P29692;P29692-2	EEF1D	120730	100214	128850	131513	98146	P29692	31121	20	20	19	580
P29692-3	EEF1D	951	1042	1574	1048	885	P29692-3	28557	1	1	1	4184
O43324	EEF1E1	18101	14770	17111	13588	11011	O43324	19810	6	6	6	1942
P26641;P26641-2	EEF1G	289987	275250	318230	283320	228080	P26641	50118	26	26	26	303
P13639	EEF2	370063	289225	320964	316321	308376	P13639	95338	50	51	50	286
P57772	EEFSEC	7610	14274	15255	16412	14086	P57772	65304	21	22	21	1974
Q7L9B9	EEPD1	1767	1588	1944	2196	1964	Q7L9B9	62402	8	5	8	3692
Q96C19	EFHD2	1680709	1429561	1182110	1350044	953555	Q96C19	26697	18	18	18	122
Q7Z2Z2;Q7Z2Z2-2	EFL1	3499	3516	3613	3637	3308	Q7Z2Z2	125429	16	18	17	3202
Q14156;Q14156-2	EFR3A	2299	2872	2503	2896	1988	Q14156	92924	18	16	18	3489
Q15029;Q15029-2	EFTUD2	39123	36002	44681	36114	36994	Q15029	109435	45	44	44	1269
Q9GZT9	EGLN1	6528	6587	5057	8443	6215	Q9GZT9	46020	13	14	14	2656
Q8N3D4	EHBP1L1	3827	3523	3284	4077	3310	Q8N3D4	161854	27	24	27	3200
Q9H4M9	EHD1	488629	426390	455431	525553	456843	Q9H4M9	60626	27	27	27	229
Q9NZN3	EHD3	302968	246510	307303	324805	302848	Q9NZN3	60887	16	16	16	293
Q9H223	EHD4	17806	19503	20184	18936	18782	Q9H223	61175	22	21	22	1777
Q08426;Q08426-2	EHHADH	862	2777	2650	1542	2363	Q08426	79494	11	12	12	3536
P41567	EIF1	1018	919	916	1002	651	P41567	12732	1	1	1	4286
Q8N9N8	EIF1AD	2809	1899	2018	1402	1079	Q8N9N8	19053	4	4	4	3711
P47813	EIF1AX	18792	14912	23666	23028	22929	P47813	16460	2	2	2	1635
O14602	EIF1AY	79153	57773	67363	48166	42383	O14602	16442	5	5	5	970
O60739	EIF1B	69315	50616	51489	53604	51691	O60739	12823	6	6	6	1048
Q9BY44;Q9BY44-3	EIF2A	4581	4235	4372	5021	4959	Q9BY44	64990	15	14	14	2980
P19525	EIF2AK2	32618	42375	32544	37428	35879	P19525	62094	18	17	17	1293
Q9P2K8;Q9P2K8-2	EIF2AK4	1802	1309	6056	1266	1164	Q9P2K8	186910	17	19	18	4001
Q14232	EIF2B1	28797	13227	20305	12670	24984	Q14232	33712	13	13	13	1726
Q9NR50;Q9NR50-2;Q9NR50-3	EIF2B3	4286	2585	2742	2764	2877	Q9NR50	50240	9	11	10	3404
Q9UI10;Q9UI10-2;Q9UI10-3	EIF2B4	2601	2029	1973	2053	1905	Q9UI10	57557	9	9	10	3648
Q13144	EIF2B5	1507	1088	966	906	1288	Q13144	80379	5	7	6	4150
P41214	EIF2D	150	NA	134	222	165	P41214	64706	1	1	1	5237
P05198	EIF2S1	110371	84827	76058	83741	86515	P05198	36112	23	23	23	750
P20042	EIF2S2	31771	39207	32239	41909	34386	P20042	38388	17	17	17	1327
P41091	EIF2S3	71280	67224	64878	57665	62071	P41091	51109	22	20	21	897
Q14152	EIF3A	31420	30169	29288	31530	28531	Q14152	166569	65	65	65	1405
P55884;P55884-2	EIF3B	33722	32443	28912	29111	27978	P55884	92481	34	35	35	1437
Q99613	EIF3C	25956	25156	25653	25572	25265	Q99613	105343	32	33	33	1542
O15371;O15371-2;O15371-3	EIF3D	30219	24616	23372	25625	23566	O15371	63972	19	20	19	1576
P60228	EIF3E	57420	42309	41950	37041	30643	P60228	52220	22	22	22	1182
O00303	EIF3F	9234	6749	5994	3595	6452	O00303	37563	10	10	11	2670
O75821	EIF3G	26625	27167	25520	28657	28485	O75821	35611	8	7	8	1494
O15372	EIF3H	29652	34739	29050	32071	26751	O15372	39930	18	19	18	1424
Q13347	EIF3I	54191	47510	43193	37717	37777	Q13347	36501	14	13	13	1165
O75822	EIF3J	33079	27225	32497	39180	30180	O75822	29062	11	11	11	1361
Q9UBQ5	EIF3K	20942	15755	13754	14167	12990	Q9UBQ5	25059	7	7	7	1979
Q9Y262	EIF3L	35577	29457	25142	32157	28876	Q9Y262	66726	26	26	26	1428
Q7L2H7	EIF3M	21022	17900	19944	16367	17110	Q7L2H7	42502	16	15	15	1820
P60842	EIF4A1	271143	209775	209391	209287	213150	P60842	46153	25	25	25	370
Q14240;Q14240-2	EIF4A2	19375	13525	11072	10658	11108	Q14240	46402	10	10	10	2184
P38919	EIF4A3	81545	78093	79675	73621	75035	P38919	46871	22	21	22	789
P23588	EIF4B	12376	11901	12626	14848	14670	P23588	69151	15	17	16	2071
P06730;P06730-2;P06730-3	EIF4E	41662	33669	36099	36062	32741	P06730	25097	9	9	9	1288
Q8N5X7	EIF4E3	3978	8287	8286	7373	5960	Q8N5X7	24440	7	6	7	2542
Q04637;Q04637-3;Q04637-4;Q04637-5;Q04637-6;Q04637-7;Q04637-8;Q04637-9	EIF4G1	3850	3637	4281	4244	3456	Q04637	175491	25	24	24	3122
P78344	EIF4G2	27963	24614	26568	25686	24762	P78344	102361	39	36	38	1537
O43432;O43432-3;O43432-4	EIF4G3	2089	2468	2344	2386	1927	O43432	176652	22	24	23	3544
Q15056;Q15056-2	EIF4H	59951	48767	48290	64566	43970	Q15056	27385	6	7	6	1078
P55010	EIF5	21657	53734	23495	64964	66945	P55010	49222	17	17	18	1018
P63241;P63241-2	EIF5A	563053	607093	500644	512650	402031	P63241	16832	15	15	15	212
O60841	EIF5B	5042	3491	3744	3538	3150	O60841	138826	21	22	22	3197
P56537	EIF6	105759	94683	83360	74921	73762	P56537	26599	8	8	9	759
Q53HC9	EIPR1	10724	10077	11909	9856	10771	Q53HC9	43603	10	11	11	2209
Q9BQ52;Q9BQ52-4	ELAC2	NA	440	181	NA	192	Q9BQ52	92219	4	4	5	5168
P08246	ELANE	27305730	20227651	32390448	38893992	28912446	P08246	28518	14	15	16	11
Q6UXG2;Q6UXG2-2;Q6UXG2-4	ELAPOR1	1806	1746	1297	638	983	Q6UXG2	111381	11	10	11	4013
Q15717;Q15717-2	ELAVL1	46593	42739	43184	36080	37137	Q15717	36091	12	12	11	1171
P32519;P32519-2	ELF1	NA	NA	NA	610	674	P32519	67497	3	4	4	4536
P55199	ELL	43	433	572	513	NA	P55199	68264	3	3	2	4717
Q92556	ELMO1	95785	89646	89947	101079	88082	Q92556	83829	35	34	35	731
Q96JJ3	ELMO2	21428	15832	18398	21660	18080	Q96JJ3	82615	23	23	23	1796
Q8IZ81	ELMOD2	27184	19950	25016	27564	27849	Q8IZ81	34960	10	10	10	1490
Q15370	ELOB	63299	48059	58456	56583	46923	Q15370	13132	10	10	10	985
Q15369	ELOC	118306	125641	142528	157316	147304	Q15369	12473	7	7	7	512
P60002	ELOF1	1980	2144	2391	4157	3216	P60002	9461	1	1	1	3524
Q9BW60	ELOVL1	2471	1346	1954	1887	1939	Q9BW60	32662	2	2	2	3695
O95163	ELP1	1852	445	680	1271	837	O95163	150254	18	19	21	4344
Q6IA86;Q6IA86-2;Q6IA86-3;Q6IA86-4;Q6IA86-5;Q6IA86-6	ELP2	570	332	313	526	NA	Q6IA86	92500	7	8	7	4771
Q9H9T3;Q9H9T3-2	ELP3	2261	798	1261	1670	1020	Q9H9T3	62258	8	11	12	4038
Q96EB1;Q96EB1-2;Q96EB1-3	ELP4	283	NA	424	NA	322	Q96EB1	46587	1	1	1	4909
Q0PNE2;Q0PNE2-2	ELP6	NA	NA	108	NA	NA	Q0PNE2	29793	1	1	2	5337
Q6PCB8;Q6PCB8-2	EMB	25301	30934	32774	18440	15409	Q6PCB8	36880	9	9	9	1547
Q8N766;Q8N766-2;Q8N766-4	EMC1	3364	3165	3412	2749	2215	Q8N766	111759	18	18	18	3288
Q15006	EMC2	8340	6167	8019	7569	6464	Q15006	34833	8	9	9	2518
Q9P0I2	EMC3	7180	4010	5273	6665	4877	Q9P0I2	29951	6	6	7	2844
Q5J8M3;Q5J8M3-2	EMC4	3044	NA	2282	2371	1221	Q5J8M3	20086	3	3	3	3550
Q9NPA0	EMC7	1628	886	1400	898	866	Q9NPA0	26470	3	3	3	4300
O43402	EMC8	279	570	796	NA	NA	O43402	23773	1	2	1	4609
P50402	EMD	9358	10111	13086	9258	10270	P50402	28993	7	7	8	2247
Q9BXX0	EMILIN2	NA	NA	NA	NA	NA	Q9BXX0	115687	0	1	1
O00423;O00423-3	EML1	NA	154	223	170	196	O00423	89860	1	1	1	5177
O95834;O95834-2;O95834-3	EML2	59701	46877	52816	50681	53687	O95834	70678	24	23	23	1033
Q32P44	EML3	5196	5149	5454	5176	4586	Q32P44	95196	19	18	18	2859
Q9HC35	EML4	20447	20685	25266	21159	21398	Q9HC35	108916	38	36	37	1695
P54852	EMP3	6269	4875	1649	1397	5201	P54852	18429	2	2	2	2926
Q7Z589;Q7Z589-2;Q7Z589-4;Q7Z589-5;Q7Z589-6;Q7Z589-7	EMSY	343	374	345	415	359	Q7Z589	141467	3	2	3	4857
Q8NFI3;Q8NFI3-2;Q8NFI3-3	ENGASE	NA	102	209	186	136	Q8NFI3	83986	2	2	2	5228
P06733	ENO1	7206797	6412254	6669350	7044770	5327969	P06733	47168	43	44	43	32
P06733-2	ENO1	4857	4086	6033	4427	3378	P06733-2	36928	2	2	2	3010
P09104;P09104-2	ENO2	747	NA	NA	NA	NA	P09104	47268	2	0	0	4431
P13929;P13929-2	ENO3	1342755	918265	1178619	1195753	990397	P13929	46986	6	6	5	129
Q9UHY7	ENOPH1	37630	30165	30976	36416	35656	Q9UHY7	28932	6	6	6	1303
Q7L5Y1	ENOSF1	2584	2119	5698	4963	NA	Q7L5Y1	49786	11	9	9	3144
Q9Y6X5	ENPP4	16786	14430	16050	12707	11381	Q9Y6X5	51641	9	9	9	1964
O43768;O43768-2;O43768-3;O43768-4;O43768-9	ENSA	39228	88128	87719	87257	48193	O43768	13389	9	9	9	741
P49961;P49961-2;P49961-6	ENTPD1	10791	10203	11411	10059	8930	P49961	57964	11	10	10	2241
Q9NPA8;Q9NPA8-2	ENY2	17585	12763	20301	24071	21122	Q9NPA8	11528	5	5	5	1727
Q5NDL2;Q5NDL2-3	EOGT	1130	79	140	806	801	Q5NDL2	62010	5	4	5	4387
Q09472	EP300	2011	1248	1269	1041	362	Q09472	264160	9	8	9	4043
Q96L91;Q96L91-2;Q96L91-3;Q96L91-5	EP400	306	216	244	205	192	Q96L91	343489	11	11	13	5119
P11171-5;P11171-6	EPB41	35159	12880	12159	10961	10747	P11171-5	86603	25	24	23	2099
P11171;P11171-2;P11171-3;P11171-4	EPB41	8722	4754	213	193	173	P11171	97016	4	1	1	5125
O43491;O43491-2;O43491-3;O43491-4	EPB41L2	38	NA	NA	16	NA	O43491	112588	1	1	1	5544
P16452;P16452-2	EPB42	31720	4304	NA	NA	NA	P16452	77009	23	0	0	1813
Q9H2F5;Q9H2F5-2;Q9H2F5-3	EPC1	182	144	154	175	212	Q9H2F5	93463	4	4	3	5197
Q52LR7	EPC2	NA	29	27	NA	31	Q52LR7	91094	1	1	1	5537
Q9UM22;Q9UM22-3	EPDR1	NA	1164	804	1340	1151	Q9UM22	25437	2	2	2	4112
Q9HCE0;Q9HCE0-2	EPG5	321	299	352	397	347	Q9HCE0	292480	15	17	14	4875
P07099	EPHX1	41886	39881	39360	42429	40346	P07099	52948	25	24	24	1215
Q7L775	EPM2AIP1	204	120	285	130	116	Q7L775	70369	2	1	1	5294
Q9Y6I3;Q9Y6I3-1;Q9Y6I3-3	EPN1	3470	3130	3543	2820	2470	Q9Y6I3	60293	5	6	5	3300
O95208;O95208-2;O95208-3	EPN2	20	30	49	27	15	O95208	68481	1	1	1	5545
P58107	EPPK1	203	56	569	29	272	P58107	555658	15	24	20	5145
P07814	EPRS1	44568	38948	41566	45184	42141	P07814	170590	71	72	69	1180
P42566	EPS15	10839	9494	13560	12411	7997	P42566	98655	25	25	25	2203
Q9UBC2;Q9UBC2-2;Q9UBC2-3;Q9UBC2-4	EPS15L1	12044	10611	10788	10787	8691	Q9UBC2	94255	27	24	25	2204
P11678	EPX	266066	25964	3980	22418	9491	P11678	81040	26	9	5	1655
Q9NZ08-2	ERAP1	15638	26076	20733	25108	25032	Q9NZ08-2	107841	37	38	38	1559
Q6P179;Q6P179-3	ERAP2	1509	1522	3241	1964	1112	Q6P179	110461	19	19	21	3882
Q96RT1;Q96RT1-2;Q96RT1-3;Q96RT1-4;Q96RT1-5;Q96RT1-8;Q96RT1-9	ERBIN	2586	2212	2272	2850	2068	Q96RT1	158298	13	14	13	3570
Q8IUD2;Q8IUD2-2;Q8IUD2-3	ERC1	290	355	216	304	NA	Q8IUD2	128086	6	7	7	4946
P18074	ERCC2	298	184	176	288	NA	P18074	86909	4	4	4	5078
P19447	ERCC3	NA	NA	NA	NA	NA	P19447	89277	0	1	0
Q92889;Q92889-2	ERCC4	54	41	41	NA	NA	Q92889	104485	1	0	1	5508
P28715	ERCC5	29	25	29	33	23	P28715	133108	1	2	2	5535
P11308;P11308-1;P11308-2;P11308-3	ERG	NA	NA	NA	NA	132	P11308	53837	1	1	2	5287
Q9UKR5	ERG28	5406	5168	3301	5683	4885	Q9UKR5	15863	4	4	3	2860
Q969X5;Q969X5-2	ERGIC1	8853	6473	6551	5335	5520	Q969X5	32592	10	11	11	2667
Q96RQ1	ERGIC2	1409	2593	3636	2340	2601	Q96RQ1	42548	5	5	5	3461
Q9Y282;Q9Y282-2;Q9Y282-3	ERGIC3	3817	4208	3485	2294	2760	Q9Y282	43222	6	6	6	3209
P84090	ERH	57598	36000	38798	39882	36679	P84090	12258	5	5	5	1240
O43414;O43414-2;O43414-3	ERI3	465	880	1303	1076	1124	O43414	37238	3	4	4	4158
Q96DZ1;Q96DZ1-2;Q96DZ1-3	ERLEC1	644	829	302	916	961	Q96DZ1	54858	5	4	5	4355
O75477	ERLIN1	37729	38457	43146	51289	41634	O75477	39171	13	13	12	1188
O94905	ERLIN2	124286	114247	121113	150656	124131	O94905	37839	19	19	19	570
Q7Z2K6	ERMP1	4186	4294	3690	3244	5679	Q7Z2K6	100231	18	16	18	3056
Q96HE7	ERO1A	147966	138039	161363	176637	162421	Q96HE7	54392	24	24	24	472
P30040	ERP29	470788	374020	378651	485174	410548	P30040	28993	14	14	14	241
Q9BS26	ERP44	138025	112001	119391	110194	104519	Q9BS26	46971	19	18	18	622
P10768	ESD	290988	352714	336907	368251	276741	P10768	31462	14	15	15	273
O95718;O95718-1;O95718-2;P11474;P11474-2	ESRRB;ESRRB;ESRRB;ESRRA;ESRRA	NA	31	38	NA	NA	O95718	48053	1	1	1	5524
Q9BSJ8	ESYT1	39926	25001	29936	26875	22507	Q9BSJ8	122856	42	43	43	1501
A0FGR8-2	ESYT2	34283	25618	28720	25971	17644	A0FGR8-2	98901	31	30	29	1530
P62495	ETF1	34106	25426	28618	30939	29030	P62495	49030	19	19	19	1438
P13804	ETFA	57175	45316	47427	35141	46295	P13804	35079	14	14	14	1115
P38117;P38117-2	ETFB	76791	68479	85421	62198	82667	P38117	27843	14	13	14	797
Q16134	ETFDH	11636	10778	10724	9963	10217	Q16134	68495	18	18	18	2208
Q6IPR1	ETFRF1	235	164	158	181	207	Q6IPR1	10863	1	1	1	5185
O95571	ETHE1	123429	111345	100915	87063	85917	O95571	27872	13	13	13	686
P41162	ETV3	NA	NA	NA	18	NA	P41162	57001	1	0	1	5565
P41212	ETV6	NA	1610	1975	NA	1973	P41212	52999	2	2	2	3678
P22794;P22794-2	EVI2A	NA	NA	NA	NA	406	P22794	26212	1	1	1	4807
P34910;P34910-2	EVI2B	50001	50592	53824	61751	49674	P34910	48666	8	8	8	1060
Q9UI08;Q9UI08-2;Q9UI08-5	EVL	9609	4891	1181	1840	1389	Q9UI08	44619	13	6	7	3742
Q01844;Q01844-3;Q01844-5;Q01844-6	EWSR1	27413	29473	33776	38462	35219	Q01844	68478	10	9	10	1338
Q9NV70;Q9NV70-2	EXOC1	5665	29659	37394	37413	33444	Q9NV70	101981	23	21	21	1343
Q96KP1	EXOC2	8800	7788	8676	10149	7803	Q96KP1	104066	25	25	27	2377
O60645	EXOC3	10498	8614	10445	10669	9245	O60645	85567	24	22	22	2224
Q96A65	EXOC4	8284	9338	9541	9154	8601	Q96A65	110498	38	35	37	2334
O00471	EXOC5	13958	11216	13485	12867	11664	O00471	81852	26	27	26	2055
Q8TAG9	EXOC6	9138	5849	7780	7377	6337	Q8TAG9	93722	24	23	24	2541
Q9UPT5;Q9UPT5-1;Q9UPT5-2;Q9UPT5-5;Q9UPT5-6	EXOC7	14858	13888	16783	13927	14620	Q9UPT5	83381	29	29	29	1952
Q8IYI6	EXOC8	9224	6238	7590	8256	6826	Q8IYI6	81799	23	24	23	2515
Q9Y3B2	EXOSC1	2785	1510	2144	3523	2780	Q9Y3B2	21451	6	6	7	3399
Q01780;Q01780-2	EXOSC10	NA	NA	NA	NA	NA	Q01780	100831	0	1	2
Q13868	EXOSC2	9891	5604	8367	8419	8470	Q13868	32788	8	8	8	2418
Q9NQT5;Q9NQT5-2	EXOSC3	608	415	431	886	521	Q9NQT5	29572	2	3	2	4666
Q9NPD3	EXOSC4	2271	1918	2222	1880	1825	Q9NPD3	26382	6	6	6	3707
Q9NQT4	EXOSC5	293	NA	NA	NA	NA	Q9NQT4	25248	1	1	1	4957
Q5RKV6	EXOSC6	13137	6987	9384	11863	12279	Q5RKV6	28235	5	6	6	2120
Q15024	EXOSC7	7279	3322	3803	4121	3640	Q15024	31821	7	8	8	3135
Q96B26	EXOSC8	4454	2073	13922	15898	16868	Q96B26	30039	7	7	7	1990
Q06265;Q06265-2	EXOSC9	2947	1030	1736	2480	2596	Q06265	48949	4	4	4	3496
Q99504;Q99504-2;Q99504-3;Q99504-4;Q99504-5	EYA3	63	29	60	60	NA	Q99504	62662	2	2	2	5444
Q15910;Q15910-2;Q15910-3;Q15910-4	EZH2	259	114	261	NA	NA	Q15910	85363	3	3	4	5035
P15311	EZR	154518	140860	150798	122312	131665	P15311	69412	23	23	23	520
Q9Y624	F11R	35833	29293	34796	30148	26698	Q9Y624	32583	9	7	8	1407
P00488	F13A1	2026	1485	884	1642	978	P00488	83268	7	7	7	3896
P00734	F2	NA	NA	97	103	101	P00734	70036	1	3	3	5353
P12259	F5	134	122	119	242	4498	P12259	251703	11	17	16	5284
P23610	F8A1	861	794	1030	NA	362	P23610	39103	4	3	3	4356
O00519	FAAH	1945	2267	2348	2510	1304	O00519	63065	10	10	10	3573
Q01469	FABP5	549667	465420	612128	756876	552402	Q01469	15164	13	13	13	204
Q13158	FADD	12719	11503	8912	8316	7036	Q13158	23279	5	5	5	2354
Q9UNN5	FAF1	4910	4303	5246	4991	4826	Q9UNN5	73954	14	15	15	2916
Q96CS3	FAF2	6097	5087	5052	5227	5013	Q96CS3	52623	7	9	7	2877
P16930	FAH	125945	123606	167615	157878	123701	P16930	46374	18	17	17	564
P16930-2	FAH	2813	1935	1641	2473	2044	P16930-2	38614	1	1	1	3643
Q6P587;Q6P587-2;Q6P587-3	FAHD1	2487	2297	2950	2646	2481	Q6P587	24842	3	3	4	3494
Q6P2I3;Q96GK7	FAHD2B;FAHD2A	NA	NA	703	NA	NA	Q6P2I3	34613	1	1	1	4470
Q9H098;Q9H098-2	FAM107B	174170	175393	209309	212245	202904	Q9H098	15557	12	12	13	377
Q9NRY5	FAM114A2	10929	11336	14213	14340	12420	Q9NRY5	55468	19	20	20	2086
Q9NZB2;Q9NZB2-6	FAM120A	10236	8623	9144	9018	8401	Q9NZB2	121887	33	31	33	2344
Q96EK7	FAM120B	846	919	903	719	532	Q96EK7	103783	7	7	7	4337
Q96C01	FAM136A	1361	3779	1928	NA	1738	Q96C01	15641	4	4	4	3746
Q6UXP7	FAM151B	896	891	1039	1058	1052	Q6UXP7	31366	2	2	2	4191
Q96A26	FAM162A	12800	13005	16093	12905	11817	Q96A26	17342	6	6	6	2052
Q8WUF8	FAM172A	6328	5072	5552	3930	2771	Q8WUF8	47972	10	11	11	2883
Q8N128;Q8N128-2	FAM177A1	3169	7333	8190	3496	3021	Q8N128	23757	4	3	4	3206
Q8NB25;Q8NB25-2;Q8NB25-3;Q8NB25-4	FAM184A	325	175	269	NA	231	Q8NB25	132964	1	1	1	5056
Q17R55	FAM187B	NA	NA	187	NA	NA	Q17R55	42386	1	1	1	5171
Q96KR6	FAM210B	130	103	138	NA	NA	Q96KR6	20424	1	1	2	5295
Q8N8J7	FAM241A	NA	NA	NA	1743	NA	Q8N8J7	14652	2	2	2	3788
Q14320	FAM50A	1093	849	1227	1195	959	Q14320	40241	4	4	4	4147
Q5HYJ3	FAM76B	1044	910	927	1293	1155	Q5HYJ3	38707	4	4	4	4181
Q5JUQ0	FAM78A	106	NA	NA	NA	NA	Q5JUQ0	31967	1	1	0	5345
Q658Y4	FAM91A1	2508	2603	2832	2610	2409	Q658Y4	93909	12	12	12	3456
Q8NCA5	FAM98A	732	918	1087	981	1038	Q8NCA5	55272	2	2	2	4238
Q52LJ0	FAM98B	18152	16949	83015	27096	16755	Q52LJ0	45547	14	15	15	1805
Q9Y285	FARSA	14944	15345	16506	17726	16441	Q9Y285	57563	16	15	16	1881
Q9NSD9	FARSB	24438	23793	25498	21199	21548	Q9NSD9	66115	23	24	24	1601
P25445;P25445-6	FAS	1196	1138	939	968	1477	P25445	37732	5	6	5	4123
P49327	FASN	5950	4878	5403	4679	4796	P49327	273426	58	58	55	2925
P62861	FAU	58380	35363	41079	44704	40707	P62861	14389	2	2	2	1201
Q8NFZ0;Q8NFZ0-2	FBH1	145	139	213	166	NA	Q8NFZ0	117686	1	1	2	5242
P22087	FBL	89810	57399	74334	75989	61809	P22087	33784	14	14	14	810
A6NHQ2	FBLL1	18961	10438	NA	NA	NA	A6NHQ2	34803	1	2	1	1946
P09467	FBP1	36389	28063	32349	48717	24481	P09467	36842	14	14	14	1364
O00757	FBP2	NA	5069	7225	8314	2826	O00757	36743	1	1	1	2712
Q96ME1	FBXL18	25	NA	24	24	24	Q96ME1	78919	1	1	1	5557
Q96IG2;Q96IG2-2	FBXL20	1862	1743	1719	1954	1900	Q96IG2	48423	5	4	6	3728
Q8NEZ5	FBXO22	3482	3457	4462	3473	3213	Q8NEZ5	44508	8	8	8	3213
Q9NVF7	FBXO28	227	291	NA	NA	NA	Q9NVF7	41149	1	1	1	5038
Q9UK99;Q9UK99-2;Q9UK99-3	FBXO3	1703	871	1912	1195	943	Q9UK99	54560	6	6	6	4084
Q8TB52	FBXO30	NA	11	11	15	10	Q8TB52	82304	1	1	1	5576
Q6PIJ6;Q6PIJ6-2;Q6PIJ6-3	FBXO38	794	856	1145	1022	967	Q6PIJ6	133943	13	12	13	4252
P0C2W1	FBXO45	2984	4393	5674	3771	3749	P0C2W1	30632	6	6	5	3146
Q9NRD1	FBXO6	18656	33834	9994	12785	36107	Q9NRD1	33932	11	11	10	1788
Q9Y3I1	FBXO7	6424	1929	1567	1570	934	Q9Y3I1	58502	6	6	6	3860
Q9UK97;Q9UK97-2;Q9UK97-3	FBXO9	NA	NA	NA	80	70	Q9UK97	52329	1	1	2	5406
Q9UKB1;Q9UKB1-2;Q9UKB1-3	FBXW11	1187	1616	1887	1275	1784	Q9UKB1	62090	7	7	7	3838
Q9UKT8	FBXW2	1676	2388	2480	1837	1664	Q9UKT8	51512	7	7	7	3744
P24071;P24071-10	FCAR	199373	198254	224924	165157	148777	P24071	32264	8	8	8	381
P30273	FCER1G	234115	94642	148453	156565	98561	P30273	9667	5	4	5	500
P12314;P12314-2	FCGR1A	NA	7512	7297	7603	4535	P12314	42631	6	6	6	2535
P12318;P12318-2	FCGR2A	38477	42379	43427	46354	35463	P12318	35000	6	6	6	1176
P08637	FCGR3A	95659	38858	395	NA	24557	P08637	29089	2	2	2	1377
O75015	FCGR3B	184553	317423	233729	512809	306661	O75015	26215	9	9	9	289
P55899	FCGRT	6050	7783	6232	5760	4902	P55899	39743	8	8	7	2730
O14526;O14526-2	FCHO1	3575	2391	2699	3890	2661	O14526	96860	10	9	11	3423
Q0JRZ9;Q0JRZ9-2	FCHO2	NA	556	734	873	553	Q0JRZ9	88924	4	4	4	4530
Q86WN1	FCHSD1	948	2234	1241	919	1426	Q86WN1	76942	7	7	7	4048
O94868;O94868-2;O94868-3	FCHSD2	NA	NA	NA	85	96	O94868	84276	1	2	2	5366
O00602	FCN1	497304	718952	769618	464974	698287	O00602	35078	17	17	16	177
Q8N0W3;Q8N0W3-2	FCSK	1675	952	1332	1049	921	Q8N0W3	117622	12	12	14	4179
P14324;P14324-2	FDPS	66439	58610	58405	56835	54697	P14324	48275	10	10	10	964
P22570;P22570-3;P22570-4;P22570-5;P22570-6;P22570-7	FDXR	1129	1771	1171	1026	1435	P22570	53836	4	4	4	4101
P22830;P22830-2	FECH	258	NA	NA	NA	145	P22830	47862	1	1	1	5149
P39748	FEN1	91003	66861	81035	96860	83565	P39748	42592	16	16	17	757
Q86UX7;Q86UX7-2	FERMT3	658303	583592	700124	685853	650117	Q86UX7	75952	42	42	40	186
P07332	FES	48034	42069	43291	51748	41176	P07332	93496	36	35	35	1163
Q9UHY8;Q9UHY8-2	FEZ2	NA	94	93	109	113	Q9UHY8	39666	1	1	1	5352
O15552	FFAR2	11398	9168	14027	19253	10119	O15552	37143	3	3	3	2158
P02671;P02671-2	FGA	1572	343	393	323	2458	P02671	94973	15	6	19	4828
P02675	FGB	14077	2798	4989	21345	7348	P02675	55928	17	9	22	2549
Q5JSP0	FGD3	58735	52839	52901	59693	54906	Q5JSP0	79400	31	30	29	1000
Q5JSP0-3	FGD3	338	288	NA	NA	241	Q5JSP0-3	79272	1	1	1	4964
Q96M96	FGD4	8973	10896	12279	10841	7658	Q96M96	86626	26	25	25	2202
Q9NVK5-2	FGFR1OP2	18042	17238	18686	17589	17576	Q9NVK5-2	24977	9	9	9	1830
P02679;P02679-2	FGG	3136	2280	2914	1698	7554	P02679	51511	13	9	19	3364
Q96C11;Q96C11-2;Q96C11-3;Q96C11-4;Q96C11-5	FGGY	1189	458	138	NA	597	Q96C11	59993	3	3	3	4663
Q14314	FGL2	34225	38268	55180	38134	25522	Q14314	50228	20	18	20	1251
P09769	FGR	324556	359947	344835	304020	294996	P09769	59478	27	26	27	280
P07954;P07954-2	FH	48592	29464	39763	31387	27777	P07954	54636	19	18	19	1387
Q8N612	FHIP1B	1175	1234	1463	695	1159	Q8N612	105568	11	10	10	4098
Q5W0V3	FHIP2A	5573	4937	5320	5198	5757	Q5W0V3	86558	19	19	19	2831
P49789	FHIT	5075	3389	6291	5509	5147	P49789	16858	7	7	7	2866
Q13642;Q13642-1;Q13642-3;Q13642-4;Q13642-5	FHL1	370	194	163	NA	NA	Q13642	36263	1	1	1	5165
Q13643	FHL3	19583	24830	24385	24830	21025	Q13643	31191	12	12	12	1584
Q9Y613	FHOD1	2044	2267	1947	1573	1187	Q9Y613	126551	13	12	12	3690
O43427;O43427-2	FIBP	116520	110356	122940	2724	2406	O43427	41878	8	8	8	628
Q92562	FIG4	1345	956	1290	1162	1304	Q92562	103634	8	7	7	4019
Q6UN15;Q6UN15-3;Q6UN15-5	FIP1L1	728	734	644	840	785	Q6UN15	66526	4	4	4	4442
Q9Y3D6	FIS1	9933	5738	10641	6495	5083	Q9Y3D6	16937	4	4	3	2661
Q9NYL4;Q9NYL4-2	FKBP11	1535	1472	1109	633	653	Q9NYL4	22180	2	2	2	4135
Q5T1M5	FKBP15	21691	16356	21776	18174	19130	Q5T1M5	133629	34	35	34	1772
P62942	FKBP1A	2953775	2223983	3190974	2916068	2511283	P62942	11950	7	7	7	70
P26885	FKBP2	149977	129898	130657	165705	156319	P26885	15649	11	10	10	497
Q00688	FKBP3	86024	76441	92541	102873	102351	Q00688	25176	12	12	12	718
Q02790	FKBP4	25824	18317	19751	16582	18313	Q02790	51804	24	21	24	1800
Q13451	FKBP5	46774	48171	45304	53262	48806	Q13451	51212	30	31	31	1085
Q14318;Q14318-2	FKBP8	10549	9279	11571	8983	6832	Q14318	44561	11	11	11	2319
O95302;O95302-3	FKBP9	NA	484	180	NA	148	O95302	63083	5	4	4	5187
Q8NFF5;Q8NFF5-2;Q8NFF5-3	FLAD1	710	762	746	177	720	Q8NFF5	65265	5	7	6	4452
Q8NFG4	FLCN	394	906	1332	340	656	Q8NFG4	64473	3	3	3	4513
Q01543;Q01543-2;Q01543-3	FLI1	1024	1364	1146	1104	978	Q01543	50981	5	5	5	4139
Q13045	FLII	71667	68462	70518	74611	66906	Q13045	144751	52	52	51	845
P21333;P21333-2	FLNA	1235677	1020376	1172119	1193544	1003388	P21333	280739	146	146	146	130
O75369;O75369-2;O75369-8;O75369-9	FLNB	45878	31853	41974	41781	39916	O75369	278164	51	52	59	1184
Q14315;Q14315-2	FLNC	26758	20209	27762	NA	25422	Q14315	291022	1	1	1	1527
O75955	FLOT1	380024	329403	395825	356353	345153	O75955	47355	30	30	29	265
Q14254	FLOT2	434790	354079	373372	391610	351165	Q14254	47064	27	27	27	251
Q4VC44;Q4VC44-2;Q4VC44-3	FLYWCH1	NA	NA	NA	523	514	Q4VC44	80108	1	1	1	4668
Q96CP2	FLYWCH2	2368	3334	2374	5541	5670	Q96CP2	14563	6	6	5	3242
O95466-2	FMNL1	174755	159324	163629	172160	146197	O95466-2	122409	58	58	57	465
O95466	FMNL1	64	57	42	37	38	O95466	121853	1	1	1	5503
Q06787-2;Q06787-4;Q06787-6;Q06787-7	FMR1	5639	4791	5292	5423	2995	Q06787-2	66970	11	11	10	2842
P02751-1;P02751-10;P02751-14;P02751-17;P02751-3;P02751-6;P02751-8;P02751-9	FN1	NA	186	104	NA	NA	P02751-1	262624	3	0	18	5259
Q9HA64	FN3KRP	31156	94647	58805	101557	97542	Q9HA64	34412	10	10	10	705
Q96RU3;Q96RU3-2;Q96RU3-3;Q96RU3-4;Q96RU3-5	FNBP1	59648	57134	62374	64857	55269	Q96RU3	71306	28	24	26	950
Q8N3X1;Q8N3X1-2	FNBP4	131	215	251	262	175	Q8N3X1	110265	4	4	4	5121
Q9Y2H6;Q9Y2H6-2	FNDC3A	674	533	782	546	631	Q9Y2H6	131851	9	10	9	4547
P49354	FNTA	28291	26820	21086	23499	21166	P49354	44408	15	14	15	1619
P49356	FNTB	3883	3983	5195	3256	2556	P49356	48773	7	8	7	3115
Q5VW36	FOCAD	338	568	294	171	114	Q5VW36	200058	7	7	6	4955
P41439-4	FOLR3	NA	NA	NA	NA	NA	P41439-4	17796	0	1	1
P41439	FOLR3	NA	NA	NA	1466540	NA	P41439	27884	13	13	13	116
P01100;P01100-2	FOS	NA	107	219	134	NA	P01100	40695	1	1	1	5282
Q9P0K8;Q9P0K8-2	FOXJ2	NA	168	286	391	312	Q9P0K8	62394	1	1	1	4943
P85037	FOXK1	558	627	1461	547	1267	P85037	75457	5	5	5	4549
Q12778	FOXO1	97	69	80	85	81	Q12778	69661	1	2	1	5394
O43524;O43524-2	FOXO3	386	163	321	223	198	O43524	71276	2	2	2	5098
Q9H334;Q9H334-3;Q9H334-4;Q9H334-6;Q9H334-7;Q9H334-8	FOXP1	64	41	44	41	41	Q9H334	75316	1	0	1	5510
Q96CU9;Q96CU9-3	FOXRED1	686	819	927	708	492	Q96CU9	53811	4	4	4	4465
O14772	FPGT	4699	4574	4819	3988	4121	O14772	68009	16	18	17	2982
P21462	FPR1	43624	48370	88957	71501	63037	P21462	38445	7	7	7	921
P25090	FPR2	53675	51767	56243	57406	40504	P25090	38964	6	6	6	1019
Q14331	FRG1	7625	6041	6658	6092	7045	Q14331	29172	5	5	5	2637
Q9BZ67;Q9BZ67-2	FRMD8	569	697	582	672	569	Q9BZ67	51218	3	3	3	4595
Q5TBA9	FRY	124	131	216	127	210	Q5TBA9	338874	8	9	6	5289
O94915	FRYL	2346	2397	2598	3171	2425	O94915	339597	44	43	43	3510
O94915-2	FRYL	1279	NA	NA	1642	1159	O94915-2	45597	1	1	1	4024
Q16658	FSCN1	4333	3762	3350	2760	3067	Q16658	54529	10	9	9	3239
P02794	FTH1	135164	80959	109516	76658	113818	P02794	21225	11	11	11	633
P02792	FTL	305641	188815	201446	154420	444750	P02792	20019	11	11	11	378
Q9C0B1	FTO	1208	811	1182	301	843	Q9C0B1	58282	4	5	5	4341
Q96AE4	FUBP1	80231	64728	65916	73031	63686	Q96AE4	67560	25	24	25	889
Q96AE4-2	FUBP1	524	481	553	530	534	Q96AE4-2	68604	2	2	2	4660
Q96I24	FUBP3	1773	2150	1800	2129	1163	Q96I24	61640	8	8	7	3761
P04066	FUCA1	17513	11368	13912	24825	19403	P04066	53688	11	11	11	1834
Q9BTY2	FUCA2	4006	5292	9319	10716	7185	Q9BTY2	54066	11	10	10	2576
Q8IVP5	FUNDC1	195	NA	NA	182	NA	Q8IVP5	17177	1	1	1	5169
Q9BWH2	FUNDC2	3822	2645	2978	2991	3226	Q9BWH2	20675	3	4	4	3337
P35637;P35637-2	FUS	65719	54446	66504	76008	66575	P35637	53425	11	10	10	880
Q11130	FUT7	NA	232	345	219	NA	Q11130	39238	1	3	2	5085
P51114;P51114-2	FXR1	5000	4567	4403	4978	4532	P51114	69720	8	8	8	2984
P51116	FXR2	NA	852	781	807	880	P51116	74223	4	3	3	4354
O15117-2;O15117-3	FYB1	18242	22114	24576	25267	18090	O15117-2	90605	24	24	23	1665
Q9BQS8;Q9BQS8-4	FYCO1	1224	523	1402	1825	2070	Q9BQS8	166982	7	6	8	3942
Q96QD9;Q96QD9-2;Q96QD9-3	FYTTD1	NA	1199	1290	1652	1477	Q96QD9	35818	3	3	3	3952
Q13283	G3BP1	10567	6598	8192	9018	7770	Q13283	52164	13	13	13	2446
Q9UN86;Q9UN86-2	G3BP2	3602	2614	4656	4829	4226	Q9UN86	54121	7	7	7	3050
Q9BUM1	G6PC3	654	489	723	723	696	Q9BUM1	38734	1	1	1	4479
P11413;P11413-2;P11413-3	G6PD	3002996	2175604	2860351	2590094	2569947	P11413	59256	46	45	45	73
P10253	GAA	7980	10076	8566	10858	7094	P10253	105323	19	19	20	2399
Q9UQC2;Q9UQC2-2	GAB2	685	595	645	800	NA	Q9UQC2	74457	3	2	3	4505
O95166	GABARAP	18708	14346	21733	31735	35772	O95166	13918	2	1	2	1676
Q9H0R8;Q9H0R8-2	GABARAPL1	5163	3937	3667	2153	2124	Q9H0R8	14044	1	1	1	3176
P60520	GABARAPL2	24612	173767	125671	89956	96115	P60520	13666	6	6	6	698
Q06546	GABPA	5852	9192	7240	7215	7338	Q06546	51295	9	9	10	2563
Q06547;Q06547-2	GABPB1	985	1183	901	1061	1127	Q06547	42482	3	2	3	4172
Q8TAE8	GADD45GIP1	NA	NA	NA	NA	NA	Q8TAE8	25383	0	1	1
O14976	GAK	29337	20702	30680	19704	17920	O14976	143190	23	24	24	1715
P54803	GALC	5468	11041	7903	8230	6859	P54803	77063	13	12	12	2488
Q14376	GALE	13681	10903	12092	10938	9945	Q14376	38281	11	11	11	2194
P51570	GALK1	146618	70667	131867	132952	26847	P51570	42272	16	17	15	545
Q01415	GALK2	5189	3654	4984	3464	4773	Q01415	50378	8	9	8	2944
Q96C23	GALM	12972	11415	17499	16672	14641	Q96C23	37765	11	10	11	1950
P34059	GALNS	40142	38087	38970	35303	43982	P34059	58026	15	15	15	1238
Q10472	GALNT1	10681	13864	14335	13964	13384	Q10472	64218	21	20	20	1993
Q86SR1;Q86SR1-2;Q86SR1-4	GALNT10	847	793	997	894	804	Q86SR1	68991	3	2	3	4335
Q10471	GALNT2	10529	9994	12002	14870	15332	Q10471	64732	20	20	20	2110
Q14435	GALNT3	978	967	1153	1255	1169	Q14435	72610	7	8	8	4115
Q8N4A0;Q8N4A0-2	GALNT4	94	35	45	53	117	Q8N4A0	66665	2	2	2	5465
Q86SF2	GALNT7	4027	3383	3947	4752	3253	Q86SF2	75389	14	16	16	3101
P07902	GALT	14607	10745	13704	12902	11247	P07902	43363	15	14	15	2053
Q14697	GANAB	254917	247264	263032	276876	255705	Q14697	106873	48	46	47	325
Q14697-2	GANAB	1193	1102	1383	1623	1620	Q14697-2	109437	2	2	2	3953
Q8TET4	GANC	NA	NA	69	NA	148	Q8TET4	104334	2	4	5	5336
P04406	GAPDH	13657908	11244722	14474426	12017233	11283067	P04406	36053	31	30	32	19
P04406-2	GAPDH	4483	3015	3143	3529	3127	P04406-2	31547	2	2	2	3294
Q8N292	GAPT	4402	3390	3864	2947	3234	Q8N292	17883	3	3	3	3229
Q14C86;Q14C86-2;Q14C86-4;Q14C86-5;Q14C86-6	GAPVD1	6665	5259	6072	5982	5916	Q14C86	164979	28	28	29	2735
Q9NY12;Q9NY12-2	GAR1	24449	23583	34040	22768	20924	Q9NY12	22347	6	7	6	1615
P41250;P41250-2	GARS1	32634	29316	31087	30359	28386	P41250	83165	29	29	29	1401
P22102	GART	36340	24959	27913	37345	35185	P22102	107767	40	40	41	1313
O60861;O60861-1;O60861-4	GAS7	7366	8356	7214	11220	9047	O60861	54371	14	15	14	2430
Q8WUU5	GATAD1	358	395	287	NA	NA	Q8WUU5	28690	1	1	1	4861
Q86YP4;Q86YP4-2;Q86YP4-3	GATAD2A	1201	1378	759	1402	1336	Q86YP4	68062	6	9	9	3982
Q8WXI9	GATAD2B	1380	1272	1334	2140	1867	Q8WXI9	65260	8	7	8	3955
Q8NB37	GATD1	9845	6611	10294	7654	7210	Q8NB37	23297	6	6	6	2512
A0A0B4J2D5;P0DPI2	GATD3B;GATD3	75044	44764	64251	51408	51154	A0A0B4J2D5	28142	12	12	12	1052
P04062;P04062-2;P04062-4	GBA1	16651	10070	14083	16537	11515	P04062	59716	15	14	15	1983
Q9HCG7;Q9HCG7-2	GBA2	NA	NA	NA	NA	245	Q9HCG7	104648	3	3	3	5065
Q04446	GBE1	170187	166555	173008	156288	157759	Q04446	80473	33	33	33	459
Q92538;Q92538-2;Q92538-3	GBF1	2910	2433	2827	2763	2271	Q92538	206445	27	27	26	3406
P32455	GBP1	8047	6205	5757	9752	7964	P32455	67930	15	12	11	2475
P32456	GBP2	7144	8779	6883	11998	9575	P32456	67209	12	10	10	2368
Q96PP8;Q96PP8-2	GBP5	500	1862	331	2171	872	Q96PP8	66616	7	4	5	4321
P02774;P02774-3	GC	3447	3012	5917	2610	4420	P02774	52917	9	9	9	3218
P28676	GCA	5355677	4632557	5506217	5599514	5437910	P28676	24010	12	12	12	38
Q96CN9	GCC1	2858	1894	2431	1702	938	Q96CN9	87810	12	11	13	3714
Q8IWJ2	GCC2	283	484	522	355	343	Q8IWJ2	195909	11	11	9	4867
Q92947;Q92947-2	GCDH	1714	1664	1790	814	873	Q92947	48127	5	6	6	3820
P30793;P30793-2;P30793-3;P30793-4	GCH1	NA	NA	NA	NA	NA	P30793	27903	0	0	1
P30047	GCHFR	40883	27759	33054	40956	33481	P30047	9698	5	5	5	1341
P48506	GCLC	16916	7285	8527	8296	6732	P48506	72765	19	18	18	2437
P48507	GCLM	82167	68419	66514	73824	59693	P48507	30727	12	12	12	864
Q92616	GCN1	5570	4431	5940	4054	3593	Q92616	292710	67	65	68	3009
Q9NXN4;Q9NXN4-2	GDAP2	7864	4891	7907	8262	7073	Q9NXN4	56224	16	16	15	2491
Q9NZC3	GDE1	3665	3491	4513	3961	3712	Q9NZC3	37718	5	5	6	3164
P31150	GDI1	136544	120262	138098	134684	126836	P31150	50582	16	16	16	537
P50395	GDI2	1256833	1101657	1131542	1148541	1052594	P50395	50663	43	41	41	134
Q6ZNW5	GDPGP1	156	171	132	136	NA	Q6ZNW5	42362	3	3	4	5257
P57678	GEMIN4	NA	9	NA	11	10	P57678	120037	1	1	1	5578
Q8TEQ6	GEMIN5	595	685	691	401	460	Q8TEQ6	168589	10	11	10	4583
O00258;O00258-2	GET1	NA	304	NA	NA	273	O00258	19779	1	1	1	4963
O43681	GET3	33317	25350	27589	28875	24381	O43681	38792	14	14	15	1471
Q7L5D6	GET4	4450	3614	4561	4375	4206	Q7L5D6	36504	7	7	7	3021
Q96RP9;Q96RP9-2	GFM1	NA	39	NA	40	NA	Q96RP9	83471	1	1	1	5514
Q9NXC2	GFOD1	1141	879	1285	NA	518	Q9NXC2	43157	4	4	4	4219
Q3B7J2;Q3B7J2-2	GFOD2	494	1239	1274	1081	1119	Q3B7J2	42254	3	3	3	4130
Q06210;Q06210-2	GFPT1	10274	14318	12337	12611	15169	Q06210	78806	26	27	28	2073
Q13630	GFUS	58155	49718	48671	52186	50848	Q13630	35892	13	13	13	1056
Q9UJY5;Q9UJY5-4	GGA1	4990	4871	5622	5207	4718	Q9UJY5	70384	8	9	9	2900
Q9NZ52	GGA3	6217	5254	6810	4820	4889	Q9NZ52	78315	15	14	15	2846
Q9BVM4	GGACT	1415	671	990	991	871	Q9BVM4	17328	2	2	2	4231
O75223	GGCT	92942	93469	107642	121529	104820	O75223	21007	10	10	10	661
Q92820	GGH	140258	158098	155928	175819	151661	Q92820	35964	12	12	12	483
O95749	GGPS1	11230	11029	9711	9738	8206	O95749	34870	11	9	11	2276
P19440	GGT1	7373	7019	3566	3402	4379	P19440	61410	8	7	6	3020
Q8N2G8;Q8N2G8-3	GHDC	7177	6029	6368	6067	4929	Q8N2G8	57522	14	16	16	2729
Q9H3K2	GHITM	19103	16127	26387	22182	26653	Q9H3K2	37205	6	6	6	1662
Q9NWU2	GID8	2131	1876	1543	1916	1454	Q9NWU2	26748	5	5	5	3722
Q6Y7W6;Q6Y7W6-3;Q6Y7W6-4;Q6Y7W6-5	GIGYF2	120	137	273	315	210	Q6Y7W6	150069	5	6	5	5133
Q9NUV9	GIMAP4	40266	51632	45187	28823	22526	Q9NUV9	37533	14	14	12	1216
Q9Y2X7;Q9Y2X7-3	GIT1	2067	1778	1754	1304	1088	Q9Y2X7	84340	6	6	6	3782
Q14161-5	GIT2	32610	29340	37116	29975	25966	Q14161-5	81322	28	28	29	1411
P32189;P32189-1;P32189-2;P32189-4	GK	2230	3029	4304	2934	2382	P32189	61244	11	11	10	3354
P06280	GLA	21070	21419	22339	22147	24492	P06280	48766	16	16	16	1663
P16278;P16278-3	GLB1	8545	8209	11057	7993	7011	P16278	76074	15	15	14	2445
Q86VQ1	GLCCI1	NA	NA	NA	NA	NA	Q86VQ1	58023	0	1	1
Q53GS7	GLE1	379	1655	264	109	257	Q53GS7	79836	4	3	4	5021
Q92896;Q92896-2;Q92896-3	GLG1	6621	7482	6233	6620	7069	Q92896	134551	33	32	33	2638
P48060	GLIPR1	10128	12011	12562	10292	10208	P48060	30365	7	7	7	2235
Q9H4G4	GLIPR2	624606	670709	721017	645731	559761	Q9H4G4	17218	9	9	9	187
Q92990;Q92990-2	GLMN	1534	1415	1603	2007	1706	Q92990	68208	5	5	6	3847
Q04760	GLO1	162238	161254	195498	146454	188257	Q04760	20777	11	11	11	467
Q9HC38-2	GLOD4	137367	101484	119234	106129	106589	Q9HC38-2	33232	18	18	18	648
P35754	GLRX	191372	127214	154631	168423	186770	P35754	11775	4	5	5	454
O76003	GLRX3	17120	11464	11468	11509	11161	O76003	37432	12	11	11	2152
O94925;O94925-3	GLS	NA	NA	NA	NA	NA	O94925	73461	0	2	2
Q96MS3;Q96MS3-2	GLT1D1	NA	783	1253	431	1476	Q96MS3	38507	4	3	3	4214
Q9NZD2	GLTP	39021	34705	40188	44505	40113	Q9NZD2	23849	11	11	11	1218
P00367	GLUD1	47158	28535	31398	30516	24742	P00367	61397	26	24	24	1398
P15104	GLUL	5695	5856	18767	7447	6476	P15104	42064	11	11	11	2665
Q49A26;Q49A26-2	GLYR1	34846	35589	33776	37239	37553	Q49A26	60547	23	23	24	1304
P17900	GM2A	72712	81021	73212	120471	98915	P17900	20838	7	7	7	767
O60547	GMDS	20950	24029	22340	19871	15479	O60547	41949	16	16	16	1701
Q9Y692;Q9Y692-2	GMEB1	2987	2492	2010	1898	1725	Q9Y692	62590	9	9	10	3657
Q9UKD1	GMEB2	1605	1114	1323	859	NA	Q9UKD1	56421	3	3	2	4065
P60983	GMFB	50359	43203	53429	58435	52836	P60983	16713	5	5	5	1032
O60234	GMFG	1454006	1356441	1634188	1531356	1631700	O60234	16801	10	10	10	113
Q9P107	GMIP	40841	41552	44440	45174	44649	Q9P107	106682	31	30	31	1143
Q96IJ6	GMPPA	29231	25026	24270	25574	25932	Q96IJ6	46291	15	15	15	1541
Q9Y5P6;Q9Y5P6-2	GMPPB	54597	46361	48394	46454	48157	Q9Y5P6	39834	12	12	12	1086
P36959	GMPR	1479	836	362	NA	NA	P36959	37418	2	1	1	4346
Q9P2T1	GMPR2	44550	49105	46200	41770	37454	Q9P2T1	37874	17	16	16	1141
P49915	GMPS	12989	12258	11366	10802	9516	P49915	76715	25	27	25	2160
P29992	GNA11	456	162	1057	NA	448	P29992	42123	3	3	2	4741
Q14344	GNA13	224283	177258	177067	203769	160100	Q14344	44049	22	22	22	430
P30679	GNA15	1214	1098	1079	1154	1578	P30679	43507	5	6	5	4114
P04899	GNAI2	2379201	1583048	1774154	1923983	1653094	P04899	40450	23	22	22	92
P04899-6	GNAI2	146	142	148	156	133	P04899-6	34934	1	1	1	5255
P08754	GNAI3	170604	131555	181965	190282	173510	P08754	40532	9	9	9	437
P50148	GNAQ	110382	95661	106296	92044	107401	P50148	42142	19	18	19	651
P63092;P63092-4;Q5JWF2	GNAS	65447	80961	73197	68325	54442	P63092	45664	16	16	16	868
P62873	GNB1	124714	110100	123501	109493	92993	P62873	37376	8	8	8	631
P62879	GNB2	896920	764353	739973	561645	609791	P62879	37331	15	15	15	171
Q9HAV0	GNB4	49073	41091	39533	33473	47800	Q9HAV0	37567	9	9	9	1200
P59768	GNG2	5920	4188	2841	2930	779	P59768	7850	2	2	2	3356
P63218	GNG5	10655	130242	74431	12249	8513	P63218	7318	4	4	3	2092
P36915	GNL1	2174	1834	2638	2639	2617	P36915	68660	12	12	12	3453
P22749;P22749-2	GNLY	6194	NA	NA	NA	NA	P22749	16374	2	0	2	2706
O15228;O15228-2	GNPAT	3160	3083	3036	2349	2804	O15228	77187	16	18	17	3325
P46926	GNPDA1	69391	56538	64002	68004	66693	P46926	32668	11	11	11	878
Q8TDQ7	GNPDA2	41983	26920	30213	35333	35193	Q8TDQ7	31084	11	10	11	1312
Q96EK6	GNPNAT1	3021	2207	2584	2233	2359	Q96EK6	20749	3	3	3	3537
P15586	GNS	84826	90522	98083	99625	97430	P15586	62082	16	16	16	696
Q92805	GOLGA1	NA	102	103	NA	119	Q92805	88184	1	1	1	5350
Q08379	GOLGA2	4710	4651	4406	3822	3792	Q08379	113086	18	20	20	3012
Q08378;Q08378-2	GOLGA3	5021	3266	3414	2785	2418	Q08378	167354	22	27	27	3264
Q13439;Q13439-3;Q13439-4;Q13439-5	GOLGA4	699	689	911	849	1041	Q13439	261140	10	10	11	4332
Q8TBA6;Q8TBA6-2	GOLGA5	1966	592	547	414	597	Q8TBA6	83024	5	5	5	4589
A8MZA4;H0YM25;P0DX00;P0DX01	GOLGA6L6;GOLGA6L22;GOLGA6L24;GOLGA6L25	46	NA	NA	NA	NA	A8MZA4	90952	1	0	1	5489
Q7Z5G4;Q7Z5G4-3	GOLGA7	39406	39092	45629	50761	41094	Q7Z5G4	15824	5	5	5	1199
Q14789;Q14789-2;Q14789-3;Q14789-4	GOLGB1	476	788	337	552	500	Q14789	376019	22	17	24	4682
Q6P4E1;Q6P4E1-2;Q6P4E1-5	GOLM2	1400	1399	2355	1258	1493	Q6P4E1	49497	5	6	6	3943
Q9H4A6	GOLPH3	3155	2167	2117	2759	2372	Q9H4A6	33810	3	3	3	3533
Q9Y3E0	GOLT1B	10438	6955	9212	11774	10673	Q9Y3E0	15425	3	3	3	2226
Q9HD26;Q9HD26-2	GOPC	838	657	671	NA	NA	Q9HD26	50519	2	2	2	4498
Q9H8Y8;Q9H8Y8-2;Q9H8Y8-3	GORASP2	3714	3768	3416	3191	3566	Q9H8Y8	47145	7	6	7	3191
O95249;O95249-2	GOSR1	NA	980	894	NA	1452	O95249	28612	4	4	4	4239
O14653;O14653-2;O14653-3	GOSR2	1460	1582	1478	1465	1300	O14653	24775	1	1	1	3906
P17174	GOT1	128974	101992	102704	111244	117766	P17174	46247	23	23	23	627
P00505	GOT2	72147	65864	71637	71517	69005	P00505	47517	24	24	25	833
O43292	GPAA1	6623	5611	5989	5223	5785	O43292	67623	8	7	8	2763
Q53EU6	GPAT3	21221	16565	25647	20055	26805	Q53EU6	48705	23	23	24	1692
Q5T3I0	GPATCH4	23464	NA	12196	NA	NA	Q5T3I0	50381	1	1	1	1822
Q9NPB8	GPCPD1	13584	11158	13959	13442	8639	Q9NPB8	76034	22	22	22	2018
Q8N335	GPD1L	17491	11490	13270	14258	10923	Q8N335	38418	14	16	15	2030
P43304	GPD2	57652	57761	65728	58810	60027	P43304	80852	45	45	44	960
Q9NQX3;Q9NQX3-2	GPHN	NA	NA	NA	NA	NA	Q9NQX3	79748	0	1	1
P06744	GPI	2872010	2922218	3334929	3247336	2808773	P06744	63147	30	30	29	69
Q92917	GPKOW	987	1037	537	894	576	Q92917	52228	3	4	5	4305
Q7Z602	GPR141	1647	2321	2108	1954	2368	Q7Z602	35463	3	3	3	3624
Q6PRD1	GPR179	1134	NA	1464	NA	NA	Q6PRD1	257363	1	1	1	4009
Q86V85	GPR180	NA	106	NA	NA	NA	Q86V85	49395	1	1	1	5346
Q9NQS5	GPR84	9508	10659	9657	9793	10650	Q9NQS5	43705	7	8	8	2269
B7ZAQ6;B7ZAQ6-2;B7ZAQ6-3;P0CG08	GPR89A;GPR89A;GPR89A;GPR89B	2230	1399	1804	2006	1794	B7ZAQ6	52916	4	4	4	3757
Q13098;Q13098-5;Q13098-7	GPS1	22339	18202	16749	12430	13976	Q13098	55536	15	14	14	1865
Q9Y4H4	GPSM3	5678	13889	9299	7361	4079	Q9Y4H4	17865	2	2	2	2545
P07203	GPX1	70327	50679	66132	67908	60716	P07203	22088	14	14	14	887
P22352	GPX3	5257	5056	5336	5829	5298	P22352	25552	6	6	6	2839
P36969;P36969-2	GPX4	41597	49690	47271	61389	57212	P36969	22174	10	10	10	1069
Q96CP6;Q96CP6-2;Q96CP6-3	GRAMD1A	1274	1049	1594	1695	1361	Q96CP6	80680	6	6	8	3967
Q6IC98	GRAMD4	5900	5026	7030	6399	3758	Q6IC98	66408	12	12	11	2747
Q13322;Q13322-2;Q13322-3;Q13322-4	GRB10	NA	NA	NA	NA	NA	Q13322	67231	0	4	4
P62993	GRB2	597703	418781	568178	516270	481576	P62993	25206	17	17	17	211
Q9C091;Q9C091-3	GREB1L	NA	27	NA	32	24	Q9C091	214354	1	1	1	5546
Q9UBQ7	GRHPR	126859	64274	77659	75825	79393	Q9UBQ7	35668	17	16	17	791
Q4V328	GRIPAP1	16582	13749	13519	15980	11884	Q4V328	96005	32	33	34	1999
P25098	GRK2	53346	47253	49077	49449	44849	P25098	79573	38	37	37	1077
P34947	GRK5	144	154	1009	571	546	P34947	67786	2	2	2	4638
P43250-2	GRK6	42819	37015	44542	47542	42374	P43250-2	67257	20	20	19	1169
P28799	GRN	105592	232510	394458	201473	272713	P28799	63544	21	20	21	341
Q9HAV7	GRPEL1	8203	3818	4677	5527	3710	Q9HAV7	24279	5	6	6	2966
P57764	GSDMD	13618	14812	16840	19508	14539	P57764	52801	14	14	13	1940
P49840	GSK3A	4999	5822	6439	6543	6375	P49840	50980	10	9	9	2679
P49841;P49841-2	GSK3B	10475	8891	9467	7632	11834	P49841	46744	9	9	9	2305
Q9P0R6	GSKIP	NA	NA	NA	NA	867	Q9P0R6	15648	1	1	1	4324
P06396-2	GSN	4400823	3367881	4426217	4445865	3530956	P06396-2	80640	49	47	49	46
P15170-2;P15170-3	GSPT1	24197	21766	23158	23876	23175	P15170-2	68600	22	21	22	1627
P00390;P00390-2	GSR	442030	311833	427087	370086	337059	P00390	56257	25	25	24	254
P48637	GSS	47632	39802	50030	47190	39290	P48637	52384	22	21	22	1103
Q8NEC7;Q8NEC7-3	GSTCD	93	150	170	412	196	Q8NEC7	71078	2	2	2	5210
Q9Y2Q3	GSTK1	80900	61113	72421	66189	62828	Q9Y2Q3	25496	12	11	11	885
P09488	GSTM1	802	96944	126029	115605	NA	P09488	25711	17	15	17	652
P28161	GSTM2	NA	7077	28012	16144	503	P28161	25744	8	7	7	2140
P21266	GSTM3	890	3727	4615	7307	162	P21266	26559	6	6	6	3157
Q03013;Q03013-2	GSTM4	NA	10144	17764	NA	NA	Q03013	25561	3	3	2	1989
P78417	GSTO1	1165306	952559	1130425	960266	822532	P78417	27565	20	20	19	145
P09211	GSTP1	5981032	3650627	6269099	5283309	6263024	P09211	23355	17	17	17	35
O43708	GSTZ1	677	1636	1433	435	1320	O43708	24212	2	3	2	3994
Q4AE62;Q4AE62-2;Q4AE62-3;Q4AE62-4;Q4AE62-5;Q4AE62-6	GTDC1	935	348	815	429	531	Q4AE62	52596	2	2	2	4657
P52657	GTF2A2	NA	NA	NA	766	958	P52657	12457	1	1	1	4327
Q00403	GTF2B	946	NA	2758	4444	2809	Q00403	34832	4	3	4	3397
P29083	GTF2E1	NA	NA	NA	170	NA	P29083	49452	1	0	0	5208
P35269	GTF2F1	1021	2152	1498	5145	1523	P35269	58240	9	10	11	3881
P13984	GTF2F2	6780	3594	4719	6751	4786	P13984	28380	8	8	9	2939
Q13888;Q6P1K8	GTF2H2;GTF2H2C	129	114	104	139	123	Q13888	44419	1	2	2	5309
Q92759	GTF2H4	NA	NA	NA	203	NA	Q92759	52186	1	2	3	5146
P78347;P78347-2;P78347-3;P78347-4	GTF2I	2409	2625	2574	2706	2455	P78347	112416	12	10	13	3466
Q12789;Q12789-3	GTF3C1	213	369	NA	362	298	Q12789	238874	5	7	7	4900
[truncated: 3,719 more rows]

## Sheet: bulk_mini-bulk_scp
Protein.IDs	Gene	Detected mini-bulk	Detected SCP	Median_copies_bulk
A0A0A0MRZ8;P04433	IGKV3D-11		yes	1267
A0A0B4J2D5;P0DPI2	GATD3B		yes	51408
A0A075B6H7;A0A0C4DH55;P01624	IGKV3-7		yes	4051
A0A075B6K5;P80748	IGLV3-9			661
A0A075B6P5;A0A075B6S2;A0A075B6S6;A0A087WW87;A0A0A0MRZ7;A2NJV5;P01614;P01615;P06310	IGKV2-28		yes	4403
A0A075B759;F5H284;P0DN26;Q9Y536	PPIAL4E			2218
A0A494C071	PWWP4			243
A0AV96;A0AV96-2	RBM47			2712
A0AVT1	UBA6	yes	yes	32611
A0FGR8-2	ESYT2			25971
A0JNW5	BLTP3B	yes		387
A0M8Q6	IGLC7
A1L0T0	ILVBL	yes	yes	7436
A1L390;A1L390-3	PLEKHG3			340
A2A3N6	PIPSL			201
A2AJT9;A2AJT9-2;A2AJT9-3	BCLAF3
A2RRP1	NBAS		yes	2332
A2RUS2;A2RUS2-2	DENND3	yes		9214
A2VDJ0;A2VDJ0-2;A2VDJ0-3;A2VDJ0-5;A2VDJ0-6	TMEM131L			113.5
A3KMH1;A3KMH1-3	VWA8			16
A3KN83;A3KN83-2;A3KN83-3	SBNO1			648
A4D1E1;Q7Z570;Q9UKJ3;Q9UKJ3-2	ZNF804B			42.5
A4D1P6	WDR91			4129
A4D1S5	RAB19	yes	yes	29949
A4D2G3	OR2A25			320.5
A5D8V6	VPS37C			3066
A5PLN9-2;A5PLN9-4	TRAPPC13			7512
A5YKK6	CNOT1			1922
A6NC98	CCDC88B	yes	yes	57561
A6NCE7;Q9GZQ8	MAP1LC3B2	yes	yes	8666
A6NDG6	PGP	yes	yes	36693
A6NDU8	RIMOC1			3302
A6NFI3	ZNF316
A6NHL2;A6NHL2-2	TUBAL3			6245
A6NHQ2	FBLL1			14699.5
A6NHR9	SMCHD1	yes	yes	40413
A6NHX0	CASTOR2			196
A6NI73;A6NI73-2	LILRA5			13364
A6NI79	CCDC69			1736
A6NIH7	UNC119B	yes		6773
A6NJG2	SOWAHD	yes		2402
A6NM28	ZFP92	yes		35
A6NMY6	ANXA2P2			3355
A7E2V4;A7E2V4-3;A7E2V4-4;A7E2V4-5	ZSWIM8			148
A7MCY6	TBKBP1			46
A8CG34	POM121C			512
A8MTL9	HMSD			1335
A8MVS5	HIDE1	yes		22721
A8MW92-2	PHF20L1			1256
A8MWD9;P62308	SNRPGP15	yes		213203
A8MXV4	NUDT19	yes	yes	5223
A8MZA4;H0YM25;P0DX00;P0DX01	GOLGA6L6			46
B0I1T2	MYO1G	yes	yes	116918
B2RTY4;B2RTY4-2;B2RTY4-4	MYO9A			559
B2RXH4	BTBD18			32651
B6A8C7;B6A8C7-2	TARM1			11225
B7ZAQ6;B7ZAQ6-2;B7ZAQ6-3;P0CG08	GPR89A			1804
B9A064;P0CG04;P0DOX8	IGLL5	yes	yes	3260.5
C4AMC7;Q6VEQ5	WASH3P	yes		9150
E9PAV3;E9PAV3-2;Q13765	NACA		yes	3584
E9PRG8	C11ORF98	yes		2888
G9CGD6;G9CGD6-2;Q8WWN9;Q8WWN9-2	CNK3/IPCEF1			9374
L0R6Q1	SLC35A4	yes	yes	1828
O00116	AGPS	yes	yes	27048
O00139-2	KIF2A		yes	6410
O00142;O00142-2;O00142-3;O00142-6	TK2			1535
O00148	DDX39A	yes	yes	274863
O00151	PDLIM1	yes		655
O00154;O00154-4;O00154-6;O00154-7	ACOT7		yes	1704
O00160	MYO1F	yes	yes	449758
O00161	SNAP23	yes	yes	27908
O00170	AIP	yes		15869
O00178	GTPBP1	yes	yes	12249
O00182;O00182-2;O00182-3;O00182-6	LGALS9	yes	yes	2961
O00186	STXBP3	yes		10844
O00189	AP4M1			5199
O00193	SMAP			8405
O00203;O00203-3	AP3B1		yes	29511
O00206;O00206-2;O00206-3	TLR4
O00214;O00214-2	LGALS8	yes		3751
O00217	NDUFS8			6254
O00221	NFKBIE	yes		271.5
O00231;O00231-2	PSMD11	yes	yes	47584
O00232	PSMD12		yes	54995
O00233	PSMD9		yes	141470
O00241	SIRPB1	yes	yes	21045
O00244	ATOX1	yes		54274
O00255;O00255-2;O00255-3	MEN1			1299
O00258;O00258-2	GET1			288.5
O00264	PGRMC1	yes	yes	18878
O00267;O00267-2	SUPT5H			8695
O00268	TAF4			360
O00273;O00273-2	DFFA	yes		1024
O00287	RFXAP
O00291;O00291-4	HIP1			7294
O00299	CLIC1	yes	yes	2001305
O00303	EIF3F			6452
O00308;O00308-2	WWP2		yes	3629
O00329	PIK3CD	yes	yes	19301
O00391	QSOX1		yes	98297
O00399	DCTN6	yes		16980
O00400	SLC33A1			818
O00410;O00410-3	IPO5	yes		13418
O00422;O00422-2	SAP18	yes		36580
O00423;O00423-3	EML1			183
O00429	DNM1L		yes	18883
O00442	RTCA			18391
O00453;O00453-10	LST1		yes	73753
O00459	PIK3R2			653.5
O00462	MANBA	yes	yes	22231
O00471	EXOC5			12867
O00479	HMGN4	yes	yes	116338
O00483	NDUFA4	yes	yes	43523
O00487	PSMD14	yes	yes	19736
O00505	KPNA3	yes		6690
O00519	FAAH			2267
O00560	SDCBP		yes	5296
O00560-2	SDCBP		yes	254957
O00562;O00562-2	PITPNM1	yes		3782
O00567	NOP56	yes	yes	17541
O00571;O00571-2	DDX3X		yes	13837
O00584	RNASET2	yes	yes	80081
O00602	FCN1	yes	yes	698287
O00629	KPNA4	yes		10652
O00635	TRIM38	yes		4322
O00716;O00716-2	E2F3	yes		597
O00743	PPP6C		yes	64732
O00746;O00746-2	NME4			1131
O00754;O00754-2	MAN2B1	yes	yes	29347
O00757	FBP2	yes	yes	6147
O00763;O00763-2;O00763-3	ACACB		yes	367
O00764	PDXK	yes	yes	373021
O14497	ARID1A	yes		1183
O14519;O14519-2;O75956	CDK2AP1			1034
O14521;O14521-2;O14521-4	SDHD			484
O14523;O14523-2	C2CD2L			21644
O14526;O14526-2	FCHO1			2699
O14530;O14530-2	TXNDC9			680
O14545	TRAFD1	yes	yes	4015
O14548	COX7A2L	yes	yes	11130
O14562	UBFD1			3900
O14569	CYB561D2			5915
O14579	COPE			28634
O14595	CTDSP2			296
O14602	EIF1AY			57773
O14617-5	AP3D1	yes	yes	17327
O14618	CCS	yes		8435
O14633;Q5TA81	LCE2B
O14646;O14646-2	CHD1		yes	73
O14647;O14647-2	CHD2			357
O14653;O14653-2;O14653-3	GOSR2			1465
O14656	TOR1A	yes	yes	24673
O14657	TOR1B	yes	yes	5203
O14662;O14662-2;O14662-4;O14662-5;O14662-6	STX16			683
O14672	ADAM10			44858
O14683	TP53I11	yes		66857
O14684	PTGES			2853
O14686;O14686-3	KMT2D			71
O14709	ZNF197
O14715;Q99666	RGPD8			615
O14727-2;O14727-3	APAF1		yes	126
O14727;O14727-4	APAF1		yes	71419
O14730;O14730-2	RIOK3			928
O14732;O14732-2	IMPA2	yes	yes	19710
O14733;O14733-2;O14733-3;O14733-4	MAP2K7	yes		617
O14734	ACOT8			63545
O14735;O14735-3	CDIPT	yes	yes	36024
O14737	PDCD5	yes	yes	12632
O14744	PRMT5		yes	13107
O14745	NHERF1	yes	yes	328324
O14772	FPGT			4574
O14773	TPP1			104165
O14776;O14776-2	TCERG1	yes		11308
O14787	TNPO2		yes	2188
O14798	TNFRSF10C			29986
O14818	PSMA7	yes	yes	442700
O14828;O14828-2	SCAMP3	yes		6095
O14841	OPLAH			7505
O14867	BACH1	yes		588
O14879	IFIT3		yes	6824
O14880	MGST3	yes	yes	37530
O14907	TAX1BP3			1325
O14910	LIN7A			2942
O14920	IKBKB			7076
O14929	HAT1			2672
O14933	UBE2L6			5958
O14949	UQCRQ	yes	yes	40825
O14950;P19105	MYL12B	yes	yes	3764820
O14957	UQCR11			2286.5
O14964	HGS			20469
O14966	RAB29	yes		39284
O14972	VPS26C			12429
O14974	PPP1R12A		yes	43402
O14975	SLC27A2			17951
O14976	GAK	yes		20702
O14979	HNRNPDL		yes	86594
O14980	XPO1	yes	yes	35426
O14981	BTAF1			25
O15027;O15027-2;O15027-3;O15027-4;O15027-5	SEC16A	yes	yes	2651
O15033;O15033-2	AREL1			137
O15037	KHNYN			553.5
O15040	TECPR2			3245
O15042;O15042-2	U2SURP	yes		4584
O15047	SETD1A	yes		155
O15050	TRANK1		yes	932
O15054;O15054-1	KDM6B			48.5
O15067	PFAS	yes	yes	7403
O15078	CEP290			235.5
O15084;O15084-1;O15084-2;O15084-4	ANKRD28			97
O15085;O15085-2	ARHGEF11			658
O15091;O15091-2;O15091-4	PRORP			21
O15111	CHUK	yes		6466
O15116	LSM1	yes		7810
O15117-2;O15117-3	FYB1	yes	yes	22114
O15118	NPC1		yes	557
O15120	AGPAT2	yes		14702
O15121	DEGS1	yes		7714
O15126	SCAMP1	yes		2589
O15127	SCAMP2	yes	yes	58623
O15143	ARPC1B	yes	yes	1255607
O15144	ARPC2	yes	yes	2948348
O15145	ARPC3	yes	yes	1746978
O15155;O15155-2	BET1			616
O15156;O15156-2	ZBTB7B	yes		1402
O15162;O15162-2	PLSCR1	yes	yes	273951
O15173;O15173-2	PGRMC2	yes	yes	22146
O15211	RGL2			1735
O15212	PFDN6	yes		34128
O15228;O15228-2	GNPAT			3036
O15231-2;O15231-3	ZNF185			1326
O15234	CASC3	yes		129.5
O15243	LEPROT			1043
O15254	ACOX3		yes	2342
O15258	RER1			40383
O15260	SURF4		yes	79608
O15264	MAPK13			5695
O15269	SPTLC1	yes		9217
O15270	SPTLC2			4587
O15294;O15294-3	OGT			1167
O15296;O15296-3	ALOX15B
O15305	PMM2	yes		23889
O15321;O15321-2	TM9SF1			246
O15347	HMGB3	yes	yes	1321473
O15355	PPM1G	yes		7836
O15357	INPPL1			5521
O15371;O15371-2;O15371-3	EIF3D	yes		24616
O15372	EIF3H	yes	yes	29652
O15379;O15379-2	HDAC3			3327
O15382	BCAT2			6871
O15389	SIGLEC5	yes		46611
O15397	IPO8	yes		401
O15400;O15400-2	STX7	yes	yes	141465
O15427	SLC16A3	yes	yes	45800
O15431	SLC31A1			8406
O15498	YKT6	yes	yes	35896
O15511	ARPC5	yes	yes	2289659
O15514	POLR2D			6145
O15519;O15519-10;O15519-11;O15519-12;O15519-13;O15519-14;O15519-2;O15519-5;O15519-6;O15519-8;O15519-9	CFLAR			532
O15523;O15523-2	DDX3Y	yes	yes	52085
O15525	MAFG	yes	yes	21975
O15530;O15530-3	PDPK1	yes		19493
O15533;O15533-3	TAPBP		yes	35123
O15541	RNF113A			750
O15552	FFAR2	yes		11398
O15553	MEFV	yes	yes	17401
O43143	DHX15	yes	yes	47755
O43148;O43148-2	RNMT	yes		3033
O43149	ZZEF1	yes		6218
O43156	TTI1			27
O43166;O43166-2;O43166-3	SIPA1L1	yes		1651
O43167	ZBTB24
O43169	CYB5B		yes	19690
O43172;O43172-2	PRPF4	yes		8692
O43175	PHGDH	yes	yes	4081
O43181	NDUFS4	yes	yes	9281
O43189-2	PHF1			3295
O43236;O43236-2;O43236-3;O43236-4;O43236-7	SEPTIN4			5001
O43237	DYNC1LI2		yes	1084
O43242	PSMD3	yes	yes	86054
O43252	PAPSS1	yes		8501
O43264	ZW10	yes		2570
O43290	SART1	yes		3804
O43292	GPAA1			5785
O43299	AP5Z1			119
O43303;O43303-2	CCP110			61
O43314;O43314-2	PPIP5K2	yes		17200
O43318;O43318-2	MAP3K7			2527
O43324	EEF1E1			14770
O43390	HNRNPR		yes	34980
O43390-2	HNRNPR		yes	181
O43395	PRPF3	yes		4080
O43396	TXNL1	yes	yes	98772
O43399-2;O43399-3;O43399-4	TPD52L2		yes	2386
O43399;O43399-5;O43399-7	TPD52L2	yes	yes	189101
O43402	EMC8			570
O43414;O43414-2;O43414-3	ERI3			1076
O43422	THAP12			82
O43426;O43426-2;O43426-4	SYNJ1		yes	15787
O43427;O43427-2	FIBP	yes		110356
O43432;O43432-3;O43432-4	EIF4G3	yes		2344
O43447	PPIH			20930
O43451	MGAM	yes	yes	74055
O43464	HTRA2			6573
O43488	AKR7A2	yes	yes	121853
O43491;O43491-2;O43491-3;O43491-4	EPB41L2		yes	27
O43493;O43493-3;O43493-5;O43493-7	TGOLN2	yes	yes	8596
O43497;O43497-10;O43497-11;O43497-12;O43497-13;O43497-15;O43497-16;O43497-17;O43497-18;O43497-19;O43497-2;O43497-20;O43497-21;O43497-22;O43497-23;O43497-24;O43497-25;O43497-26;O43497-27;O43497-28;O43497-29;O43497-3;O43497-30;O43497-31;O43497-32;O43497-33;O43497-34;O43497-35;O43497-36;O43497-4;O43497-5;O43497-6;O43497-7;O43497-8;O43497-9	CACNA1G			4291
O43504	LAMTOR5	yes		9738
O43508-2;O75888;O75888-4;O75888-5	TNFSF12			2568
O43516;O43516-3	WIPF1	yes	yes	149945
O43524;O43524-2	FOXO3			223
O43557	TNFSF14			7517
O43566	RGS14	yes	yes	25666
O43566-5	RGS14	yes	yes	3261
O43567	RNF13			6285
O43572	AKAP10			1027
O43583	DENR	yes	yes	39679
O43586	PSTPIP1		yes	69747
O43592	XPOT			11547
O43598	DNPH1			13918
O43615	TIMM44	yes	yes	2174
O43617	TRAPPC3		yes	31014
O43633	CHMP2A	yes	yes	77148
O43639	NCK2	yes		15854
O43660;O43660-2	PLRG1			8869
O43665	RGS10			222
O43670;O43670-2;O43670-4	ZNF207			15144
O43674;O43674-2	NDUFB5			13230
O43676	NDUFB3		yes	6954
O43678	NDUFA2	yes	yes	7367
O43679;O43679-2;O43679-3	LDB2			66
O43681	GET3	yes	yes	27589
O43684;O43684-2	BUB3	yes	yes	21846
O43704	SULT1B1	yes	yes	33452
O43707	ACTN4	yes	yes	543070
O43708	GSTZ1			1320
O43719	HTATSF1	yes		4560
O43741;O43741-2	PRKAB2			107
O43747	AP1G1		yes	50682
O43759;O43759-2	SYNGR1			14178
O43760;O43760-2	SYNGR2	yes	yes	80853
O43765	SGTA	yes	yes	2763
O43768;O43768-2;O43768-3;O43768-4;O43768-9	ENSA	yes	yes	87257
O43772	SLC25A20			25934
O43776	NARS1	yes	yes	56037
O43795-2	MYO1B
O43805	SSNA1	yes		267
O43808	SLC25A17			72
O43809	NUDT21	yes	yes	59160
O43813	LANCL1	yes	yes	21562
O43815	STRN	yes		19595
O43818	RRP9	yes		875
O43820;O43820-2	HYAL3	yes		889
O43823	AKAP8	yes		493
O43826;O43826-2	SLC37A4	yes		905.5
O43829	ZBTB14			563
O43837	IDH3B		yes	2923
O43847;O43847-2	NRDC	yes	yes	4661
O43852;O43852-3	CALU		yes	8971
O43865;O43865-2	AHCYL1			4163
O43914;O43914-2;O43914-3	TYROBP		yes	3355
O43920	NDUFS5	yes		31801
O43924	PDE6D	yes		7405
O43929	ORC4			624
O60216	RAD21	yes		21671
O60231	DHX16	yes		2386
O60234	GMFG	yes	yes	1531356
O60237;O60237-6	PPP1R12B	yes		599.5
O60238;O60238-2;Q12983	BNIP3L			127
O60239	SH3BP5			56.5
O60244	MED14			331
O60245;O60245-2	PCDH7			143
O60256	PRPSAP2		yes	27178
O60264	SMARCA5	yes	yes	16675
O60268;O60268-3	KIAA0513	yes		16371
O60271;O60271-4	SPAG9	yes	yes	3786
O60291;O60291-2;O60291-3;O60291-4	MGRN1			122
O60306	AQR	yes		1736
O60307	MAST3	yes		3862
O60313-10;O60313-2;O60313-9	OPA1		yes	6954
O60315;O60315-2;P37275;P37275-2;P37275-3;P37275-4;P37275-5	ZEB2
O60333-2	KIF1B		yes	4309
O60341;O60341-2	KDM1A	yes		2304
O60361	NME2P1			7830
O60449-2	LY75			3960
O60486	PLXNC1	yes		15533
O60488;O60488-2	ACSL4	yes	yes	25627
O60493	SNX3	yes	yes	297976
O60496	DOK2			1438
O60499-2	STX10			200
O60502;O60502-4	OGA	yes		10341
O60506-3	SYNCRIP		yes	106934
O60507	TPST1			65
O60508	CDC40	yes		1857
O60518	RANBP6			576
O60524;O60524-3;O60524-4;O60524-5	NEMF			449
O60547	GMDS		yes	20950
O60602	TLR5
O60603	TLR2	yes	yes	13592
O60610;O60610-2;O60610-3	DIAPH1	yes	yes	78033
O60613	SELENOF	yes	yes	13421
O60636;O60636-2	TSPAN2			6852
O60637;O60637-3	TSPAN3			7204
O60645	EXOC3			10445
O60664-3	PLIN3		yes
O60664;O60664-4	PLIN3		yes	195721
O60674	JAK2	yes		2375
O60684	KPNA6			5739
O60701	UGDH		yes	2724
O60704	TPST2			571
O60725	ICMT			594
O60739	EIF1B			51691
O60749	SNX2		yes	27181
O60762	DPM1	yes		25242
O60763	USO1		yes	55940
O60784	TOM1	yes	yes	25007
O60814	H2BC12	yes	yes	64809643
O60825	PFKFB2	yes	yes	56797
O60825-2	PFKFB2	yes	yes	921
O60826	CCDC22	yes		20867
O60828;O60828-2;O60828-5	PQBP1		yes	3353
O60830;O60830-2	TIMM17B			1754
O60831	PRAF2	yes	yes	4163
O60832	DKC1	yes		24451
O60841	EIF5B	yes		3538
O60861;O60861-1;O60861-4	GAS7	yes		8356
O60869	EDF1	yes		66477
O60870;O60870-2	KIN			2019
O60879;O60879-2;O60879-3	DIAPH2	yes	yes	12269
O60884	DNAJA2	yes		56124
O60885	BRD4	yes		9244
O60888;O60888-2;O60888-3	CUTA	yes	yes	2066
O60906	SMPD2			498
O60907;O60907-2	TBL1X			6072
O60921;O60921-2	HUS1			159
O60925	PFDN1	yes	yes	27672
O60927	PPP1R11			3943
O60931	CTNS			424
O60934	NBN	yes	yes	3441
O60942;O60942-2	RNGTT			459
O75015	FCGR3B	yes	yes	306661
O75022;O75022-2;O75022-3	LILRB3	yes		1762
O75027;O75027-2	ABCB7	yes		2801
O75030;O75030-10;O75030-11;O75030-12;O75030-2;O75030-3;O75030-4;O75030-5;O75030-6;O75030-7;O75030-8;O75030-9	MITF			218
O75037-3;O75037-4	KIF21B			4880
O75044	SRGAP2			2257
O75064	DENND4B	yes		2753
O75083	WDR1	yes	yes	1140217
O75110	ATP9A	yes	yes	2547
O75113	N4BP1	yes		3913
O75116	ROCK2	yes	yes	14552
O75122-3	CLASP2		yes	2179
O75131	CPNE3	yes	yes	619663
O75140;O75140-1;O75140-4;O75140-5;O75140-6;O75140-8;O75140-9	DEPDC5			58
O75146	HIP1R	yes		2841
O75150	RNF40	yes	yes	5743
O75151	PHF2	yes		627
O75152	ZC3H11A	yes		2561
O75157;O75157-2	TSC22D2	yes		332
O75165	DNAJC13	yes	yes	54322
O75167;O75167-2;O75167-4;O75167-5	PHACTR2	yes		1059
O75170;O75170-2;O75170-4;O75170-5;O75170-6	PPP6R2			2004
O75175	CNOT3	yes		4072
O75182-2	SIN3B			11
O75190;O75190-2;O75190-3	DNAJB6		yes	8675
O75191	XYLB			982
O75208;O75208-2	COQ9			236
O75223	GGCT	yes	yes	104820
O75251;O75251-2	NDUFS7	yes	yes	5325
O75264	SMIM24	yes		20910
O75298;O75298-3	RTN2			382
O75306;O75306-2	NDUFS2		yes	6240
O75317	USP12			358
O75323	NIPSNAP2		yes	8856
O75340	PDCD6			93139
O75347	TBCA	yes	yes	662136
O75348	ATP6V1G1	yes	yes	153539
O75351	VPS4B	yes	yes	146503
O75352;O75352-2	MPDU1			18264
O75367-1;O75367-3	MACROH2A1	yes	yes	813453
O75368	SH3BGRL	yes	yes	611624
O75369;O75369-2;O75369-8;O75369-9	FLNB		yes	41781
O75376;O75376-2	NCOR1			367
O75380	NDUFS6			17213
O75381;O75381-2	PEX14	yes		398
O75390	CS	yes	yes	139762
O75391	SPAG7	yes		755.5
O75396	SEC22B	yes	yes	60731
O75400;O75400-2	PRPF40A		yes	10193
O75410;O75410-2;O75410-3;O75410-7;O75410-9	TACC1	yes		1112
O75427	LRCH4	yes	yes	17259
O75431;O75431-2	MTX2			2110
O75436	VPS26A	yes	yes	113736
O75438	NDUFB1	yes	yes	1218
O75439	PMPCB	yes	yes
O75443	TECTA			32
O75446	SAP30			649
O75449	KATNA1			473
O75475	PSIP1	yes	yes	11843
O75477	ERLIN1	yes	yes	41634
O75486;O75486-4	SUPT3H			500
O75489	NDUFS3	yes	yes	15075
O75494;O75494-2;O75494-3;O75494-4;O75494-5;O75494-6	SRSF10	yes		11532
O75503	CLN5			2133
O75521;O75521-2	ECI2		yes	86
O75530;O75530-3	EED			5014
O75531	BANF1	yes	yes	52381
O75533	SF3B1	yes	yes	26814
O75534;O75534-2;O75534-3;O75534-4	CSDE1	yes		5479
O75554;O75554-2	WBP4	yes
O75558	STX11	yes		24353
O75563	SKAP2	yes	yes	113233
O75569;O75569-2;O75569-3	PRKRA	yes	yes	1881
O75582	RPS6KA5			7208
O75586;O75586-2	MED6			172.5
O75592;O75592-2	MYCBP2	yes		2890
O75594	PGLYRP1	yes	yes	3627610
O75608;O75608-2	LYPLA1	yes	yes	128455
O75629	CREG1		yes	11357
O75643	SNRNP200	yes	yes	20532
O75663	TIPRL	yes	yes	46066
O75676;O75676-2	RPS6KA4			121
O75688	PPM1B	yes	yes	104988
O75689	ADAP1			7367
O75694;O75694-2	NUP155	yes		8175
O75695	RP2	yes	yes	138700
O75716	STK16			521
O75717;O75717-2	WDHD1
O75746	SLC25A12		yes	4570
O75787;O75787-2	ATP6AP2	yes		5498.5
O75792	RNASEH2A	yes		6146
O75794	CDC123			757
O75818;O75818-2	RPP40			71
O75821	EIF3G	yes		27167
O75822	EIF3J	yes	yes	32497
O75832	PSMD10		yes	26879
O75843	AP1G2	yes	yes	12460
O75844	ZMPSTE24	yes	yes	13143
O75871	CEACAM4	yes	yes	16559
O75874	IDH1	yes	yes	229249
O75880	SCO1			1624
O75882;O75882-2;O75882-3	ATRN			418
O75884	RBBP9			15390
O75886	STAM2			6659
O75907	DGAT1			4805
O75909;O75909-1;O75909-4	CCNK			1727
O75915	ARL6IP5	yes	yes	180364
O75923;O75923-2;O75923-4	DYSF		yes	201425
O75925;O75925-2	PIAS1			1657
O75934	BCAS2	yes		6149
O75935;O75935-3	DCTN3	yes	yes	68741
O75937	DNAJC8	yes	yes	54130
O75940	SMNDC1	yes		4552
O75947	ATP5PD		yes	127484
O75955	FLOT1	yes	yes	356353
O75962;O75962-2;O75962-4;O75962-5	TRIO			115.5
O75964	ATP5MG	yes	yes	108510
O75976;O75976-2	CPD			560
O75995	SASH3	yes	yes	67929
O76003	GLRX3	yes	yes	11468
O76021	RSL1D1	yes		2357
O76041-2	NEBL		yes	1181
O76071	CIAO1	yes	yes	16266
O76075	DFFB
O76094	SRP72		yes	8371
O76095;O76095-2	JTB			2102
O76096	CST7	yes	yes	13186
O94759	TRPM2			2816
O94760	DDAH1			20298
O94762;O94762-2;O94762-3;O94762-4	RECQL5			273
O94766;O94766-2	B3GAT3			444
O94768	STK17B			8833
O94776	MTA2	yes		32248
O94804	STK10	yes	yes	94449
O94817	ATG12			5682
O94819	KBTBD11	yes		34092
O94822;O94822-3	LTN1			582
O94826	TOMM70	yes	yes	6311
O94829	IPO13			343
O94842;O94842-2;O94842-3	TOX4			135.5
O94855;O94855-2	SEC24D	yes		2410
O94868;O94868-2;O94868-3	FCHSD2			90.5
O94874	UFL1	yes	yes	9963
O94876;O94876-2	TMCC1
O94880;O94880-1;O94880-2	PHF14			162
O94885	SASH1			493
O94886	TMEM63A	yes	yes	16552
O94888	UBXN7			1969
O94903	PLPBP	yes	yes	25480
O94905	ERLIN2	yes	yes	124131
O94906	PRPF6	yes	yes	7905
O94913	PCF11	yes		25
O94915	FRYL	yes		2425
O94915-2	FRYL			1279
O94921;O94921-2;O94921-3	CDK14			1094
O94925;O94925-3	GLS		yes
O94953	KDM4B			273
O94966-5;O94966-6;O94966-7	USP19			797
O94967;O94967-2;O94967-3;O94967-4	WDR47			870
O94973	AP2A2		yes	22850
O94973-2	AP2A2		yes	232
O94979;O94979-10;O94979-2;O94979-3;O94979-4;O94979-6;O94979-8;O94979-9	SEC31A		yes	23584
O94992	HEXIM1			817
O95071;O95071-2	UBR5	yes		160
O95104;O95104-2	SCAF4			1654
O95139	NDUFB6			12001
O95140	MFN2	yes		1449
O95155;O95155-2;O95155-4	UBE4B		yes	1137
O95159	ZFPL1			4807
O95163	ELP1	yes		837
O95164	UBL3	yes	yes	6362
O95166	GABARAP	yes		21733
O95167	NDUFA3			2125
O95168;O95168-2	NDUFB4	yes	yes	15960
O95169;O95169-2;O95169-3	NDUFB8		yes	261.5
O95182	NDUFA7	yes	yes	13296
O95197-3	RTN3		yes	36314
O95197;O95197-2;O95197-7	RTN3		yes	183735
O95202	LETM1	yes	yes	4656
O95208;O95208-2;O95208-3	EPN2		yes	27
O95210	STBD1	yes	yes	39342
O95214;O95214-2	LEPROTL1			1173.5
O95218;O95218-2	ZRANB2	yes		7168
O95219;O95219-2	SNX4			235.5
O95232	LUC7L3	yes	yes	5416
O95243;O95243-2;O95243-3;O95243-5	MBD4			934
O95248;O95248-4;O95248-5	SBF1	yes	yes	4622
O95249;O95249-2	GOSR1	yes		980
O95251;O95251-2;O95251-3;O95251-4;O95251-5	KAT7			311
O95256;O95256-2	IL18RAP
O95260	ATE1	yes		7214
O95260-2	ATE1			459
O95273;O95273-2	CCNDBP1	yes		229
O95292	VAPB	yes	yes	9618
O95295	SNAPIN			31755
O95297;O95297-2;O95297-3	MPZL1			895
O95298;O95298-2	NDUFC2			14910
O95299	NDUFA10	yes	yes	12807
O95302;O95302-3	FKBP9			180
O95319;O95319-2;O95319-3;O95319-4;O95319-5	CELF2	yes	yes	27403
O95336	PGLS	yes	yes	49348
O95340;O95340-2	PAPSS2			7950
O95347;O95347-2	SMC2	yes	yes	875
O95352	ATG7	yes	yes	52264
O95372	LYPLA2			9523
O95373	IPO7	yes	yes	7535
O95376	ARIH2	yes		2574
O95379;O95379-2;O95379-3;O95379-4	TNFAIP8	yes	yes	139410
O95394;O95394-3;O95394-4	PGM3	yes	yes	3077
O95400	CD2BP2	yes	yes	2919
O95415;O95415-2	BRI3	yes	yes	14226
O95425;O95425-2;O95425-3;O95425-4	SVIL		yes	9065
O95427	PIGN			164
O95429;O95429-2	BAG4	yes		411
O95433	AHSA1	yes		33109
O95453;O95453-2;O95453-3;O95453-4	PARN			268
O95456;O95456-2	PSMG1	yes		265.5
O95466	FMNL1		yes	42
O95466-2	FMNL1	yes	yes	163629
O95470	SGPL1		yes	2007
O95476	CTDNEP1			948.5
O95479;O95479-2	H6PD	yes	yes	34170
O95486	SEC24A	yes		568
O95487;O95487-2;O95487-3	SEC24B	yes		3091
O95497	VNN1	yes	yes	64472
O95498	VNN2		yes	187896
O95544	NADK		yes	92443
O95563	MPC2	yes		29746
O95568	METTL18		yes	352
O95571	ETHE1	yes	yes	100915
O95573	ACSL3	yes	yes	22326
O95613	PCNT			7.5
O95619	YEATS4			1514
O95630	STAMBP			7925
O95639;O95639-2;O95639-3	CPSF4			1808
O95671	ASMTL			6829
O95674	CDS2	yes		11798
O95684;O95684-2	CEP43			58.5
O95685	PPP1R3D			28485
O95696;O95696-2	BRD1	yes		37
O95716	RAB3D	yes	yes	213490
O95718;O95718-1;O95718-2;P11474;P11474-2	ESRRB			34.5
O95721	SNAP29	yes	yes	6924
O95747	OXSR1	yes	yes	38383
O95749	GGPS1	yes	yes	9738
O95757	HSPA4L	yes	yes	8405
O95758-4	PTBP3		yes	19781
O95759	TBC1D8			181
O95772;O95772-2	STARD3NL			5154
O95777	LSM8	yes	yes	91926
O95782;O95782-2	AP2A1	yes	yes	32119
O95786	RIGI			8388
O95793;O95793-2	STAU1			1268
O95807	TMEM50A			263
O95810	CAVIN2	yes		8575
O95819;O95819-6	MAP4K4		yes	6415
O95822;O95822-2	MLYCD			975
O95825	CRYZL1			9221
O95831;O95831-3	AIFM1	yes	yes	30401
O95833	CLIC3			498
O95834;O95834-2;O95834-3	EML2		yes	52816
O95861	BPNT1		yes	34512
O95865	DDAH2	yes	yes	11803
O95870;O95870-2	ABHD16A	yes	yes	8368
O95881	TXNDC12	yes	yes	19186
O95926	SYF2			2758
O95976	IGSF6	yes		12881
O95977	S1PR4	yes	yes	5256
O95985;O95985-2;O95985-3	TOP3B			27.5
O95989	NUDT3	yes	yes	37175
O95999	BCL10	yes		6477
O96000	NDUFB10	yes	yes	27185
O96005;O96005-4	CLPTM1	yes	yes	1403
O96006	ZBED1			959
O96008;O96008-2	TOMM40	yes	yes	1944
O96011;O96011-2	PEX11B	yes		14939
O96017;O96017-9	CHEK2			230
O96019	ACTL6A		yes	20334
P0C0L5	C4B	yes	yes	1113
P0C0S5;Q71UI9	H2AZ1	yes	yes	2291084
P0C0S8;Q6FI13;Q96KK5;Q99878	H2AC11	yes	yes	44052047
P0C2W1	FBXO45		yes	3771
P0C024;P0C024-2;P0C024-3	NUDT7
P0C869-6;P0C869-7;P0C869-8	PLA2G4B
P0C870	JMJD7			563
P0CG38	POTEI			17328
P0CG39	POTEJ
P0CJ78	ZNF865			1613
P0DI81;P0DI81-3;P0DI82	TRAPPC2			1837
P0DJD0;P0DJD1	RGPD1			43
P0DMM9;P0DMM9-3;P0DMN0	SULT1A3	yes	yes	2999.5
P0DMV8;P0DMV9	HSPA1A	yes	yes	3523287
P0DOX2			yes	11974
P0DOX7			yes	81232
P0DOY2;P0DOY3	IGLC2	yes	yes	41447
P0DP23;P0DP24;P0DP25	CALM1	yes	yes	783670
P0DPH7;P0DPH8	TUBA3C			11834
P0DTL6;P0DTL6-1;P0DTL6-2	ZFTRAF1	yes		1076
P00156	MT-CYB			1349
P00338;P00338-3	LDHA	yes	yes	4372832
P00352	ALDH1A1		yes	1267
P00367	GLUD1	yes	yes	30516
P00374;P00374-2	DHFR
P00387;P00387-2;P00387-3	CYB5R3	yes	yes	141379
P00390;P00390-2	GSR		yes	370086
P00395	MT-CO1			1180
P00403	MT-CO2	yes	yes	129212
P00414	MT-CO3	yes	yes	8666
P00441	SOD1	yes	yes	610239
P00450	CP		yes	2074
P00480	OTC	yes		505
P00488	F13A1	yes		1485
P00491	PNP	yes	yes	968005
P00492	HPRT1	yes	yes	367698
P00505	GOT2	yes	yes	71517
P00558	PGK1	yes	yes	4888755
P00568	AK1	yes	yes	46154
P00734	F2	yes	yes	101
P00738	HP	yes	yes	2054626
P00746	CFD	yes		4319
P00747	PLG	yes	yes	1082
P00749;P00749-2	PLAU			7260
P00751	CFB		yes	2111
P00813	ADA	yes		17095
P00846	MT-ATP6	yes	yes	5692
P00915	CA1	yes	yes	239212
P00918	CA2	yes	yes	23239
P01008	SERPINC1		yes	3675
P01009	SERPINA1	yes	yes	690541
P01011	SERPINA3		yes	72504
P01019	AGT		yes	148
P01023	A2M	yes		825.5
P01024	C3	yes	yes	18547
P01033	TIMP1			19396
P01034	CST3			2960
P01040	CSTA	yes	yes	1078037
P01042;P01042-2	KNG1		yes	682
P01100;P01100-2	FOS			134
P01111	NRAS	yes	yes	101136
P01116	KRAS		yes	44227
P01116-2	KRAS	yes	yes	13203
P01137	TGFB1			19702
P01619	IGKV3-20	yes	yes	1107
P01700	IGLV1-47			560
P01764;P01768;P0DP03	IGHV3-23			923
P01780	IGHV3-7		yes	210
P01834	IGKC		yes	16906
P01857;P01857-1;P0DOX5	IGHG1	yes	yes	117867
P01859;P01859-1	IGHG2	yes	yes	2169.5
P01860;P01860-1	IGHG3		yes	24568
P01861;P01861-1	IGHG4			296
P01871;P01871-1	IGHM		yes	17990
P01876;P01876-1	IGHA1		yes	23067
P01880;P01880-1;P0DOX3	IGHD		yes	296
P01889	HLA-B	yes	yes	47484
P01893	HLA-H		yes	10120
P01903	HLA-DRA			7290.5
P01909	HLA-DQA1			479
P01911	HLA-DRB1			3046
P02042	HBD	yes		2.51068e+06
P02100	HBE1			14897
P02545;P02545-2;P02545-3;P02545-6	LMNA		yes	125
P02549;P02549-2	SPTA1	yes	yes	25167
P02585	TNNC2			457
P02647	APOA1	yes	yes	59834
P02649	APOE	yes	yes	1312
P02656	APOC3		yes
P02671;P02671-2	FGA	yes	yes	393
P02675	FGB	yes	yes	7348
P02679;P02679-2	FGG	yes	yes	2914
P02686;P02686-2;P02686-3;P02686-4;P02686-5;P02686-6	MBP		yes	716.5
P02730	SLC4A1			84961.5
P02743	APCS	yes	yes	5040
P02749	APOH		yes	2643
P02750	LRG1	yes		22721
P02751-1;P02751-10;P02751-14;P02751-17;P02751-3;P02751-6;P02751-8;P02751-9	FN1		yes	145
P02753	RBP4			1585
P02760	AMBP			519
P02763	ORM1	yes	yes	658482
P02765	AHSG		yes	3117
P02766	TTR		yes	38436
P02768	ALB	yes		1139286
P02774;P02774-3	GC		yes	3447
P02775	PPBP			7153
P02776	PF4			1932
P02786	TFRC	yes	yes
P02787	TF		yes	69115
P02788	LTF		yes	54082425
P02790	HPX		yes	1813
P02792	FTL	yes	yes	201446
P02794	FTH1	yes		109516
P03886	MT-ND1			729
P03891	MT-ND2			582
P03905	MT-ND4			1442
P03915	MT-ND5		yes	1744
P03952	KLKB1		yes	5653
P03956	MMP1			611
P03973	SLPI			43360
P04003	C4BPA		yes	85
P04004	VTN	yes	yes	4499
P04040	CAT	yes	yes	3804862
P04049;P04049-2	RAF1	yes		7568
P04062;P04062-2;P04062-4	GBA1		yes	14083
P04066	FUCA1	yes		17513
P04075	ALDOA	yes	yes	4957283
P04080	CSTB	yes	yes	518117
P04083	ANXA1	yes	yes	11037299
P04114	APOB		yes	117
P04150;P04150-10;P04150-2;P04150-3;P04150-5;P04150-6;P04150-7;P04150-8;P04150-9	NR3C1	yes		302
P04156	PRNP	yes	yes	1167
P04179	SOD2		yes	645375
P04181	OAT	yes	yes	5404
P04217	A1BG		yes	4215
P04233-2;P04233-5	CD74			2170
P04406	GAPDH	yes	yes	12017233
P04406-2	GAPDH	yes	yes	3143
P04424	ASL		yes	61791
P04439	HLA-A		yes	183676
P04439-2	HLA-A		yes
P04632	CAPNS1	yes	yes	116107
P04792	HSPB1		yes	981.5
P04839	CYBB	yes	yes	632060
P04843	RPN1	yes	yes	180601
P04844;P04844-2	RPN2	yes	yes	105340
P04899	GNAI2		yes	1774154
P04899-6	GNAI2		yes	146
P04908;Q7L7L0	H2AC4	yes	yes	7360
P04920;P04920-2;P04920-3	SLC4A2		yes	962
P05023;P05023-4	ATP1A1	yes	yes	43312
P05067;P05067-11;P05067-7;P05067-8;P05067-9	APP		yes	3813
P05089	ARG1		yes	1370950
P05090	APOD		yes	3129
P05091	ALDH2	yes	yes	104356
P05106;P05106-2;P05106-3	ITGB3			941
P05107	ITGB2	yes	yes	2351277
P05109	S100A8	yes	yes	141777296
P05114	HMGN1	yes	yes	157531
P05120	SERPINB2		yes	681
P05141	SLC25A5	yes	yes	292617
P05155;P05155-2;P05155-3	SERPING1			324.5
P05161	ISG15	yes	yes	11319
P05164	MPO		yes	28792612
P05165;P05165-2;P05165-3	PCCA			238
P05186	ALPL			32947
P05198	EIF2S1	yes	yes	84827
P05204	HMGN2	yes	yes	6846172
P05362	ICAM1	yes		3980
P05386	RPLP1			7926
P05387	RPLP2	yes	yes	10322
P05388	RPLP0		yes	67096
P05455	SSB	yes	yes	76837
P05546	SERPIND1			58
P05556	ITGB1			3393
P05771-2	PRKCB		yes	89824
P06132	UROD	yes		4372
P06213;P06213-2	INSR
P06239;P06239-3	LCK			7039
P06280	GLA	yes	yes	22147
P06312	IGKV4-1			1861
P06340	HLA-DOA			1213
P06396-2	GSN	yes	yes	4400823
P06400	RB1	yes		1245
P06454;P06454-2	PTMA	yes	yes	129099
P06493	CDK1
P06576	ATP5F1B	yes	yes	431558
P06702	S100A9	yes	yes	159963989
P06703	S100A6	yes	yes	3153932
P06727	APOA4	yes	yes	2465
P06730;P06730-2;P06730-3	EIF4E	yes	yes	36062
P06733	ENO1	yes	yes	6669350
P06733-2	ENO1	yes	yes	4427
P06737;P06737-2	PYGL		yes	1206359
P06744	GPI	yes	yes	2922218
P06746	POLB			5794
P06748;P06748-2	NPM1		yes	320942
P06753	TPM3		yes	1621602
P06753-2	TPM3	yes	yes	1409241
P06858	LPL			620.5
P06865	HEXA	yes	yes	71780
P07099	EPHX1	yes	yes	40346
P07108;P07108-2;P07108-3;P07108-4;P07108-5	DBI	yes	yes	23571
P07195	LDHB	yes	yes	884661
P07199	CENPB	yes		2675
P07203	GPX1	yes	yes	66132
P07205	PGK2	yes	yes	3138
P07237	P4HB	yes	yes	1770205
P07305	H1-0	yes	yes	982811
P07311	ACYP1	yes		24797
P07320	CRYGD			5434
P07332	FES		yes	43291
P07339	CTSD	yes	yes	155577
P07355;P07355-2	ANXA2	yes	yes	2962
P07384	CAPN1	yes	yes	387817
P07437	TUBB	yes	yes	624622
P07451	CA3		yes	9985.5
P07477	PRSS1			267682
P07550	ADRB2
P07602;P07602-2;P07602-3	PSAP			22229
P07686	HEXB	yes	yes	90681
P07711;P07711-3	CTSL			983
P07737	PFN1	yes	yes	33428847
P07738	BPGM			7666
P07741	APRT		yes	232133
P07814	EPRS1	yes	yes	42141
P07858	CTSB		yes	24794
P07900;P07900-2	HSP90AA1	yes	yes	443647
P07902	GALT	yes	yes	12902
P07910-2	HNRNPC		yes	439138
P07919	UQCRH			20170
P07948	LYN	yes	yes	68413
P07948-2	LYN	yes	yes	3537
P07954;P07954-2	FH	yes	yes	31387
P07996	THBS1		yes	573
P08047;P08047-2;P08047-3	SP1			1441
P08069	IGF1R			1006
P08133	ANXA6		yes	2057377
P08174-6;P08174-7	CD55			27651
P08195;P08195-2;P08195-3;P08195-4;P08195-5	SLC3A2			1602
P08236	GUSB		yes	49251
P08237;P08237-3	PFKM	yes	yes	159.5
P08238	HSP90AB1	yes	yes	789377
P08240	SRPRA	yes		9558
P08243;P08243-2;P08243-3	ASNS			971
P08246	ELANE	yes	yes	28912446
P08311	CTSG	yes	yes	29228914
P08397;P08397-2	HMBS			361
P08473	MME	yes		72393
P08476	INHBA	yes		6543
P08514;P08514-2;P08514-3	ITGA2B	yes	yes	1263
P08559;P08559-4	PDHA1		yes	27320
P08567	PLEK	yes	yes	154789
P08571	CD14	yes	yes	18402
P08574	CYC1	yes	yes	22517
P08575;P08575-10;P08575-4;P08575-5;P08575-6;P08575-7;P08575-8;P08575-9	PTPRC	yes	yes	460321
P08579	SNRPB2	yes		24582
P08603	CFH		yes	410
P08621	SNRNP70	yes	yes	36518
P08631;P08631-4	HCK		yes	162082
P08637	FCGR3A	yes	yes	31707.5
P08648	ITGA5	yes		2469
P08651;P08651-2;P08651-3;P08651-4;P08651-5;P08651-6	NFIC	yes		1710
P08670	VIM	yes	yes	9407947
P08697;P08697-2	SERPINF2		yes	883
P08708	RPS17	yes	yes	129957
P08754	GNAI3	yes		173510
P08758	ANXA5	yes	yes	716710
P08842	STS		yes
P08865	RPSA	yes	yes	53969
P08887;P08887-2	IL6R			1199
P08962;P08962-2;P08962-3	CD63		yes	684422
P09012	SNRPA			14379
P09086;P09086-2;P09086-3;P09086-4;P09086-5;P14859;P14859-2;P14859-3;P14859-4;P14859-5;P14859-6;Q9UKI9;Q9UKI9-2;Q9UKI9-3	POU2F2			134
P09104;P09104-2	ENO2	yes	yes	747
P09110	ACAA1	yes	yes	39754
P09132	SRP19	yes		34580
P09211	GSTP1	yes	yes	5981032
P09234	SNRPC	yes		7572
P09326	CD48			20282
P09341	CXCL1			6143
P09382	LGALS1	yes	yes	70892
P09417	QDPR		yes	25058
P09429	HMGB1	yes	yes	1606219
P09467	FBP1		yes	32349
P09488	GSTM1			106274
P09493-3	TPM1		yes	41534
P09493-5	TPM1	yes	yes	20117
P09496-2	CLTA		yes	168944
P09497-2	CLTB	yes	yes	109128
P09525-2	ANXA4		yes	7733
P09525;P09525-3	ANXA4		yes	986351
P09543;P09543-2	CNP		yes	35698
P09622	DLD	yes	yes	65397
P09651;P09651-2;P09651-3	HNRNPA1	yes	yes	416675
P09661	SNRPA1	yes	yes	54252
P09668	CTSH		yes	30252
P09669	COX6C	yes	yes	187023
P09769	FGR	yes	yes	324556
P09874	PARP1	yes	yes	9524
P09913	IFIT2			11253
P09914;P09914-2	IFIT1	yes		14338
P09917	ALOX5	yes	yes	318683
P09960	LTA4H	yes	yes	1691079
P09972	ALDOC	yes	yes	166788
P10114	RAP2A			1930
P10124	SRGN	yes		68378
P10145	CXCL8			3443.5
P10153	RNASE2		yes	2189046
P10155	RO60		yes	32737
P10253	GAA	yes	yes	8566
P10276;P10276-2;P10276-3;P10826;P10826-2;P10826-3	RARA
P10301	RRAS		yes	3802
P10321	HLA-C		yes	115446
P10398	ARAF	yes		16528
P10412	H1-4	yes	yes	16568983
P10515	DLAT	yes	yes	8730
P10599	TXN		yes	3113464
P10606	COX5B	yes	yes	37730
P10619;P10619-2	CTSA	yes	yes	53460
P10620	MGST1		yes	130393
P10644	PRKAR1A		yes	180687
P10768	ESD	yes	yes	336907
P10809	HSPD1	yes	yes	257290
P10909;P10909-2;P10909-4;P10909-5;P10909-6	CLU	yes	yes	2828
P11021	HSPA5	yes	yes	601760
P11049;P11049-2	CD37			12966
P11117	ACP2	yes	yes	6868
P11142	HSPA8	yes	yes	1106887
P11166	SLC2A1	yes	yes	6749.5
P11169	SLC2A3	yes	yes	100277
P11171-5;P11171-6	EPB41			12159
P11171;P11171-2;P11171-3;P11171-4	EPB41			213
P11172	UMPS		yes	6033
P11177;P11177-2	PDHB		yes	21195
P11182	DBT			42
P11215;P11215-2	ITGAM	yes	yes	1549243
P11216	PYGB	yes	yes	19266
P11217	PYGM			231314
P11233	RALA	yes	yes	32029
P11234;P11234-2	RALB		yes	357883
P11274	BCR			1398
P11277;P11277-2	SPTB		yes	5907.5
P11279	LAMP1		yes	177171
P11308;P11308-1;P11308-2;P11308-3	ERG	yes		132
P11310;P11310-2	ACADM	yes	yes	49920
P11387	TOP1	yes	yes	35843
P11388;P11388-2;P11388-3;P11388-4	TOP2A	yes	yes	152
P11413;P11413-2;P11413-3	G6PD	yes	yes	2590094
P11441	UBL4A	yes		2843
P11586	MTHFD1	yes	yes	73356
P11678	EPX	yes		22418
P11717	IGF2R	yes	yes	25168
P11766	ADH5	yes	yes	108092
P11836;P11836-2	MS4A1			171
P11908;P11908-2	PRPS2	yes		34775
P11940	PABPC1		yes	70339
P12004	PCNA	yes	yes	54086
P12081	HARS1		yes	36765
P12111;P12111-2;P12111-4	COL6A3			123
P12235	SLC25A4	yes	yes	11022
P12236	SLC25A6	yes	yes	4683
P12259	F5	yes	yes	134
P12268	IMPDH2	yes	yes	103900
P12270	TPR	yes	yes	14867
P12314;P12314-2	FCGR1A		yes	7404.5
P12318;P12318-2	FCGR2A		yes	42379
P12429	ANXA3	yes	yes	8450557
P12532;P12532-2	CKMT1A		yes
P12544;P12544-2	GZMA			10572
P12694;P12694-2	BCKDHA		yes	1211
P12724	RNASE3	yes	yes	6308848
P12814	ACTN1		yes	2706113
P12838	DEFA4			1.60666e+06
P12931;P12931-2;P12931-3	SRC			19151
P12955	PEPD		yes	38403
P12956	XRCC6	yes	yes	239972
P13010	XRCC5	yes	yes	109149
P13073	COX4I1	yes	yes	227790
P13284	IFI30		yes	4349
P13473	LAMP2			187438
P13473-2	LAMP2			17164
P13489	RNH1	yes	yes	196534
P13498	CYBA	yes	yes	1548823
P13639	EEF2	yes	yes	316321
P13667	PDIA4	yes	yes	133996
P13674;P13674-2;P13674-3	P4HA1		yes	1595
P13688	CEACAM1		yes	170917
P13693	TPT1		yes	234475
P13716;P13716-2	ALAD	yes	yes	51425
P13727	PRG2			72439
P13747	HLA-E	yes		13540
P13796	LCP1	yes	yes	6423768
P13797;P13797-2;P13797-3	PLS3	yes	yes	2163
P13798	APEH	yes	yes	121794
P13804	ETFA		yes	46295
P13807	GYS1		yes	117711
P13861;P13861-2	PRKAR2A	yes	yes	47246
P13929;P13929-2	ENO3		yes	1178619
P13984	GTF2F2	yes		4786
P13987;P13987-2	CD59			278005
P14151-2	SELL		yes	24018
P14174	MIF			263409
P14210;P14210-3	HGF			387.5
P14222	PRF1			13430.5
P14314;P14314-2	PRKCSH	yes	yes	1065618
P14316;P14316-2	IRF2	yes	yes	5640
P14317	HCLS1	yes	yes	373598
P14324;P14324-2	FDPS	yes	yes	58405
P14406	COX7A2	yes	yes	18813
P14550	AKR1A1	yes	yes	137031
P14598	NCF1	yes		911744
P14618	PKM	yes	yes	7016404
P14618-2	PKM		yes	13983
P14621	ACYP2		yes	8177
P14625	HSP90B1	yes	yes	356646
P14649	MYL6B			81
P14678;P14678-2;P14678-3;P63162;P63162-2	SNRPB	yes	yes	78105
P14735	IDE	yes	yes	8127
P14780	MMP9	yes	yes	5319241
P14854	COX6B1	yes		33072
P14866	HNRNPL	yes	yes	197224
P14868	DARS1	yes	yes	132061
P14923	JUP		yes	2802
P14927	UQCRB		yes	65034
P15056	BRAF	yes	yes	1573
P15104	GLUL	yes	yes	6476
P15121	AKR1B1		yes	21477
P15144	ANPEP	yes		95319
P15151;P15151-2;P15151-3;P15151-4	PVR			280.5
P15153	RAC2	yes	yes	2469730
P15170-2;P15170-3	GSPT1		yes	23175
P15260	IFNGR1	yes		2267.5
P15289;P15289-2	ARSA			20258
P15291;P15291-2	B4GALT1	yes	yes	7342
P15309;P15309-2	ACP3	yes		11483
P15311	EZR	yes	yes	140860
P15374	UCHL3	yes	yes	54397
P15498	VAV1	yes	yes	70872
P15509;P15509-2;P15509-7	CSF2RA			4343
P15529-2;P15529-3;P15529-4;P15529-5;P15529-6;P15529-7	CD46			27326
P15529;P15529-10;P15529-11;P15529-12;P15529-13;P15529-14;P15529-15	CD46			1340
P15531;P15531-2	NME1	yes		104621
P15586	GNS		yes	97430
P15692-11;P15692-15;P15692-17;P15692-4;P15692-5;P15692-8	VEGFA			833
P15735;P15735-2	PHKG2	yes		26166
P15848	ARSB			8743
P15880	RPS2	yes	yes	122566
P15907	ST6GAL1			182
P15924	DSP		yes	4110
P15927;P15927-2;P15927-3	RPA2	yes		18987
P16035	TIMP2			75175
P16050	ALOX15			1301.5
P16070;P16070-10;P16070-11;P16070-12;P16070-13;P16070-14;P16070-16;P16070-17;P16070-18;P16070-3;P16070-4;P16070-5;P16070-6;P16070-7;P16070-8	CD44	yes	yes	28647
P16083	NQO2	yes	yes	100456
P16104	H2AX	yes	yes	362522
P16150	SPN	yes	yes	48132
P16152	CBR1	yes	yes	54813
P16157;P16157-10;P16157-12;P16157-14;P16157-16;P16157-21;P16157-3;P16157-5;P16157-8	ANK1		yes	6880.5
P16219	ACADS	yes		9515
P16220;P16220-1	CREB1			9742
P16278;P16278-3	GLB1		yes	8209
P16284;P16284-2;P16284-3;P16284-6	PECAM1		yes	35692
P16298;P16298-4	PPP3CB		yes	3565
P16333	NCK1	yes		20791
P16401	H1-5	yes	yes	4277464
P16402	H1-3	yes		1329
P16403	H1-2	yes	yes	23738
P16435	POR	yes	yes	25290
P16452;P16452-2	EPB42			18012
P16615	ATP2A2		yes	36410
P16885	PLCG2	yes	yes	93545
P16930	FAH		yes	125945
P16930-2	FAH		yes	2044
P16949	STMN1	yes	yes	303617
P17010;P17010-2;P17010-3	ZFX			369
P17026	ZNF22	yes		14507
P17039;P17039-2	ZNF30			86
P17050	NAGA		yes	5649
P17066	HSPA6			759.5
P17081	RHOQ			428
P17096	HMGA1	yes		174443
P17096-2	HMGA1	yes		55504
P17152	TMEM11		yes	5417
P17174	GOT1	yes	yes	111244
P17213	BPI	yes	yes	2286197
P17275	JUNB	yes		714
P17480;P17480-2	UBTF	yes	yes	4249
P17535	JUND			220
P17568	NDUFB7	yes	yes	9762
P17612;P17612-2	PRKACA		yes	24688
P17655	CAPN2		yes	5789
P17676;P17676-2	CEBPB	yes	yes	14387
P17812	CTPS1			16497
P17844	DDX5		yes	70813
P17858	PFKL		yes	170011
P17900	GM2A	yes	yes	81021
P17927	CR1	yes	yes	35265
P17931	LGALS3	yes	yes	168604
P17947;P17947-2	SPI1	yes	yes	24215
P17980	PSMC3	yes	yes	91114
P17987	TCP1	yes	yes	101194
P18031	PTPN1	yes	yes	40021
P18074	ERCC2			236
P18077	RPL35A	yes	yes	64385
P18085	ARF4	yes	yes	113864
P18124	RPL7	yes	yes	159700
P18206;P18206-2	VCL	yes	yes	826687
P18433;P18433-6	PTPRA			4043
P18440	NAT1	yes		4904
P18510;P18510-2;P18510-3;P18510-4	IL1RN		yes	38447
P18577;P18577-10;P18577-11;P18577-4;P18577-9;Q02161	RHCE			785.5
P18583-5	SON		yes	830
P18615;P18615-3	NELFE			1847
P18621;P18621-3	RPL17	yes	yes	64146
P18669	PGAM1	yes	yes	4053430
P18754;P18754-2	RCC1	yes	yes	30535
P18858-3	LIG1			99.5
P18887	XRCC1	yes		5779
P19256;P19256-2;P19256-3	CD58	yes		17623
P19338	NCL	yes	yes	120273
P19367;P19367-2;P19367-3;P19367-4	HK1	yes	yes	104643
P19387	POLR2C	yes		9237
P19388	POLR2E			12818
P19397	CD53			151906
P19404	NDUFV2		yes	6846
P19438;P19438-4;P19438-5	TNFRSF1A			1298
P19440	GGT1			4379
P19447	ERCC3	yes
P19474	TRIM21	yes	yes	52680
P19484	TFEB	yes		5440
P19525	EIF2AK2		yes	35879
P19623	SRM	yes		5723
P19634	SLC9A1			2531
P19652	ORM2			34751
P19784	CSNK2A2	yes		9707
P19793-2	RXRA			5611
P19801;P19801-2	AOC1	yes		11022
P19823	ITIH2	yes	yes	278
P19827	ITIH1		yes	284
P19838;P19838-2	NFKB1	yes	yes	20945
P19875	CXCL2			22628
P19878	NCF2		yes	783899
P19971	TYMP		yes	47734
P20020;P20020-1;P20020-2;P20020-4;P20020-5;P20020-6	ATP2B1			596
P20036	HLA-DPA1			1935
P20042	EIF2S2	yes		34386
P20061	TCN1	yes	yes	266223
P20073;P20073-2	ANXA7	yes	yes	190665
P20138;P20138-2	CD33			13543
P20160	AZU1	yes	yes	11531187
P20226;P20226-2	TBP			1960
P20231;Q15661;Q15661-2	TPSB2			8083
P20290;P20290-2	BTF3		yes	3297
P20292	ALOX5AP	yes	yes	2067777
P20333	TNFRSF1B			718
P20338	RAB4A		yes	1064
P20339;P20339-2	RAB5A	yes	yes	26411
P20340	RAB6A		yes	106392
P20340-2	RAB6A		yes	772
P20585	MSH3	yes		1232
P20591	MX1		yes	2435
P20592	MX2	yes		11694
P20618	PSMB1		yes	534253
P20645	M6PR	yes		2366
P20674	COX5A	yes	yes	16199
P20700	LMNB1	yes	yes	815649
P20701;P20701-2	ITGAL			29885
P20702	ITGAX	yes		126094
P20718	GZMH			8818
P20810;P20810-10;P20810-6;P20810-8	CAST		yes	45886
P20839;P20839-3;P20839-5;P20839-6;P20839-7	IMPDH1		yes	76211
P20933	AGA	yes		41757
P20936;P20936-2;P20936-4	RASA1	yes		5512
P20962	PTMS	yes	yes	1423.5
P21127;P21127-2;P21127-3;P21127-6;P21127-8;P21127-9	CDK11B		yes	11693
P21266	GSTM3		yes	3727
P21281	ATP6V1B2	yes	yes	176122
P21283	ATP6V1C1	yes	yes	72042
P21291	CSRP1	yes	yes	131871
P21333;P21333-2	FLNA	yes	yes	1172119
P21359;P21359-2;P21359-6	NF1			12.5
P21397	MAOA		yes
P21399	ACO1	yes	yes	9002
P21462	FPR1		yes	63037
P21580	TNFAIP3
P21675;P21675-10;P21675-11;P21675-12;P21675-2;P21675-3;P21675-4;P21675-5;P21675-6;P21675-7;P21675-8;P21675-9	TAF1			1399
P21730	C5AR1	yes	yes	156135
P21796	VDAC1	yes	yes	62814
P21912	SDHB	yes	yes	26821
P21964;P21964-2	COMT	yes	yes	76283
P21980	TGM2		yes	5348
P22033	MMUT			720
P22059	OSBP	yes	yes	9085
P22061;P22061-2	PCMT1	yes	yes	260659
P22087	FBL	yes	yes	74334
P22090	RPS4Y1	yes		90781
P22102	GART	yes	yes	35185
P22234	PAICS		yes	60210
P22304	IDS		yes	624
P22307;P22307-8	SCP2		yes	53109
P22314;P22314-2	UBA1	yes	yes	321528
P22352	GPX3			5298
P22392-2	NME2	yes	yes	874844
P22528;P35321	SPRR1B
P22570;P22570-3;P22570-4;P22570-5;P22570-6;P22570-7	FDXR			1171
P22626	HNRNPA2B1	yes	yes	1755416
P22670	RFX1			620
P22681	CBL	yes	yes	27435
P22694;P22694-2;P22694-3;P22694-4;P22694-5;P22694-6;P22694-7;P22694-9	PRKACB	yes		63553
P22695	UQCRC2	yes	yes	66519
P22732	SLC2A5	yes		3834
P22748	CA4	yes		197555
P22749;P22749-2	GNLY			6194
P22794;P22794-2	EVI2A			406
P22830;P22830-2	FECH			201.5
P22894	MMP8	yes	yes	1647447
P23141;P23141-2;P23141-3	CES1	yes	yes	10328
P23193	TCEA1			11501
P23219;P23219-2;P23219-3;P23219-4;P23219-5;P23219-6;P35354	PTGS1			45.5
P23229;P23229-2;P23229-3;P23229-4;P23229-5;P23229-6;P23229-7;P23229-9	ITGA6		yes	811
P23246	SFPQ	yes	yes	224657
P23258	TUBG1			13035
P23284	PPIB	yes	yes	813680
P23368	ME2	yes	yes	90767
P23381	WARS1	yes	yes	188840
P23396	RPS3	yes	yes	228694
P23443;P23443-2;P23443-3;P23443-4;P23443-5	RPS6KB1			740.5
P23458	JAK1	yes		8895
P23467;P23467-2;P23467-3;P23467-4;Q16827;Q16827-2;Q16827-3;Q16827-4	PTPRB			199
P23469;P23469-2;P23469-3	PTPRE	yes		19787
P23497	SP100	yes		169653
P23497-4	SP100			751
P23511;P23511-2	NFYA			1367
P23526	AHCY	yes	yes	178698
P23527	H2BC17	yes		3799952
P23528	CFL1	yes	yes	10055889
P23588	EIF4B		yes	12626
P23610	F8A1			827.5
P23634;P23634-6;P23634-7;P23634-8	ATP2B4		yes	11174
P23743	DGKA	yes	yes	29598
P23786	CPT2	yes		12672
P23919	DTYMK		yes	61193
P23921	RRM1	yes	yes	1758
P24071;P24071-10	FCAR		yes	198254
P24158	PRTN3	yes	yes	19383747
P24311	COX7B			2426
P24386	CHM			2537
P24390;P24390-2;P33947;P33947-2	KDELR1			1747
P24534	EEF1B2	yes	yes	162066
P24539	ATP5PB	yes	yes	36442
P24557	TBXAS1		yes	39083
P24666	ACP1	yes		72649
P24723;P24723-2;Q02156	PRKCH			7747
P24752	ACAT1	yes	yes	47241
P24844	MYL9			1558
P24928	POLR2A	yes		6486
P24941	CDK2			72808
P25024	CXCR1			14280
P25025	CXCR2			49456
P25090	FPR2		yes	53675
P25098	GRK2	yes	yes	49077
P25105	PTAFR			4721
P25205;P25205-2	MCM3	yes	yes	71
P25208	NFYB			1391
P25311	AZGP1		yes	3254
P25325;P25325-2	MPST			38106
P25398	RPS12	yes	yes	163644
P25445;P25445-6	FAS	yes		1138
P25490	YY1	yes		5238
P25685	DNAJB1	yes	yes	30807
P25686;P25686-2	DNAJB2			1527
P25705	ATP5F1A	yes	yes	305405
P25774	CTSS	yes	yes	266999
P25786;P25786-2	PSMA1	yes	yes	291607
P25787	PSMA2	yes	yes	248568
P25788;P25788-2	PSMA3	yes	yes	160611
P25789	PSMA4	yes	yes	192480
P25815	S100P	yes	yes	448211
P25963	NFKBIA			644
P26022	PTX3	yes	yes	296520
P26038	MSN	yes	yes	2534729
P26196	DDX6	yes		58263
P26358;P26358-2	DNMT1	yes		15.5
P26368;P26368-2	U2AF2	yes		71321
P26373	RPL13	yes	yes	123380
P26440	IVD		yes	15453
P26447	S100A4	yes	yes	3017177
P26572	MGAT1	yes		5303
P26583	HMGB2	yes	yes	4374867
P26599;P26599-1;P26599-2	PTBP1	yes	yes	83719
P26639	TARS1		yes	54911
P26640	VARS1	yes	yes	26478
P26641;P26641-2	EEF1G	yes	yes	283320
P26885	FKBP2	yes	yes	149977
P27105	STOM	yes	yes	2736566
P27348	YWHAQ	yes	yes	234375
P27361	MAPK3		yes	102069
P27448;P27448-3;P27448-4	MARK3			11555
P27449	ATP6V0C			105253
P27540;P27540-2;P27540-3;P27540-4	ARNT
P27635	RPL10	yes	yes	114467
P27694	RPA1	yes		31792
P27695	APEX1	yes	yes	451383
P27701	CD82			31400
P27707	DCK	yes		11550
P27708	CAD	yes	yes	12550
P27797	CALR	yes	yes	1425282
P27816;P27816-4;P27816-6	MAP4		yes	1457
P27824;P27824-2	CANX	yes	yes	725146
P27918	CFP			114256
P27930	IL1R2		yes	266
P27986	PIK3R1		yes	24548
P27987	ITPKB			424
P28039;P28039-2	AOAH	yes	yes	4476
P28062;P28062-2	PSMB8	yes	yes	209963
P28065;P28065-2	PSMB9	yes	yes	115545
P28066	PSMA5	yes	yes	114057
P28067	HLA-DMA			303
P28070	PSMB4	yes	yes	118969
P28072	PSMB6	yes	yes	49370
P28074	PSMB5		yes	19226
P28161	GSTM2		yes	11610.5
P28288	ABCD3		yes	3418
P28289;P28289-2	TMOD1			3042
P28331;P28331-2	NDUFS1		yes	20173
P28340	POLD1			219
P28482	MAPK1	yes	yes	160953
P28562	DUSP1			1103
P28676	GCA	yes	yes	5437910
P28702;P28702-3	RXRB			468
P28715	ERCC5	yes		29
P28799	GRN			232510
P28838;P28838-2	LAP3	yes	yes	39405
P28907	CD38			3822
P29083	GTF2E1			170
P29144	TPP2	yes	yes	36102
P29218;P29218-3	IMPA1	yes	yes	108220
P29350;P29350-3	PTPN6	yes	yes	596246
P29353;P29353-2;P29353-6;P29353-7	SHC1	yes		4683
P29372;P29372-2;P29372-4;P29372-5	MPG	yes	yes	9751
P29374;P29374-2;P29374-3	ARID4A			531
P29375;P29375-2	KDM5A		yes	282
P29401	TKT		yes	7711127
P29401-2	TKT		yes	296
P29466;P29466-2	CASP1	yes	yes	43496
P29558;P29558-2	RBMS1	yes		3132
P29590	PML	yes	yes	35314
P29597	TYK2			1075
P29692-3	EEF1D		yes	1042
P29692;P29692-2	EEF1D		yes	120730
P29728;P29728-2	OAS2			7927
P29966	MARCKS	yes	yes	108943
P29992	GNA11		yes	452
P30038	ALDH4A1		yes	38253
P30040	ERP29	yes	yes	410548
P30041	PRDX6	yes	yes	1033040
P30043	BLVRB	yes	yes	165033
P30044;P30044-2	PRDX5		yes	1637044
P30046	DDT	yes		388015
P30047	GCHFR		yes	33481
P30048;P30048-2	PRDX3	yes	yes	290867
P30049	ATP5F1D	yes	yes	15351
P30050	RPL12	yes	yes	189477
P30084	ECHS1	yes	yes	31109
P30085	CMPK1		yes	42444
P30086	PEBP1	yes	yes	433780
P30101	PDIA3	yes	yes	909486
P30153	PPP2R1A	yes	yes	82490
P30154-2	PPP2R1B			14682
P30273	FCER1G	yes	yes	148453
P30405	PPIF			13743
P30414	NKTR		yes
P30419	NMT1	yes		130618
P30511;P30511-3	HLA-F			7249
P30519;P30519-2	HMOX2	yes	yes	15633
P30520	ADSS2	yes	yes	483329
P30533	LRPAP1	yes	yes	5028
P30536	TSPO			1216415
P30566	ADSL	yes	yes	38882
P30613;P30613-2	PKLR	yes		6959
P30622-2	CLIP1			9956
P30626;P30626-2	SRI		yes	94621
P30679	GNA15			1154
P30740	SERPINB1	yes	yes	10163896
P30793;P30793-2;P30793-3;P30793-4	GCH1
P30837	ALDH1B1			3851
P30876	POLR2B	yes		6830
P31025;Q5VSP4	LCN1	yes	yes	405
P31040	SDHA		yes	25988
P31146	CORO1A	yes	yes	5930193
P31150	GDI1	yes	yes	134684
P31151	S100A7		yes
P31153	MAT2A	yes	yes	25549
P31323	PRKAR2B		yes
P31483	TIA1		yes	8236
P31641	SLC6A6		yes	810
P31689	DNAJA1	yes	yes	21496
P31749	AKT1	yes		111849
P31751	AKT2			4393
P31785;P31785-2	IL2RG			1579.5
P31930	UQCRC1	yes	yes	21671
P31937	HIBADH			4283
P31939	ATIC		yes	46674
P31942;P31942-2	HNRNPH3	yes	yes	169331
P31943	HNRNPH1	yes	yes	171114
P31944	CASP14		yes	550
P31946;P31946-2	YWHAB	yes	yes	4610006
P31947;P31947-2	SFN		yes
P31948;P31948-2	STIP1	yes	yes	175943
P31949	S100A11	yes	yes	787152
P31997	CEACAM8	yes	yes	926950
P32019;P32019-2;P32019-3	INPP5B			693
P32119	PRDX2	yes	yes	151295
P32121;P32121-3	ARRB2		yes	179054
P32189;P32189-1;P32189-2;P32189-4	GK		yes	2934
P32320	CDA	yes	yes	1928602
P32321;P32321-2	DCTD			460
P32455	GBP1			7964
P32456	GBP2	yes	yes	8779
P32519;P32519-2	ELF1			642
P32926	DSG3			86
P32929-3	CTH			1029.5
P32942	ICAM3	yes	yes	267470
P32969	RPL9	yes	yes	196714
P33121	ACSL1		yes	149002
P33176	KIF5B	yes	yes	57389
P33240;P33240-2	CSTF2	yes		1746
P33241	LSP1	yes	yes	342190
P33316	DUT	yes	yes	4761
P33527;P33527-2;P33527-3;P33527-4;P33527-5;P33527-6;P33527-7;P33527-8;P33527-9	ABCC1			1525
P33897	ABCD1			1167
P33991	MCM4	yes	yes	114
P33992	MCM5	yes	yes	359
P33993	MCM7	yes	yes
P34059	GALNS			38970
P34810;P34810-2;P34810-3	CD68			1553
P34896;P34896-2	SHMT1		yes	23974
P34897;P34897-3	SHMT2	yes	yes	4189
P34910;P34910-2	EVI2B	yes	yes	50592
P34932	HSPA4	yes	yes	112425
P34947	GRK5			546
P34949	MPI			11150
P35030;P35030-2;P35030-3;P35030-4;P35030-5	PRSS3	yes		8009
P35232	PHB1	yes	yes	60361
P35236;P35236-2;P35236-3	PTPN7	yes	yes	28944
P35237	SERPINB6		yes	279857
P35241	RDX	yes	yes	1471008
P35244	RPA3	yes		24682
P35249	RFC4			7432
P35250	RFC2			2132
P35251;P35251-2	RFC1	yes		506
P35268	RPL22	yes	yes	87442
P35269	GTF2F1			1523
P35475	IDUA			4549
P35573	AGL	yes	yes	53059
P35579	MYH9	yes	yes	4141960
P35606;P35606-2	COPB2	yes	yes	63225
P35609-2	ACTN2			1842
P35610	SOAT1	yes		1869
P35611;P35611-2;P35611-3;P35611-6	ADD1		yes	32713
P35612;P35612-2;P35612-3;P35612-4;P35612-8;P35612-9	ADD2		yes	1294
P35613-3	BSG		yes	1721
P35613;P35613-2	BSG	yes	yes	41137
P35637;P35637-2	FUS	yes	yes	66504
P35658;P35658-2;P35658-3;P35658-4;P35658-5	NUP214	yes	yes	4470
P35659	DEK	yes	yes	162129
P35749-2;P35749-3	MYH11			20741
P35754	GLRX	yes	yes	168423
P35813;P35813-3	PPM1A		yes	40402
P35914	HMGCL	yes	yes	3134
P35998	PSMC2	yes	yes	93901
P36222	CHI3L1	yes	yes	669944
P36404	ARL2	yes		6437
P36405	ARL3	yes	yes	12083
P36507	MAP2K2	yes	yes	36902
P36508;P36508-2	ZNF76			2054
P36542	ATP5F1C		yes	76117
P36543	ATP6V1E1	yes	yes	196824
P36551	CPOX	yes	yes	7143
P36578	RPL4	yes	yes	119397
P36639;P36639-1;P36639-2;P36639-3	NUDT1	yes		7218
P36776;P36776-2	LONP1		yes	5034
P36871	PGM1	yes	yes	547183
P36873;P36873-2	PPP1CC	yes		1509
P36897	TGFBR1			2415
P36915	GNL1	yes		2617
P36957	DLST	yes	yes	13328
P36959	GMPR			836
P36969;P36969-2	GPX4	yes		49690
P37108	SRP14	yes	yes	184115
P37173;P37173-2	TGFBR2			131
P37198	NUP62	yes		15524
P37235	HPCAL1	yes	yes	41592
P37802;P37802-2	TAGLN2	yes	yes	189541
P37837;P37837-2	TALDO1	yes	yes	4608831
P37840;P37840-2	SNCA	yes	yes	46077
P38117;P38117-2	ETFB		yes	76791
P38159	RBMX		yes	102498
P38606;P38606-2	ATP6V1A	yes	yes	225041
P38646	HSPA9	yes	yes	42541
P38919	EIF4A3	yes	yes	78093
P39019	RPS19	yes	yes	112940
P39023	RPL3	yes	yes	87706
P39210	MPV17	yes		3272
P39656	DDOST		yes	77652
P39687	ANP32A	yes	yes	332367
P39748	FEN1	yes	yes	83565
P39880;P39880-2;P39880-3;P39880-4;P39880-5;P39880-6	CUX1	yes	yes	19277
P40121	CAPG		yes	1255735
P40198	CEACAM3	yes		7476
P40199	CEACAM6		yes	732977
P40227	CCT6A	yes	yes	144753
P40261	NNMT		yes	700
P40306	PSMB10	yes	yes	26301
P40429	RPL13A	yes	yes	68200
P40616;P40616-2	ARL1	yes	yes	8588
P40763-3	STAT3		yes	69353
P40818	USP8			3484
P40925;P40925-3	MDH1		yes	763654
P40926	MDH2	yes	yes	335563
P40937;P40937-2	RFC5	yes		8239
P40938	RFC3			3698
P40939	HADHA	yes	yes	89930
P41091	EIF2S3	yes	yes	64878
P41162	ETV3			18
P41182	BCL6			81
P41208	CETN2			4931
P41212	ETV6			1973
P41214	EIF2D	yes	yes	157.5
P41218	MNDA	yes	yes	8361614
P41220;P41220-2;P41220-3;P41220-4	RGS2			5069
P41223	BUD31			29236
P41226	UBA7	yes	yes	12230
P41227;P41227-2	NAA10	yes		12615
P41236	PPP1R2	yes		5655
P41240	CSK	yes	yes	81792
P41250;P41250-2	GARS1	yes	yes	30359
P41252	IARS1	yes		22977
P41279;P41279-2	MAP3K8			1574
P41439	FOLR3	yes	yes	1466540
P41439-4	FOLR3		yes
P41567	EIF1			919
P41743	PRKCI			4169.5
P42025	ACTR1B	yes	yes	185180
P42126;P42126-2	ECI1	yes		6562
P42166	TMPO	yes	yes	295
P42167	TMPO	yes	yes	118117
P42224	STAT1		yes	34469
P42226	STAT6		yes	13724
P42229	STAT5A	yes	yes	43989
P42285	MTREX	yes		3033
P42330	AKR1C3		yes	397
P42331-4;P42331-6	ARHGAP25		yes	8384
P42331;P42331-3	ARHGAP25		yes	67098
P42336	PIK3CA			29
P42338	PIK3CB	yes		2157
P42345	MTOR			1681
P42356	PI4KA			8760
P42357	HAL		yes	1311
P42566	EPS15	yes	yes	10839
P42574	CASP3	yes	yes	53551
P42677	RPS27	yes		26410
P42680	TEC			362.5
P42704	LRPPRC	yes	yes	5475
P42765	ACAA2	yes	yes	41534
P42766	RPL35	yes	yes	95429
P42768	WAS	yes	yes	108387
P42785	PRCP	yes	yes	145531
P42858	HTT	yes		1860
P42892;P42892-2;P42892-3;P42892-4	ECE1			878
P42898;P42898-2	MTHFR			202
P43034	PAFAH1B1	yes	yes	152049
P43155;P43155-2	CRAT		yes	1003
P43243	MATR3	yes	yes	36049
P43246	MSH2		yes	1490
P43250-2	GRK6		yes	42819
P43251;P43251-2;P43251-3;P43251-4	BTD			3080
P43304	GPD2	yes	yes	58810
P43307	SSR1		yes	36415
P43353	ALDH3B1	yes	yes	139758
P43378	PTPN9			3422
P43405	SYK	yes	yes	173416
P43487;P43487-2	RANBP1	yes	yes	160224
P43490	NAMPT	yes	yes	1098245
P43629;P43629-2;P43630;P43630-2;Q14943	KIR3DL1			2573
P43686	PSMC4	yes	yes	58833
P45880;P45880-1;P45880-2	VDAC2	yes	yes	43703
P45954;P45954-2	ACADSB			2619
P45973	CBX5	yes	yes	27864
P45974;P45974-2	USP5	yes	yes	79585
P45983;P45983-2;P45983-3;P45983-4	MAPK8			109
P45984;P45984-2	MAPK9			9874
P45985;P45985-2	MAP2K4	yes		15628
P46013	MKI67	yes	yes	249
P46019	PHKA2	yes	yes	17821
P46020;P46020-2;P46020-3	PHKA1			65
P46060	RANGAP1	yes	yes	28815
P46063	RECQL	yes		11068
P46100;P46100-2;P46100-3;P46100-4;P46100-5	ATRX			271
P46108;P46108-2	CRK			1726
P46109	CRKL	yes	yes	42709
P46199	MTIF2			255
P46379;P46379-2;P46379-3	BAG6	yes		5937
P46459	NSF	yes	yes	113005
P46527	CDKN1B	yes		177
P46734-2	MAP2K3		yes	14567
P46734;P46734-3	MAP2K3		yes	93961
P46736;P46736-2;P46736-3	BRCC3			10447
P46776	RPL27A	yes	yes	172993
P46777	RPL5	yes	yes	76825
P46778	RPL21	yes	yes	80307
P46779	RPL28		yes	72466
P46781	RPS9	yes	yes	153032
P46782	RPS5	yes		79720
P46783	RPS10	yes	yes	39986
P46926	GNPDA1	yes	yes	66693
P46934-4	NEDD4	yes		10298
P46939;P46939-2	UTRN	yes		3052
P46940	IQGAP1	yes	yes	522226
P46952	HAAO			4296
P46976-2	GYG1		yes	474870
P46977	STT3A	yes	yes	18811
P47224	RABIF	yes		39508
P47712	PLA2G4A			3492
P47755	CAPZA2	yes	yes	676933
P47756	CAPZB	yes	yes	2339830
P47813	EIF1AX			22929
P47897	QARS1		yes	17844
P47914	RPL29	yes	yes	22722
P47929	LGALS7		yes
P47985	UQCRFS1		yes	57707
P48047	ATP5PO	yes	yes	59482
P48059;P48059-2;P48059-3;P48059-4;P48059-5	LIMS1			101966
P48060	GLIPR1			10292
P48061;P48061-2;P48061-3;P48061-4;P48061-5;P48061-6	CXCL12			5448
P48147	PREP	yes	yes	51835
P48200	IREB2			68
P48378;P48378-2	RFX2			645
P48382;P48382-2	RFX5	yes		677.5
P48426-2	PIP4K2A		yes	35424
P48444	ARCN1	yes	yes	102549
P48449;P48449-2	LSS			3158
P48506	GCLC	yes		8296
P48507	GCLM		yes	68419
P48551;P48551-2;P48551-3	IFNAR2			358
P48553	TRAPPC10			2998
P48556	PSMD8	yes	yes	20368
P48595	SERPINB10	yes	yes	348432
P48634	PRRC2A	yes		206
P48637	GSS	yes	yes	47190
P48643	CCT5	yes	yes	80808
P48651	PTDSS1			4545
P48723	HSPA13	yes		254
P48728;P48728-2;P48728-3;P48728-4	AMT			1003.5
P48729	CSNK1A1			7681
P48730;P48730-2	CSNK1D			2712
P48735	IDH2	yes	yes	214606
P48736	PIK3CG	yes	yes	6505
P48739;P48739-3	PITPNB		yes	68835
P48745	CCN3			220
P48960;P48960-2;P48960-3	ADGRE5	yes	yes	36893
P49005	POLD2			90
P49006	MARCKSL1	yes	yes	13475
P49019	HCAR3			830
P49023	PXN	yes	yes	39281
P49069	CAMLG			650
P49116;P49116-2	NR2C2	yes		2306
P49137	MAPKAPK2	yes	yes	60030
P49184	DNASE1L1			12174
P49189	ALDH9A1		yes	52312
P49207	RPL34	yes	yes	70819
P49247	RPIA	yes	yes	124147
P49257	LMAN1	yes	yes	47479
P49279	SLC11A1	yes		734
P49321;P49321-3	NASP		yes	1483
P49327	FASN	yes	yes	4878
P49354	FNTA			23499
P49356	FNTB			3883
P49368	CCT3	yes	yes	128416
P49407	ARRB1			12779
P49407-2	ARRB1			945
P49411	TUFM	yes	yes	113414
P49419;P49419-2	ALDH7A1	yes	yes	84
P49441	INPP1			11687
P49450;P49450-2	CENPA			8243
P49458	SRP9	yes	yes	268014
P49459	UBE2A			1622
P49585	PCYT1A	yes	yes	15518
P49588	AARS1		yes	18739
P49589;P49589-3	CARS1		yes	31477
P49590;P49590-2	HARS2			1780
P49591	SARS1	yes		62870
P49593	PPM1F		yes	58540
P49619;P49619-2;P49619-3	DGKG			225
P49641	MAN2A2			408
P49643	PRIM2			8033
P49662	CASP4	yes	yes	25153
P49711	CTCF	yes		6987
P49715;P49715-2;P49715-3;P49715-4	CEBPA	yes		12798.5
P49720	PSMB3	yes	yes	132746
P49721	PSMB2	yes	yes	132167
P49736	MCM2	yes	yes
P49748	ACADVL		yes	90637
P49750;P49750-1	YLPM1			1038
P49753;Q86TX2	ACOT2			1862
P49754	VPS41			7735
P49755	TMED10	yes	yes	162432
P49756	RBM25	yes		15786
P49757;P49757-2;P49757-3;P49757-4	NUMB	yes	yes	28142
P49761;P49761-1;P49761-3	CLK3		yes	238
P49768;P49768-2	PSEN1			6913
P49773	HINT1	yes	yes	280477
P49789	FHIT			5147
P49790;P49790-2	NUP153			3727
P49792	RANBP2	yes	yes	6550
P49795	RGS19	yes	yes	8113
P49815;P49815-2;P49815-3;P49815-4;P49815-5;P49815-7	TSC2			417
P49821;P49821-2	NDUFV1	yes	yes	16198
P49840	GSK3A	yes		6375
P49841;P49841-2	GSK3B		yes	9467
P49842;P49842-1;P49842-2;P49842-3	STK19			134
P49848;P49848-3;P49848-4	TAF6	yes		645
P49902	NT5C2		yes	61846
P49903	SEPHS1			12400
P49913	CAMP	yes	yes	16083574
P49914	MTHFS	yes		29011
P49915	GMPS		yes	11366
P49916;P49916-3	LIG3	yes		7208
P49917	LIG4	yes		521
P49959;P49959-2;P49959-3	MRE11			9940
P49961;P49961-2;P49961-6	ENTPD1			10203
P50148	GNAQ	yes	yes	106296
P50213	IDH3A		yes	3927
P50225	SULT1A1	yes	yes	135851
P50238	CRIP1		yes	32924
P50336	PPOX		yes	1847
P50395	GDI2	yes	yes	1131542
P50402	EMD	yes	yes	10111
P50416	CPT1A		yes	14117
P50452	SERPINB8	yes	yes	279367
P50453	SERPINB9	yes	yes	72998
P50502	ST13	yes	yes	133261
P50552	VASP	yes	yes	633470
P50570-4	DNM2	yes	yes	184161
P50570;P50570-5	DNM2		yes	7616
P50579	METAP2			63234
P50583	NUDT2	yes		51667
P50591	TNFSF10	yes		3569
P50613	CDK7	yes		650.5
P50748	KNTC1			313
P50749	RASSF2	yes	yes	85043
P50750;P50750-2	CDK9			909
P50851	LRBA			2619
P50851-2	LRBA			19
P50897	PPT1	yes	yes	6256
P50914	RPL14	yes	yes	41299
P50990	CCT8	yes	yes	302788
P50991	CCT4	yes	yes	110297
P50995;P50995-2	ANXA11	yes	yes	861907
P51003	PAPOLA	yes		3782
P51114;P51114-2	FXR1	yes	yes	4567
P51116	FXR2			829.5
P51124	GZMM			1366
P51148;P51148-2	RAB5C	yes	yes	68767
P51149	RAB7A	yes	yes	1666688
P51151	RAB9A			4944
P51153	RAB13	yes	yes	37311
P51157;P51157-2;P51157-3	RAB28			1033
P51159	RAB27A	yes	yes	796117
P51178-2	PLCD1		yes	4162
P51397	DAP	yes		744.5
P51398;P51398-2;P51398-3	DAP3
P51452	DUSP3		yes	6275
P51531;P51531-2	SMARCA2	yes		5927
P51532;P51532-2;P51532-3;P51532-4;P51532-5	SMARCA4	yes		461
P51553;P51553-2	IDH3G	yes		205
P51570	GALK1	yes	yes	131867
P51571	SSR4	yes	yes	43054
P51572;P51572-2	BCAP31	yes	yes	279161
P51575	P2RX1			6924
P51580	TPMT	yes	yes	14449
P51606	RENBP		yes	18670
P51608;P51608-2	MECP2	yes		22936
P51610;P51610-4	HCFC1		yes	12245
P51648;P51648-2	ALDH3A2	yes	yes	11424
P51659	HSD17B4	yes	yes	53180
P51665	PSMD7	yes	yes	48652
P51668;Q9Y2X8	UBE2D1		yes	72460
P51689;P51689-3	ARSD			292
P51692	STAT5B	yes		9496
P51798	CLCN7		yes	5806
P51808	DYNLT3			3206
P51809	VAMP7			53398
P51812	RPS6KA3	yes	yes	34966
P51813	BMX	yes	yes	12596
P51825;P51825-2;P51825-3	AFF1			197
P51828	ADCY7			487
P51858	HDGF	yes	yes	465002
P51948;P51948-2	MNAT1	yes		1217
P51970	NDUFA8			22306
P51991	HNRNPA3	yes	yes	321319
P52209;P52209-2	PGD	yes	yes	5849159
P52272;P52272-2	HNRNPM	yes	yes	190634
P52294	KPNA1	yes	yes	5129
P52298;P52298-2;P52298-3	NCBP2			3224
P52306;P52306-5	RAP1GDS1		yes	8884
P52333;P52333-2	JAK3
P52434	POLR2H			13104
P52565	ARHGDIA	yes	yes	1465597
P52566	ARHGDIB	yes	yes	11835726
P52594;P52594-2;P52594-3;P52594-4	AGFG1	yes	yes	20750
P52597	HNRNPF	yes	yes	97018
P52630;P52630-4	STAT2			1295
P52657	GTF2A2			862
P52701;P52701-3;P52701-4	MSH6			1066
P52739;P52739-2	ZNF131			252
P52747;P52747-2;P52747-3	ZNF143			2155
P52756	RBM5			624
P52788	SMS	yes		21435
P52789	HK2	yes	yes	23198
P52790	HK3	yes	yes	806695
P52815	MRPL12	yes	yes	2153
P52824	DGKQ			57
P52848;P52848-3	NDST1			168
P52849	NDST2			12
P52888	THOP1	yes	yes	9246
P52895	AKR1C2			1230
P52907	CAPZA1	yes	yes	1262111
P52948;P52948-5	NUP98			2997
P53004	BLVRA	yes	yes	119056
P53007	SLC25A1	yes	yes	8951
P53041	PPP5C	yes		13415
P53367	ARFIP1			13521
P53384;P53384-2	NUBP1			6595
P53396	ACLY	yes	yes	181015
P53396-2	ACLY	yes	yes	61
P53582	METAP1			7569
P53597	SUCLG1	yes	yes	45944
P53602	MVD			2681
P53609	PGGT1B		yes	14675
P53618	COPB1	yes	yes	65431
P53621	COPA		yes	103481
P53634	CTSC	yes	yes	208396
P53671	LIMK2			3025
P53675;P53675-2	CLTCL1			98
P53680	AP2S1	yes	yes	56835
P53701	HCCS			2881
P53801	PTTG1IP	yes		18844
P53990;P53990-2;P53990-4;P53990-5	IST1		yes	52242
P53992	SEC24C	yes	yes	9984
P53999	SUB1	yes	yes	442371
P54108;P54108-2;P54108-3	CRISP3			459818
P54132	BLM			37
P54136	RARS1	yes	yes	63426
P54198;P54198-2	HIRA	yes		714
P54252;P54252-1;P54252-4	ATXN3	yes		3808
P54253	ATXN1			255.5
P54274;P54274-2	TERF1		yes	174.5
P54577	YARS1	yes	yes	57432
P54578	USP14		yes	59484
P54619;P54619-2;P54619-3	PRKAG1	yes	yes	32247
P54652	HSPA2	yes	yes	9233
P54687-5	BCAT1			995.5
P54709	ATP1B3			25509
P54725;P54725-3	RAD23A			5304
P54727	RAD23B	yes	yes	71647
P54802	NAGLU			1208
P54803	GALC			7903
P54819;P54819-2	AK2	yes	yes	375517
P54852	EMP3			4875
P54886;P54886-2	ALDH18A1	yes	yes	380
P54920	NAPA	yes	yes	175826
P55008	AIF1	yes	yes	138478
P55010	EIF5	yes	yes	53734
P55011;P55011-3	SLC12A2	yes	yes	22
P55036	PSMD4	yes	yes	33286
P55039	DRG2			7106
P55060;P55060-3	CSE1L	yes	yes	40386
P55061;P55061-2	TMBIM6			6301
P55072	VCP	yes	yes	370667
[truncated: 3,719 more rows]

## Sheet: mini_bulk_iBAQ
ibaq.control.NDN.CD10+.1	ibaq.blood.LDN.CD10-.1	ibaq.blood.LDN.CD10+.1	ibaq.blood.NDN.CD10+.1	ibaq.GBM.neut.1	ibaq.control.NDN.CD10+.2	ibaq.blood.NDN.CD10+.2	ibaq.blood.LDN.CD10+.2	ibaq.blood.LDN.CD10-.2	ibaq.GBM.neut.2	ibaq.blood.LDN.CD10-.3	ibaq.control.NDN.CD10+.3	ibaq.blood.NDN.CD10+.3	ibaq.blood.LDN.CD10+.3	ibaq.GBM.neut.3	ibaq.control.NDN.CD10+.4	ibaq.blood.LDN.CD10-.4	ibaq.blood.LDN.CD10+.4	ibaq.blood.NDN.CD10+.4	ibaq.GBM.neut.4	ibaq.GBM.neut.5	ibaq.blood.LDN.CD10-.5	ibaq.blood.NDN.CD10+.5	ibaq.blood.LDN.CD10+.5	ibaq.control.NDN.CD10+.5	ibaq.blood.NDN.CD10+.6	ibaq.GBM.neut.6	ibaq.blood.LDN.CD10+.6	ibaq.control.NDN.CD10+.6	ibaq.blood.LDN.CD10-.6	lead_protein	Protein.IDs	Genes	unique_razor_peptides_GBM_brain_neut	unique_razor_peptides_blood_ndn_cd10_pos	unique_razor_peptides_blood_ldn_cd10_pos	unique_razor_peptides_blood_ldn_cd10_neg	unique_razor_peptides_control_ldn_cd10_pos	unique_razor_peptides
35206.9	94712.4	51750	21586.9	21849.3	NA	161430	110652	232821	NA	124119	113048	104095	103077	39467.5	210878	196527	154431	130318	70589.3	177222	121809	181582	223644	NA	392821	104821	246382	114687	264969	A0A075B6N3	A0A075B6N3	TRBV24-1	1	1	1	1	1	1
1551.55	3417.56	1946.41	2158.16	9229.73	974.144	1234.54	2080.75	2361.21	2780.52	1875.11	1700.02	743.876	1059.66	722.78	2496.15	3298.47	2266.86	1319.53	601.39	3742.41	3217.35	2082.68	2529.84	NA	2887.26	4442	4550.48	3357.88	5068.82	A0A0B4J2D5	A0A0B4J2D5;A0A0B4J2D5-2;P0DPI2;P0DPI2-2	GATD3B;GATD3B;GATD3;GATD3	3	2	2	2	2	3
5950.95	3258.44	6109.28	4202.28	6037.5	4286.69	7716.4	6439.22	6616.45	9743.28	3689.13	4590.51	2645.08	3224.06	3710.36	6449.48	4654.81	4998.68	4401.91	3161.08	6546.78	4894.9	5975.06	6923.17	NA	7497.18	6111.11	7328.48	8598.93	6239.59	A0AVT1	A0AVT1	UBA6	9	7	7	7	8	10
5166	3341.49	3426.39	2751.79	3833.37	3534.82	3488.75	3909.49	5190.42	4451.72	4137.47	3521.4	3639.65	3461.73	3567.65	3959.94	5477.68	3855.37	2989.29	3578.12	4854.19	6435.71	4322.62	5204.54	NA	7526.49	6284.49	4794.45	3349.51	6742.57	A0FGR8	A0FGR8;A0FGR8-2;A0FGR8-6	ESYT2	9	10	9	10	9	11
181.014	7.86851	176.054	507.3	485.066	130.415	264.545	221.828	27.0819	299.218	157.233	297.387	230.972	257.335	210.095	256.438	775.221	138.303	246.684	108.794	116.646	NA	216.805	263.066	NA	235.626	100.122	217.01	192.501	1598.98	A0JNW5	A0JNW5	BLTP3B	3	3	2	1	1	3
614.781	9046.16	13028	9424.49	11682	3345.43	4210.42	102.928	78.7068	3427.41	2531	5000	3730.89	299.951	4727.8	1806.08	1458.62	3009.75	3779.38	2136.6	2839.61	1855.1	7506.18	2562.29	NA	998.873	2180.71	3923.71	5142.28	723.874	A1KZ92	A1KZ92	PXDNL	1	1	1	1	1	1
898.398	NA	1751.42	647.98	794.97	332.275	NA	980.479	NA	NA	878.706	825.459	507.973	835.109	1079.55	NA	NA	636.196	724.924	NA	NA	NA	735.79	NA	NA	NA	NA	915.218	NA	NA	A1L020	A1L020	MEX3A	1	1	1	1	1	1
NA	NA	NA	NA	23.5796	NA	NA	NA	NA	NA	NA	NA	NA	NA	NA	NA	NA	NA	NA	NA	NA	NA	775.107	520.338	NA	NA	NA	NA	142.283	NA	A1L0T0	A1L0T0	ILVBL	1	1	1	0	1	1
296.129	753.628	871.151	1032.72	189.76	1004.76	280.762	621.118	647.427	910.405	142.857	383.546	234.259	577.774	344.873	323.575	663.645	671.76	175.704	96.706	177.4	315.306	548.191	914.359	NA	137.542	188.034	95.7002	85.3699	333.05	A2RRP1	A2RRP1;A2RRP1-2	NBAS	5	5	5	4	5	5
1026.03	1575.45	3161.25	2491.74	2105.32	502.381	753.091	952.972	455.315	807.548	730.458	1041.32	1037.32	567.12	1876.32	2077.92	NA	779.768	895.974	NA	411.908	NA	1081.78	1345.46	NA	202.931	800.977	NA	1265.48	1184.37	A2RUS2	A2RUS2;A2RUS2-2	DENND3	6	6	6	4	4	7
1478.98	784.228	1002.31	746.03	1405.79	856.203	608.149	934.339	2536.39	3244.64	732.255	631.832	489.89	468.776	297.304	892.582	1221.52	821.918	667.908	510.728	1405.83	4356.12	854.864	NA	NA	NA	2145.3	3047.58	1171.74	2893.8	A4D1P6	A4D1P6;A4D1P6-2	WDR91	4	4	3	4	4	4
NA	1233.61	6819.81	8304.38	19070.3	NA	4042.17	2869.57	1044.35	4195.85	5180.59	4796.18	5060.83	4138.67	1671.51	878.274	3633.19	5104.06	7115.43	407.978	5583.23	2100	2044.48	6400.51	NA	NA	NA	921.957	NA	NA	A4D1S5	A4D1S5	RAB19	4	3	3	2	3	4
3368.37	3166.64	2448.62	2842.37	1979.56	4971.65	3658.02	3288.38	3758.46	3681.57	2374.66	2115.99	2722.34	3487.95	2215.91	2640.33	2963.74	NA	2841.52	3152.01	2394.9	3752.04	3180.18	3743.19	NA	3834.27	4131.87	1307.45	1593.57	2847.92	A5PLN9	A5PLN9;A5PLN9-2;A5PLN9-4;A5PLN9-5	TRAPPC13	3	3	3	3	2	3
286.119	1161.92	536.579	500.906	554.682	286.913	365.903	642.413	708.362	319.619	877.808	161.201	552.359	557.286	258.985	932.203	871.688	250.263	700.489	229.677	696.233	1174.49	NA	83.4396	NA	66.5163	NA	691.468	264.479	576.041	A5YKK6	A5YKK6;A5YKK6-2	CNOT1	5	5	5	5	4	5
24280.9	19276.1	50498.7	60715.1	46839.2	20743.9	21165.6	17947.6	14273	19908.2	21972.1	20591.1	23301	25721.2	46617.3	22748.2	16318	19996	22159.6	12801.5	16603.9	13665.3	21333.4	18479.5	NA	14743	19499.4	22826.5	17489.1	15962.6	A6NC98	A6NC98	CCDC88B	38	35	38	33	33	44
NA	NA	NA	NA	7953.07	3791.11	4514.49	3046.14	5402.84	4458.52	4368.37	4192.14	3416.9	2482.38	9985.47	9118.42	7698.74	14558.7	13812	4527.05	9444.71	6891.84	6960.23	6460.77	NA	7882.75	7824.18	10901.7	8767.99	13743.4	A6NCE7	A6NCE7;Q9GZQ8	MAP1LC3B2;MAP1LC3B	1	1	1	1	1	1
8417.58	6714.46	9247.39	9720.77	6635.98	7557.27	6398.74	7764.86	6052.81	5744.64	9502.25	6889.01	10807.2	11610.4	6918.6	8007.92	4009.76	7330.08	6841.98	3877.3	6997.57	5230.61	4656.26	9716.07	NA	9375.42	8034.19	10183.3	5490.46	10064.6	A6NDG6	A6NDG6	PGP	2	2	2	2	2	2
8951.45	4482.43	8760.61	9972.29	5481.7	3882.97	10124.7	5798.58	3248.14	5357.87	3620.84	7903.46	4928.49	5829.37	4936.58	3966.54	2572.06	2996.58	3723.53	2898.16	4289.19	3407.14	3485.73	3850.97	NA	2653.89	9245.42	3098.8	4698.69	11284.6	A6NHR9	A6NHR9	SMCHD1	22	19	21	13	17	24
395.395	196.713	460.125	211.02	NA	70.3107	NA	325.643	247.969	348.521	NA	NA	234.259	238.485	NA	NA	NA	158.061	130.323	NA	NA	483.673	NA	NA	NA	NA	NA	NA	83.696	161.427	A6NIH7	A6NIH7	UNC119B	1	1	1	1	1	1
1691.69	4081.13	3586.31	2387.3	2945.21	2052.62	1304.48	1519.96	2282.5	3309.25	1132.97	1995.55	2373.83	777.741	1553.91	2389.39	1971.18	2974.18	1341.63	1402.24	3224.79	1188.78	3245.34	2605.17	NA	1377.68	4207.57	1618.82	2649.82	1758.71	A6NJG2	A6NJG2	SOWAHD	3	3	3	3	2	3
NA	361.951	NA	NA	NA	NA	NA	NA	121.869	NA	NA	NA	NA	NA	NA	NA	215.016	NA	NA	NA	NA	NA	NA	NA	NA	NA	NA	NA	NA	84.9618	A6NM28	A6NM28	ZFP92	0	0	0	1	0	1
225.225	245.672	174.651	193.968	424.433	13.6085	179.404	55.9006	177.725	102.006	249.775	299.24	488.246	200.787	66.0677	324.675	304.51	289.779	191.994	63.4633	161.604	277.551	319.029	296.674	NA	52.9876	409.035	372.018	364.915	365.336	A8CG34	A8CG34;A8CG34-2;Q96HA1;Q96HA1-2;Q96HA1-3	POM121C;POM121C;POM121;POM121;POM121	2	3	3	2	3	3
1949.45	1419.83	2013.05	2116.59	2149.11	1288.27	1661.26	1550.13	1903.35	1376.23	1736.75	1448.95	1596.25	2125.88	1401.96	1758.75	1480.71	1703.11	1787.29	543.971	1798.3	1164.29	1860.26	1457.87	NA	2320.18	2313.8	3097.45	3069.97	2701.78	A8K8P3	A8K8P3;A8K8P3-10;A8K8P3-2;A8K8P3-3;A8K8P3-4;A8K8P3-9	SFI1	1	1	1	1	1	1
9970.8	2864.14	5022.09	3567.09	1830.23	6329.1	4644.23	NA	2710.73	2250.94	10122.2	4138.41	6234.59	11450.6	4822.94	4385.87	NA	7283.98	9595.07	8893.93	6230.86	3698.98	8357.67	7699.62	NA	NA	5953.6	3148.67	8901.91	NA	A8MVS5	A8MVS5	HIDE1	1	1	1	1	1	1
8960.63	14041.8	2010.24	3001.17	NA	7446.13	8101.56	6509.32	8670.45	6394.93	6276.73	6495.28	7998.52	9052.61	4718.55	4101.92	5532.31	5547.95	4642.77	5400.42	4482.38	4742.86	4515.84	4800.09	NA	2685.46	4549.45	4348.29	2306.66	3255.73	A8MWD9	A8MWD9;P62308	SNRPGP15;SNRPG	1	1	1	1	1	1
1200.37	4605.7	1191.7	1065.76	1556.25	3187.8	3549.56	2645.08	6527.59	5715.74	4787.96	1956.64	3074.14	2921.65	3513.48	4730.35	5521.85	3889.62	2124.74	2097.31	5063.18	6662.24	4479.89	3469.7	NA	2596.39	3842.49	5833.67	5703.05	6705.18	A8MXV4	A8MXV4	NUDT19	4	3	3	4	4	4
21234.6	13890.5	15454.9	18541	14498.1	20189.4	20905.1	22882	13114.4	19078.5	23349.5	22827.5	23786.8	26026.1	25428.1	25090.2	17560.4	27593.5	29362.3	23058.3	21113	18152	25115.7	25358.7	NA	19844.4	21688.6	21997.6	33786.4	15779.1	B0I1T2	B0I1T2	MYO1G	15	16	15	15	15	17
7229.73	12497.8	9548.99	8945.97	8767.12	7981.4	9747.62	9296.36	14664	9958.35	9303.68	7574.58	7411.64	7814.29	5418.87	7726.17	13063.7	8977.87	10245.5	6539.74	6940.46	15036.7	10624.6	10286.2	NA	8489.29	7793.65	10808.7	10067	14683.1	B5ME19	B5ME19;Q99613;Q99613-2	EIF3CL;EIF3C;EIF3C	17	16	16	18	14	20
513.847	NA	NA	NA	NA	NA	NA	NA	NA	NA	NA	NA	NA	NA	NA	NA	NA	NA	NA	NA	NA	NA	NA	NA	NA	NA	NA	NA	NA	NA	B7ZAP0	B7ZAP0;Q5R372-5;Q5R372-6;Q5R372-7;Q5R372-8	RABGAP1L	0	0	0	0	1	1
NA	220.318	NA	NA	NA	189.385	NA	NA	NA	NA	NA	NA	NA	NA	1893.5	0	NA	NA	NA	NA	183.475	NA	NA	NA	NA	NA	NA	NA	NA	NA	B9A064	B9A064;P0CG04;P0DOX8	IGLL5;IGLC1;	2	0	0	1	1	2
1996.16	696.8	909.027	1112.65	512.014	2230.66	4348.27	4840.28	2020.99	2298.54	6284.82	4759.13	5337	5912.15	4475.42	1081.88	1322.64	3015.02	2285.32	1520.1	1631.83	637.755	1228.94	988.527	NA	1524.24	1249.08	951.611	1051.22	999.15	C4AMC7	C4AMC7;Q6VEQ5	WASH3P;WASH2P	4	4	4	4	3	4
16834.3	18254.9	NA	NA	NA	1078.48	3065.07	2767.52	NA	NA	2628.93	2358.72	2554.66	2433.21	3229.39	2557.78	1636.45	1393.57	NA	5469.93	2733.9	3165.31	1926.53	1646.77	NA	2970.69	2236.87	2009.7	2552.73	3415.46	C9JTQ0	C9JTQ0	ANKRD63	1	1	1	1	1	1
266.099	757.125	395.595	285.623	345.834	310.728	234.137	218.279	468.856	131.758	452.83	305.725	318.1	294.214	581.395	216.817	821.711	447.84	429.369	275.008	498.177	374.49	239.272	172.674	NA	151.071	131.868	272.274	274.523	530.161	E9PAV3	E9PAV3;E9PAV3-2;Q13765;Q9BZK3	NACA;NACA;NACA;NACA4P	1	1	1	1	1	1
NA	5128.52	NA	5540.87	5350.33	NA	NA	NA	1993.06	1268.28	NA	NA	1288.02	NA	NA	NA	NA	NA	NA	NA	1855.41	NA	442.597	NA	NA	NA	NA	NA	455.306	1425.66	E9PRG8	E9PRG8	C11orf98	2	2	0	2	1	2
2782.78	11323.7	1963.95	4855.59	6962.72	10282.4	4078.65	5476.49	7570.24	7603.71	16425.9	15571.6	4661.35	4242.75	12784.1	5561.3	19521.2	7934.67	3656.04	10241.8	5837.18	14617.3	12620.8	18291.8	NA	5937.99	5116	10642.9	14184.8	17859	L0R6Q1	L0R6Q1	SLC35A4	2	2	2	2	2	2
2987.99	7887.74	7235.74	5106.04	9838.31	1942.62	1285.22	2327.42	5804.84	2571.4	2894.88	3739.11	1694.89	3715.78	2795.98	2486.24	4256.16	1372.5	1902.49	1931.1	2685.3	8858.16	1585.04	2163.63	NA	1543.4	1948.72	1319.58	1971.88	6044.18	O00116	O00116	AGPS	7	7	8	9	6	11
1374.71	3173.63	4362.77	3135.46	1967.21	2762.53	1440.3	1682.34	2922.31	1593.85	2494.16	2134.52	1989.15	3401.9	2354.65	2633.72	3040.45	2447.31	1648.82	797.824	1714.46	3285.71	2179.29	2097.58	NA	1119.5	1126.98	1850.65	1168.4	1988.11	O00139	O00139;O00139-1;O00139-2;O00139-4;O00139-5	KIF2A	5	4	6	5	4	6
31168.7	55374.2	36880.8	37192.8	60833.1	18449.8	21928.8	15980.5	32663.3	28105.2	18070.1	14594.2	12566.2	14917.2	13070.8	11544.1	26091.4	18642	11767.5	16334.2	14416.8	29931.6	13747.5	14490.7	NA	17137.5	14423.7	12530	15669.6	26995.8	O00148	O00148	DDX39A	6	7	6	6	6	7
779.112	888.267	990.391	1058.3	992.589	NA	NA	NA	NA	NA	NA	NA	NA	175.381	NA	NA	378.894	NA	969.281	NA	NA	NA	NA	NA	NA	NA	717.949	NA	768.329	NA	O00151	O00151	PDLIM1	1	1	2	2	2	2
NA	54638.9	576.559	NA	1944.76	NA	NA	NA	NA	NA	18646	15404.9	NA	NA	29861.3	12113.1	19490.9	12996.6	NA	NA	20296.5	21696.9	2883.62	NA	NA	NA	NA	14931.9	7509.21	14338.1	O00154	O00154;O00154-4;O00154-5;O00154-6;O00154-7	ACOT7	3	1	1	3	1	4
75284.5	33333.6	100312	74745.8	95651.2	109672	85185.5	101050	59966.1	128532	105113	133609	120325	135148	95220.7	94301.1	46066.9	96795.3	96302.1	44542.2	95285.5	50852	108719	104695	NA	77756.5	104571	83573.3	98068.3	47024.6	O00160	O00160	MYO1F	29	30	29	29	29	32
24519.5	21033.4	48400.1	29998.9	27379.3	104888	49001.6	20653.9	9730.87	49768.8	175511	133033	100792	20018.8	63872.9	79406.8	68164.8	82056.1	145806	74750.7	69393.7	56304.1	62691.5	93410.6	NA	94798.2	45280.8	36674.8	46260.5	25974.5	O00161	O00161	SNAP23	6	6	6	6	6	7
4232.57	3079.21	3495.13	2922.31	3346.06	4708.55	4377.66	5698.31	6406.57	8952.74	4794.25	5150.08	4741.08	3567.45	3431.55	4151.44	31278.5	3246.84	3119.62	NA	4686.51	6438.78	3450.91	4868.47	NA	5718.15	5124.54	3570.56	2989.62	4263.38	O00170	O00170	AIP	4	5	4	5	5	5
4170	2708.52	4265.27	4336.57	5185.27	7365.62	20738.9	3065.66	3670.45	2878.27	2566.94	5481.75	3423.48	3253.56	2786.73	22779	1451.65	1631.98	14417	5488.06	1730.26	2470.41	1783.87	1917.95	NA	1323.56	1697.19	40324.8	1956.81	3993.2	O00178	O00178	GTPBP1	5	5	5	5	6	6
3097.26	NA	483.973	1866.14	5716.37	2109.32	2788.36	2827.86	1762.02	15455.6	2987.42	3560.31	3851.72	3601.87	6185.25	6018.05	2509.3	3861.96	3358.16	589.302	6454.43	2887.76	4040.67	3892.69	NA	3631.34	7219.78	3729.61	6221.96	1853.87	O00182	O00182;O00182-2;O00182-3;O00182-6	LGALS9	2	2	2	2	2	2
1796.8	1177.65	1945.01	1838.43	1648.33	1145.38	1315.63	1157.05	1044.35	1713.7	2248.88	1555.49	1219.79	2191.44	1979.39	907.99	455.602	407.007	966.954	NA	4074.12	998.98	939.115	1274.77	NA	907.554	673.993	834.344	770.003	553.951	O00186	O00186	STXBP3	5	4	4	4	4	5
4532.03	6093.72	5591.64	3999.79	4322.93	2712.63	4987.84	3951.2	5762.53	5053.55	6106.02	3790.07	4619.43	4800.03	4637.95	4312.13	7116.46	3918.6	3376.77	4502.87	3882.14	7023.47	4792.18	3942.52	NA	3507.33	3478.63	5771.67	3672.58	5220.05	O00203	O00203	AP3B1	14	14	16	15	15	18
962.629	1995.98	521.148	747.096	538.962	476.298	396.311	1629.1	1414.18	1635.5	1330.64	NA	NA	1093.26	1921.25	309.267	NA	383.298	564.347	NA	NA	826.531	617.839	1162.36	NA	NA	771.673	NA	1310.68	2137.64	O00214	O00214;O00214-2	LGALS8	2	2	2	2	2	2
966.8	714.286	411.026	126.825	171.794	151.962	245.287	NA	20165.9	402.074	13534.6	20760.6	78.0865	20968.7	124.207	NA	284.751	2377.5	39709.1	NA	161.604	275.51	126.938	16488.6	NA	385.569	179.487	82.2213	465.35	209.006	O00221	O00221	NFKBIE	2	2	2	2	2	2
24824.8	16245.8	17019	13966.7	13989.4	8326.15	10611.2	11733.8	9128.3	14046.2	11873.3	14025.4	11948.9	10989.2	24676.3	11381.2	10525.3	11072.2	14747.5	4956.18	7721.75	11253.1	6977.08	10097.3	NA	10732.8	8208.79	10230.5	9775.69	8192.01	O00231	O00231;O00231-2	PSMD11	9	8	9	10	9	10
18487.7	8998.95	11357.2	11055.1	33561.6	9578.14	15647.7	10942.3	15859	11866.7	15389.9	8508.43	12029.4	10492.5	7363.9	17397.1	7067.64	20392.5	27991.6	10205.5	6641.56	7739.8	17089.4	8390.31	NA	15940.2	22826.6	29836.9	29350.5	28045.9	O00232	O00232;O00232-2	PSMD12	9	7	7	6	8	10
121959	123675	30394.2	24146.9	55464.9	88538.2	96398.7	110744	88248.1	122530	129560	124997	142464	156372	96124.5	105993	61914.2	75710	103213	90253.9	88269.7	47122.4	116360	105913	NA	90823	132946	75729.9	75505.5	43099.4	O00233	O00233;O00233-2	PSMD9	6	6	6	6	6	6
181.849	1139.19	5215.68	2133.65	976.87	362.894	2622.14	2038.15	1327.01	5307.72	1473.5	2124.33	2118.2	1967.71	1116.54	1836.89	396.327	595.364	1519.66	262.919	1303.77	1754.08	1680.52	2139.3	NA	405.862	236.874	1001.48	1745.9	732.37	O00241	O00241	SIRPB1	3	3	2	2	2	3
11016	12146.4	36286.7	25603.8	34553.1	6187.34	6680.52	8968.06	7597.33	10193.8	7725.97	8822.49	7865.36	12447.1	4467.49	10853	6165.74	6135.41	4042.36	NA	5003.65	6592.86	4952.82	6539.58	NA	NA	5622.71	5425.26	6724.14	4268.48	O00244	O00244	ATOX1	2	2	2	2	2	2
11363	8164.01	9645.79	7283.38	8453.85	14920.6	11529.5	2515.53	10645.7	9276.61	14443.8	6118.21	8135.79	9153.42	43102.5	8080.56	9576.94	10710	16029.8	7857.36	17300.1	11117.3	10168.5	10907.4	NA	10100.3	17836.4	10443.5	8165.38	14195.4	O00264	O00264	PGRMC1	4	4	4	4	4	4
NA	155.622	135.372	83.1291	84.2129	NA	NA	NA	NA	34.8521	11.6801	NA	6.5757	10.654	NA	NA	NA	NA	NA	NA	NA	NA	NA	NA	NA	NA	NA	NA	NA	NA	O00273	O00273;O00273-2	DFFA	1	1	1	1	0	1
5909.24	517.573	5510.98	5317.06	4312.82	2604.9	6516.32	5377.11	1637.61	6332.88	3481.58	7236.43	4901.36	5517.13	4651.16	6675.1	1159.93	3937.04	2999.77	2360.23	1750.91	872.449	3099.3	2492.76	NA	2975.2	3075.7	3453.3	2430.53	1559.9	O00291	O00291;O00291-3;O00291-4	HIP1	10	9	10	9	9	11
NA	NA	NA	NA	NA	108.868	94.2631	115.35	121.022	167.46	NA	117.658	NA	62.2849	68.7104	124.367	NA	114.594	116.36	NA	NA	245.918	83.1274	146.019	NA	105.975	117.216	NA	65.2829	52.6763	O00295	O00295	TULP2	1	1	1	1	1	1
467165	308822	474950	408722	452607	269372	287087	291525	259881	276570	343615	406706	337117	383164	296192	340599	243513	323638	340617	262055	295769	260984	287876	302337	NA	220911	279880	329449	462390	289256	O00299	O00299	CLIC1	9	10	9	9	10	10
1433.1	1713.59	2020.76	2837.05	1543.9	1060.33	1458.54	1783.5	1214.45	1652.5	2734.95	3101.72	3481.01	3427.31	1335.89	1020.25	818.224	823.235	1333.49	6693.87	821.385	902.041	1269.38	1440.49	NA	360.767	853.48	451.543	379.98	NA	O00308	O00308	WWP2	4	4	4	4	4	4
3819.65	2559.01	3518.27	4312.05	2834.04	2599.23	2477.19	2587.4	2012.53	2339.34	2037.74	2632.94	2580.96	2928.21	2546.25	2562.18	1814.27	1491.04	2747.27	1807.19	5846.9	1683.67	1485.06	2322.4	NA	1025.93	3291.82	908.478	930.7	1179.27	O00329	O00329	PIK3CD	8	7	7	6	7	10
168.502	729.148	626.359	432.697	532.225	1591.06	NA	385.98	NA	325.57	292.902	286.27	385.501	NA	508.721	66.0357	NA	NA	NA	516.772	NA	1657.14	NA	NA	NA	NA	335.775	NA	NA	NA	O00330	O00330;O00330-2;O00330-3	PDHX	2	2	2	2	1	2
7693.53	3932.51	6098.76	6483	4728.27	2141.08	5756.13	741.792	2298.58	4978.75	2906.56	668.89	4605.46	4827.08	4945.82	5724.19	117.387	7401.21	3701.42	5744.94	2828.68	932.653	3211.64	1207.56	NA	2072.15	659.341	389.54	3188.82	372.133	O00391	O00391;O00391-2	QSOX1	5	6	6	5	6	6
NA	2190.07	NA	NA	1232.88	17193.2	18528.3	3787.05	4537.07	17851.1	8555.26	7881.23	3833.63	2000.49	2003.17	17838.4	15709	21647.8	15246.7	3155.03	27740	28798	25371.8	16869.9	NA	18074.4	13471.3	13372.4	12378.6	9700.93	O00399	O00399	DCTN6	2	2	2	2	2	2
1305.47	3089.7	1489.09	1668.98	1157.65	1214.56	1143.32	1180.12	2262.19	774.396	1179.69	579.952	987.999	816.26	619.715	964.121	3168.29	787.671	955.318	117.86	859.052	2858.16	483.038	507.591	NA	700.113	1224.66	1634.99	1605.29	2339.85	O00410	O00410;O00410-3	IPO5	2	2	2	2	2	2
NA	276.272	NA	NA	NA	NA	NA	NA	NA	NA	NA	NA	NA	NA	NA	NA	NA	NA	NA	NA	NA	NA	NA	NA	NA	NA	NA	NA	NA	NA	O00418	O00418	EEF2K	0	0	0	2	0	2
6639.14	18420.2	1101.21	1453.69	15348.1	7168.29	7086.97	10262.6	16053.7	5075.65	13855.3	14081	6303.63	10155.7	5755.81	5698.88	18384.5	12368.3	9657.9	19304.9	9996.35	15485.7	5475.17	11228.4	NA	2501.69	8938.95	1622.86	8234.01	6778.25	O00422	O00422;O00422-2	SAP18	2	2	2	2	2	2
4993.33	11232.7	8507.4	15124.2	8039.52	1915.4	2084.94	7826.09	6876.27	2227.13	10115.9	3073	9409.01	10558.1	7367.86	6390.05	11079.7	2478.93	7554.11	1275.31	7038.88	8357.14	8784.54	2584.31	NA	4425.03	5654.46	3623.13	1710.75	3677.15	O00429-3	O00429-3	DNM1L	6	6	6	6	7	8
1689.19	702.046	781.371	864.329	876.937	791.563	931.482	657.498	646.581	847.501	855.346	1079.3	727.437	1000.66	972.516	490.865	339.377	516.333	335.118	664.853	596.598	476.531	568.412	496.002	NA	674.183	503.053	447.5	627.72	418.012	O00442	O00442;O00442-2	RTCA	1	1	1	1	1	1
167484	31064.9	91244.3	82211.4	70807.3	72642.3	64973.6	79442.8	28933.6	43177.5	76897.6	83501	80009.9	119728	113325	71854.5	12082.8	34213.6	41124	18479.9	16375.5	12028.6	22575.8	31579.6	NA	38083.4	45275.9	49079.4	64126.2	30630.4	O00453	O00453;O00453-10;O00453-11;O00453-13;O00453-2;O00453-3;O00453-4;O00453-6	LST1	1	1	1	1	1	1
NA	786.851	126.955	NA	99.9326	NA	NA	NA	801.456	913.805	921.833	64.8508	NA	NA	1214.32	95.7517	397.49	NA	NA	NA	NA	590.816	NA	850.62	NA	NA	NA	644.292	NA	356.839	O00461	O00461	GOLIM4	2	0	2	2	1	2
4384.38	3556.57	2901.03	2327.61	4849.54	4182.35	3981.35	3449.87	5807.38	3326.25	4476.19	5529.92	4794.51	3862.48	8603.33	5095.75	7211.76	5065.86	4784.73	4421.28	4290.4	7250	4620.31	5074.75	NA	7525.37	5561.66	6599.27	4613.32	10287.2	O00462	O00462	MANBA	9	7	8	8	8	9
55189.4	297014	210974	346983	120033	67288.5	61565	57401.1	30598.3	35629	31920.9	67391.1	47591.6	52256.2	21205.1	33795.9	47373.3	51362	66740.7	50843.2	48628.2	5009.18	31745.7	37387.9	NA	1160.09	39868.1	40764.3	16523.3	13943.9	O00479	O00479	HMGN4	2	2	2	2	2	2
204127	274406	47585	23492.5	84901.2	174626	114534	106201	205568	132255	172010	95219.6	124473	106291	106842	102698	200976	145444	133783	98579.6	151634	300903	103199	123917	NA	47644.9	120277	60582.3	86036.2	75373	O00483	O00483	NDUFA4	2	1	2	2	2	2
22163.8	36885.8	20384.4	38602.8	11144.2	13534.8	14406	13380.7	15436.7	18373.9	11770	12466.2	12516	15382.7	21766.6	11827	16395.9	15641.5	13735.2	13272.9	12545.6	12681.6	15481.9	13297	NA	11736.2	14308.9	15973.9	21016.1	11534.4	O00487	O00487	PSMD14	4	3	4	4	3	6
NA	NA	NA	NA	NA	52.166	NA	NA	NA	NA	NA	NA	NA	NA	2237.05	NA	980.939	NA	67.4889	NA	93.5601	NA	195.462	NA	NA	NA	NA	NA	NA	467.29	O00499-10	O00499-10;O00499-11;O00499-2;O00499-4;O00499-6;O00499-7;O00499-8;O00499-9	BIN1	2	1	0	2	1	3
NA	514.076	704.917	146.009	NA	NA	NA	NA	NA	NA	NA	NA	NA	330.274	NA	NA	NA	NA	NA	NA	235.723	NA	NA	NA	NA	NA	NA	NA	NA	NA	O00505	O00505	KPNA3	1	1	1	1	0	1
56462.3	19083.8	49311.9	45695.4	108969	96045.6	82654.6	92576.8	64373.7	100195	64292	101589	124628	119204	74470.1	96942.5	51377.3	104586	102909	56745.2	116796	54349	102310	108486	NA	96888.4	87398	93093.4	102569	80980.5	O00560	O00560;O00560-2;O00560-3	SDCBP	4	4	4	4	3	4
788.288	209.827	296.696	776.937	934.202	206.396	186.499	144.632	561.104	126.658	964.061	1105.24	782.509	271.267	987.051	NA	NA	1666.23	1037.93	NA	934.386	98.9796	1708.6	969.985	NA	1657.27	74.4811	1346.54	182.457	326.253	O00562	O00562;O00562-2	PITPNM1	3	3	3	3	3	3
12117.1	14695.8	13840.9	10174.8	8499.89	7558.4	10819	8010.65	9906.06	7928.43	8702.61	6909.39	8013.32	10248.3	10388.5	5878.27	25545.1	5563.75	7207.35	4965.25	7097.21	10250	5948.1	6873.33	NA	6332.58	6544.57	7928.29	5443.59	31058.6	O00567	O00567	NOP56	9	9	11	11	8	11
1588.25	2680.54	1472.26	1288.5	1688.75	5898.16	4394.89	2442.77	4638.63	5300.92	2998.2	4181.95	2825.91	1789.87	3658.83	3416.24	4110.88	3727.61	2853.15	2517.38	3196.84	4292.86	3762.08	3620.35	NA	4111.61	3704.52	3957.41	3669.23	3408.67	O00571	O00571	DDX3X	4	4	4	4	4	5
6261.26	5981.82	4032.41	2911.65	5367.17	2172.83	2084.94	809.228	2428.06	2352.09	1920.93	2876.6	3218.81	3703.49	2826.37	1419.77	1653.88	663.857	1752.39	679.964	303.767	1897.96	480.791	1668.79	NA	NA	201.465	87.6129	719.786	1388.28	O00584	O00584	RNASET2	3	3	3	2	2	3
7510.01	96707.5	9741.88	7680.91	9487.99	11543.4	5214.88	2590.06	5030.47	3994.39	56565.1	4438.58	18883	22391.4	10948.7	4229.58	14009.8	6808.48	7502.91	5590.81	10578.4	17188.8	13678.9	12898.4	NA	8493.8	1788.77	6306.78	13533.6	15959.2	O00602	O00602	FCN1	4	6	5	6	5	6
8937.27	2801.19	2970.47	5060.22	2737.48	NA	NA	NA	NA	NA	NA	NA	NA	NA	NA	NA	NA	NA	NA	8056.81	NA	NA	NA	NA	NA	NA	NA	NA	NA	NA	O00629	O00629	KPNA4	1	2	1	1	2	2
874.208	1427.7	1136.28	1505.91	506.4	889.09	719.643	613.132	611.882	662.19	1126.68	1057.07	966.628	1212.92	880.021	824.345	656.671	632.244	594.601	568.147	643.985	554.082	807.684	718.507	NA	500.564	637.363	680.685	475.393	361.937	O00635	O00635	TRIM38	2	2	2	2	2	2
322.823	328.729	NA	214.217	NA	NA	NA	474.712	357.143	NA	NA	NA	180.832	520.406	NA	NA	NA	NA	1798.93	713.206	NA	NA	922.265	NA	NA	NA	NA	NA	NA	NA	O00716	O00716;O00716-2	E2F3	1	1	1	1	1	1
16608.3	11967.1	14183.2	14895	22950.8	12788.6	7042.37	11968.1	14183.3	8058.48	19005.4	16798.2	18191.7	19765.6	15918.3	12414.7	13413.5	10965.5	15979.8	9876.1	11223.6	7442.86	11853.5	11924.9	NA	6913.19	8484.74	15591.1	11290.6	11325.4	O00743	O00743;O00743-2;O00743-3	PPP6C	5	4	5	5	4	5
2611.78	3650.11	3167.57	4054.14	4389.18	3000.68	2485.3	2153.5	4834.97	4108.3	2850.85	3116.55	2599.05	1751.35	2028.28	3989.65	4471.18	2029.77	3235.98	24243	2408.26	9878.57	3714.9	3291.23	NA	1882.75	2708.18	4774.23	1583.53	9913.34	O00754	O00754;O00754-2	MAN2B1	7	7	6	7	6	8
2713.55	1043.01	3948.94	2898.86	4064.68	1349.51	1525.44	1804.79	1449.73	2936.93	2219.23	3212.9	2781.52	3982.95	1761.36	1810.48	NA	1783.46	2018.85	1084.92	NA	1109.18	1274.99	2366.44	NA	2975.2	2307.69	4208.11	2080.68	1401.87	O00757	O00757	FBP2	2	3	3	2	3	3
52531.7	12452.4	207791	592675	55432.3	14067.8	10880.8	13819.9	4450.74	14106.6	23667.6	31155.3	30078.1	36569.4	21834	20474.4	11520.2	18884.4	26134.5	39576.9	13699.9	10614.3	8873.29	11617.8	NA	4900.79	6760.68	8723.55	21158.4	2944.77	O00764	O00764	PDXK	6	5	6	4	6	7
49.2159	109.285	169.04	79.9318	80.8444	NA	531.117	929.015	1661.31	868.752	1560.65	339.077	561.401	622.849	1068.97	1100.59	1979.31	1231.56	328.136	NA	1156.74	1790.82	1143.56	1162.36	NA	642.616	NA	NA	532.307	2259.98	O14497	O14497	ARID1A	6	5	5	6	5	7
NA	NA	567.441	484.92	641.141	665.684	793.635	451.642	1064.66	417.375	591.195	502.131	NA	174.562	NA	769.315	NA	1053.74	724.924	NA	962.333	NA	997.529	NA	NA	937.993	NA	765.602	1374.29	1969.41	O14526	O14526;O14526-2;O14526-3	FCHO1	1	1	1	1	1	1
4745.58	7183.07	4322.09	8263.88	2959.8	6909.73	5548.35	5763.09	7626.95	3764.03	8255.17	9687.79	6966.96	4707.43	5132.14	6200.75	5942.58	5234.46	5990.23	6887.28	5487.24	5646.94	5650.42	5359.83	NA	4385.57	4210.01	3929.1	3498.49	3041.63	O14545	O14545	TRAFD1	3	3	3	3	3	3
4003.17	12362.3	11649.7	6856.02	14610.4	3952.14	7278.53	3464.06	17249.5	10102.9	11155.4	9194.92	5040.28	7868.38	18159.4	5675.76	24797.8	5109.33	3831.74	90673.9	8668.29	21842.9	11781.6	8400.74	NA	NA	8689.87	7344.66	3044.86	47425.7	O14548	O14548	COX7A2L	3	2	3	3	3	3
5221.05	5246.55	6305.67	5715.66	14728.3	NA	NA	NA	NA	1416.18	NA	2097.46	38954.5	NA	NA	NA	NA	NA	NA	NA	NA	NA	681.869	NA	NA	NA	NA	NA	NA	NA	O14579	O14579;O14579-3	COPE	2	2	1	1	2	3
1792.63	1254.59	2156.13	1920.49	4443.07	748.469	1103.79	1156.17	861.544	1084.67	2209.34	1522.14	1315.96	1319.46	1881.61	1302	1147.14	1273.71	1033.28	649.743	1315.92	802.041	1436.76	972.303	NA	810.598	664.225	1191.54	1836.29	1452.85	O14617-5	O14617-5	AP3D1	5	4	5	4	4	7
9843.18	13560.1	13119.9	11612.5	11125.1	4744.84	5786.54	5280.39	3392.01	3534.51	4202.16	6129.33	4557.78	5399.93	7066.6	1921.64	2257.09	3029.5	4262.28	803.868	2759.42	2574.49	1417.66	3562.41	NA	6350.62	4894.99	2938.4	7117.51	5323.7	O14618	O14618	CCS	2	2	2	2	2	3
16182	18653.6	14573.9	12132.6	13128.2	20073.7	13841.5	18622.9	16359.2	12683.6	15252.5	13928.1	13769.5	11243.2	9156.98	11858.9	19781.5	10671.8	12022.3	10129.9	11363.3	16512.2	14721.4	13253	NA	17049.6	15112.3	18981	16325.7	22995.8	O14656	O14656	TOR1A	4	3	3	3	3	4
1244.58	389.928	1807.53	490.248	861.217	437.741	307.115	461.402	1828.03	666.44	901.168	794.886	2168.34	750.697	709.567	398.415	1182.01	528.188	807.54	528.861	789.793	890.816	900.921	712.713	NA	913.191	803.419	509.503	681.286	1643.16	O14657	O14657	TOR1B	2	2	2	2	2	2
91.7584	96.1707	50.5015	60.7482	93.1956	89.5895	90.2088	88.7311	103.25	74.8045	64.69	71.3359	42.7421	51.6309	118.922	22.0119	111.576	105.374	54.6893	175.28	71.6889	136.735	26.9602	124	NA	59.752	134.31	103.788	122.196	141.037	O14662	O14662;O14662-2;O14662-3;O14662-4;O14662-5	STX16	1	1	1	1	1	1
414.581	973.072	297.398	1618.89	316.64	721.252	564.565	611.358	627.962	661.34	NA	779.137	646.063	650.713	178.383	932.203	941.423	652.002	516.64	NA	1177.4	NA	1399.69	1302.58	NA	940.248	875.458	951.611	1205.22	392.523	O14672	O14672;O14672-2	ADAM10	2	4	3	3	3	4
1523.19	592.761	969.348	1548.55	1792.05	2113.86	3217.11	2279.5	938.558	3363.65	2351.3	3239.76	1607.76	2392.23	2832.98	3735.42	742.678	1928.35	1249.71	3043.22	2459.3	1198.98	3030.78	2626.03	NA	3235.63	2965.81	2726.78	4047.54	1683.94	O14683	O14683	TP53I11	1	1	1	1	1	1
NA	NA	41.3832	NA	NA	24.949	23.3124	NA	NA	28.0517	NA	0	NA	NA	NA	NA	NA	0	NA	NA	14.5808	9.18367	11.2334	NA	NA	NA	61.0501	10.7831	13.3914	NA	O14715	O14715	RGPD8	1	1	1	1	1	1
15925.9	12966.4	9887.07	7421.93	12034.6	14714.2	13331.6	15039	10722.7	12590.1	12838.3	15948.7	13949.5	13688.7	12741.8	9432.09	7962.58	8431.24	9235.51	8501.06	9105.71	10054.1	11198.6	9634.95	NA	8709.13	10586.1	8049.6	11469.7	7481.73	O14727	O14727;O14727-4;O14727-5	APAF1	13	13	14	14	14	15
13339.2	12633.3	16606.6	9888.1	15187.5	12658.2	13334.7	17108.3	18156.7	15657.1	30209.3	31609.2	33711.2	29879.5	18868.9	24374.9	23693.6	37236.6	40538.7	18745.8	29458.1	17246.9	23281.3	25436.3	NA	17532.1	16401.7	20672.6	20606	18305.9	O14732	O14732;O14732-2	IMPA2	4	4	4	4	4	4
9074.07	44946.7	8521.43	7993.18	7956.43	23218.4	14706.1	14186.3	31705.3	12266.2	11692.7	6013.53	7732.2	8358.47	5742.6	12200.1	40212.7	11472.6	12421.5	4947.11	11761.8	30626.5	9268.7	9173.72	NA	14638.1	22885.2	15500.7	18622.4	38936.3	O14733	O14733;O14733-2;O14733-3;O14733-4	MAP2K7	1	1	1	1	1	1
NA	NA	NA	NA	20039.3	8166.25	9361.44	10729.4	10082.9	10718.3	8327.04	8638.13	9233.93	8769.05	4236.26	9865.73	7351.23	9571.92	9629.97	3813.84	11297.7	5337.76	10356.1	8576.89	NA	10314.5	10945.1	11745.5	10072	9615.97	O14735	O14735;O14735-3	CDIPT	1	1	1	1	1	1
28387.6	43526.8	35109.8	42892.5	28056.4	24159.7	22626.2	25052.4	27523.7	23728.3	27682.8	24857.3	23989.8	27943.8	16972.8	24312.1	27067.6	21916.5	19105.2	20707.2	20549.2	25595.9	22798.2	19772.9	NA	20558.1	23746	23871.1	22800.5	30883.6	O14737	O14737	PDCD5	5	5	5	5	5	5
739.907	922.364	792.593	1452.63	2136.76	453.618	926.414	410.825	1254.23	1142.47	1415.09	803.224	919.776	1053.93	5005.29	1277.79	NA	1130.14	558.529	NA	1967.19	1576.53	1093.01	998.957	NA	NA	877.9	2120.23	1468.03	NA	O14744	O14744;O14744-2	PRMT5	4	3	4	4	3	5
56489.8	39371.4	82831.6	45441.8	40651.2	66119.3	57870.5	60405.5	44261.2	51788.5	53544.5	49540.5	38055.2	54276.3	41107.3	38928	45806.6	42161.5	48521.1	25436.7	61718.1	54573.5	79524.8	46481.6	NA	50271.7	62125.8	56786.6	60828.6	48968.6	O14745	O14745	NHERF1	12	13	12	11	11	17
5048.38	6870.96	5536.93	4925.93	6725.8	3573.37	5008.11	4937	6707.85	5205.71	7235.4	6034.83	7345.88	6474.35	7260.84	3987.45	13780.8	5310.85	7200.37	20151.1	5325.64	6522.45	7733.09	5746.9	NA	3367.53	5694.75	6200.3	5741.55	6545.45	O14776	O14776;O14776-2	TCERG1	15	13	14	14	14	16
12358.2	19263	43554.7	70410.3	2488.21	8784.3	4940.2	6569.65	2822.44	4943.9	6473.5	5977.39	7963.18	8529.75	2776.16	4286.81	1678.29	4079.29	5459.62	NA	3921.02	NA	4806.78	4117.51	NA	1979.71	3488.4	2300.85	3285.91	1005.95	O14777	O14777	NDC80	1	1	1	1	1	1
12372.4	9648.54	2962.76	828.093	350.326	23274	20077	11590.1	8893.03	16221.5	8107.82	11372.1	7372.18	9822.16	8313.95	10073.7	3654.11	12276.1	7544.8	7576.31	18323.2	13787.8	14363.1	17781.9	NA	8152.2	18820.5	9444.67	10038.5	6010.2	O14786	O14786;O14786-2;O14786-3	NRP1	1	1	1	1	1	1
4769.77	3602.9	3948.94	4974.95	2593.76	2369.02	1445.37	2483.58	1767.1	2317.24	1354.9	1899.2	1468.85	1623.5	1849.89	1106.1	1631.8	1240.78	1185.71	1057.72	693.803	847.959	2385.98	1084.71	NA	733.935	953.602	2757.78	3212.25	934.579	O14787-2	O14787-2	TNPO2	5	4	5	5	6	6
NA	361.951	NA	NA	NA	918.576	1052.1	NA	NA	591.635	398.023	281.638	263.028	NA	391.121	742.901	541.609	749.473	NA	501.662	1089.91	311.224	706.583	1008.23	NA	538.895	1326.01	566.114	398.393	293.968	O14795	O14795;O14795-2	UNC13B	1	1	1	1	1	1
63903.9	237145	55433.8	57646.8	66755	4478.34	8128.93	8365.57	5999.49	37725.3	5411.5	4861.96	7404.24	43557.6	9503.17	3532.91	4460.72	4594.31	6533.63	75397.4	3445.93	2850	3478.99	4511.53	NA	4819.62	4319.9	4214.85	4745.56	5160.58	O14818	O14818	PSMA7	8	7	7	7	7	9
4242.58	5357.58	6333.03	4544.39	5492.93	NA	NA	363.798	1032.5	NA	1099.73	NA	417.557	1570.23	1474.63	NA	NA	NA	381.662	226.655	NA	611.224	NA	NA	NA	NA	NA	NA	NA	NA	O14828	O14828;O14828-2	SCAMP3	2	2	2	2	2	2
216.884	100.542	367.539	1228.82	179.654	311.862	105.413	95.8296	NA	199.762	114.106	156.568	218.642	199.967	120.243	228.924	NA	NA	NA	NA	NA	NA	66.2772	47.5142	NA	NA	NA	NA	NA	NA	O14867	O14867	BACH1	1	1	1	1	1	1
1825.99	NA	NA	NA	670.335	NA	1693.7	NA	2201.25	3993.54	68.2839	1818.6	NA	1061.3	4978.86	NA	63.9238	1853.27	NA	2704.74	3301.34	2020.41	2627.5	NA	NA	NA	153.846	238.577	2380.31	521.665	O14880	O14880	MGST3	2	2	2	2	2	2
846.68	1905.93	683.875	3670.47	3360.66	1276.93	1604.5	2653.06	1863.57	1651.65	833.783	1051.51	1040.6	1024.42	162.526	1543.03	1328.45	1714.96	1722.13	825.023	1509.11	1462.24	1369.36	2382.66	NA	1649.38	2014.65	1640.38	2710.08	1983.01	O14920	O14920;O14920-2;O14920-4	IKBKB	5	4	4	4	3	5
54493.7	67381.5	66041.9	43549	42197.4	22346.3	56441.3	46526.2	54147.8	81307.4	48762.8	67765.4	50919	61102.3	72538.3	71767.6	48922.6	50288.5	43401.2	49818.7	41484.8	63032.7	46332.3	61870.4	NA	56558.1	41202.7	15959	47998	40154.6	O14949	O14949	UQCRQ	3	3	3	3	3	3
1.67138e+06	1.12795e+06	2.07072e+06	1.93373e+06	1.42275e+06	952454	995732	961492	597342	762672	789742	795963	1.05503e+06	1.0939e+06	704572	616251	290241	534847	631007	370372	612499	364172	649842	602372	NA	334100	416192	469445	623242	311217	O14950	O14950;P19105	MYL12B;MYL12A	9	8	8	8	9	9
2122.96	1403.22	1158.73	735.372	1767.35	6847.36	6657.21	1636.2	2118.31	5585.69	4388.14	7454.14	5282.76	1269.46	10359.4	5299.36	1743.38	6224.97	4041.19	3523.72	7591.74	3818.37	6754.66	5815.27	NA	4676.44	4864.47	3559.78	4029.13	1124.89	O14964	O14964;O14964-2	HGS	4	3	3	4	4	4
NA	4056.65	3031.49	4331.24	723.108	NA	NA	928.128	176.032	NA	NA	NA	NA	2360.27	NA	NA	NA	NA	NA	NA	NA	NA	NA	669.834	NA	NA	NA	NA	NA	NA	O14966	O14966	RAB29	1	2	2	2	0	2
753.253	422.277	545.697	556.325	707.388	315.264	284.817	297.249	353.758	336.62	252.471	282.564	345.224	386.822	344.873	285.054	484.658	395.153	411.915	386.824	390.036	485.714	324.646	389.385	NA	248.027	338.217	439.412	564.111	397.621	O14972	O14972;O14972-2	VPS26C	1	1	1	1	1	1
71558.2	31211.8	73848.6	75096.5	63658.2	68912.5	61344	72458.7	51844.1	69843.6	75179.7	86159	74608.7	85161.4	119144	65936.6	32264.1	58518.2	70477.1	35116.3	59313.5	36295.9	62348.9	56952.1	NA	48929	51630	52585.3	47090.7	27130	O14974-4	O14974-4	PPP1R12A	32	29	30	28	28	38
3194.03	2599.23	2126.67	2792.28	2399.51	2071.9	2754.92	1798.58	2274.04	1462.09	2338.72	1490.64	2332.73	2370.1	2408.83	1213.96	1581.82	2186.51	1492.9	1556.36	1894.29	1236.73	1633.34	2059.33	NA	2429.54	2332.11	2461.25	3028.12	2050.98	O14975	O14975;O14975-2	SLC27A2	3	3	3	3	3	3
463.797	1392.73	959.529	1501.65	1285.65	2432.52	2298.8	2759.54	2123.39	2040.12	2459.12	2997.96	1939.01	2366.01	1239.43	2367.38	2635.98	3161.22	2427.27	NA	2688.94	3037.76	2443.27	3087.26	NA	1749.72	2482.3	1892.44	1546.7	2435	O14976	O14976	GAK	7	6	7	7	7	9
4703.04	10362.8	3705.55	5642.12	4951.72	3390.79	2172.11	3696.54	7805.52	3054.23	6789.76	2837.69	3730.07	4541.88	4470.14	1545.23	10626.5	5760.01	4078.43	4608.64	4207.78	7568.37	3957.54	3395.53	NA	2261.56	3059.83	2573.12	3384.67	11118.1	O14979	O14979;O14979-2;O14979-3	HNRNPDL	3	2	4	5	3	6
NA	484.35	294.592	316.53	1079.05	367.43	316.238	164.153	617.806	521.081	583.109	472.485	55.0715	635.961	NA	423.729	119.712	396.47	258.32	NA	189.55	660.204	381.937	542.357	NA	311.161	664.225	342.364	252.762	1607.48	O14980	O14980	XPO1	3	3	3	3	3	3
21322.2	10765	30738.6	50824.9	4307.21	37219.3	64816.5	36669.9	14434.7	34640.4	37101.5	69012.4	36469.7	13151.1	78294.1	76281.1	102706	52153.6	38585.1	63550.9	54342.6	18796.9	51066.1	63633.1	NA	5043.97	9897.44	32180.9	60436.9	24025.5	O15027	O15027;O15027-2;O15027-3;O15027-4;O15027-5	SEC16A	13	13	14	13	13	15
311.979	269.278	643.193	353.831	631.035	131.549	188.526	244.011	NA	272.866	126.685	196.405	277.823	162.268	NA	94.6511	NA	104.057	217.594	NA	NA	NA	97.7308	NA	NA	NA	146.52	NA	155.675	NA	O15040	O15040;O15040-2	TECPR2	2	2	2	1	1	2
247.748	3249.69	249	246.19	417.696	921.978	834.178	559.006	778.605	475.179	831.087	465.073	539.208	681.855	1016.12	906.89	1057.65	540.042	721.434	NA	804.374	480.612	442.597	628.114	NA	NA	NA	505.459	323.067	185.217	O15042	O15042;O15042-2	U2SURP	3	5	4	5	4	5
NA	38.4683	NA	39.433	NA	NA	NA	19.5209	57.5491	NA	NA	NA	NA	0	NA	NA	0	30.295	NA	NA	0	74.4898	503.258	NA	NA	NA	NA	NA	NA	10.1954	O15047	O15047	SETD1A	0	2	1	2	0	2
70.9042	297.255	87.6762	104.444	161.689	NA	32.4346	47.0275	79.5531	NA	NA	176.95	NA	NA	NA	NA	75.5463	NA	NA	NA	NA	52.0408	NA	NA	NA	76.6629	62.2711	NA	NA	161.427	O15056	O15056;O15056-2;O15056-3	SYNJ2	1	1	1	1	1	1
1932.77	5595.38	3072.18	2122.99	3111.39	3419.14	3867.83	2915.71	3711.92	4026.69	4513.93	2813.6	3013.32	3090.48	5944.77	3553.82	4726.87	4978.93	5313.01	1937.14	4181.04	4808.16	4373.17	4057.25	NA	2678.69	3422.47	2412.72	1464.68	3638.06	O15067	O15067	PFAS	5	5	6	6	4	6
1010.18	549.921	347.899	400.725	609.701	477.433	323.333	347.826	259.817	441.176	366.577	802.298	881.144	800.688	314.482	331.279	77.8708	313.488	577.147	120.882	365.735	275.51	340.373	668.675	NA	262.683	595.849	431.325	475.393	378.929	O15111	O15111	CHUK	3	3	3	2	3	3
2479.98	3180.63	1989.2	2870.08	4898.94	3297.8	2842.08	3240.46	3816.86	2888.47	1734.95	2336.48	1268.29	1496.48	782.241	3084.97	3435.61	4166.23	2154.99	2218.19	3962.33	4101.02	4642.78	4963.5	NA	4055.24	6815.63	5713.71	6617.01	7624.47	O15116	O15116	LSM1	1	1	1	1	1	1
45822.5	53214.7	33620	44769.3	20079.7	42046.9	38491.8	44850	36823.8	38645	46732.3	48668.7	44826.6	51093.3	32809.2	38203.8	27774.3	32803	30130.3	22127.5	31882.1	30606.1	40091	37632.4	NA	20303.3	28564.1	24537	22430.5	18078.2	O15117-2	O15117-2;O15117-3	FYB1	10	12	11	11	11	12
7394.89	11703.1	11953.4	11197.9	13268.6	6071.67	6837.62	5723.16	4091.06	4574.12	8834.68	2860.85	9192.83	11473.5	8789.64	6503.41	5438.17	6101.16	8291.83	3717.14	7201.7	7709.18	7670.19	7554.76	NA	6011.27	10356.5	6552.1	10182.5	7988.11	O15120	O15120	AGPAT2	2	2	2	2	2	2
NA	NA	13647.3	721.518	9531.78	NA	2540.04	5031.94	7013.37	8140.94	2256.06	3934.59	3482.66	5675.3	957.981	3733.22	2615.06	2609.33	2256.23	NA	3679.22	13335.7	2421.93	3868.35	NA	4166.85	NA	3212.02	2855.71	2392.52	O15121	O15121	DEGS1	2	1	2	2	2	3
20175.2	4897.71	12623.3	10680	10293.1	2545.93	2282.59	3724.05	2109.85	2813.67	3585.8	4077.27	NA	NA	8451.37	1720.23	7117.62	NA	6606.94	3130.86	758.202	2909.18	605.482	2388.46	NA	5069.9	NA	3458.69	2464.01	2834.32	O15126	O15126	SCAMP1	2	2	2	2	2	2
102370	128326	92843.5	62626	48366.3	111026	188829	112718	94053	118464	85330.6	103044	70819.5	86261.3	54143.8	100009	90077.9	113377	109301	79054.1	97820.2	75927.6	135233	110800	NA	75484.8	79812	93384.6	114640	86858.1	O15127	O15127	SCAMP2	6	6	5	6	6	6
382143	270308	491075	509532	274035	429292	342147	450966	288940	420830	330856	491443	457322	512554	311180	322104	219128	322451	359964	280239	461130	259859	382616	378638	NA	185572	344289	175156	219700	123336	O15143	O15143	ARPC1B	8	8	8	8	7	10
437698	194534	515755	346834	557998	260932	377158	394360	287855	456339	370355	419580	411692	460027	280169	354188	198966	270493	331743	223874	330993	284429	372052	392472	NA	334059	353538	439598	501820	269606	O15144	O15144	ARPC2	19	19	20	18	19	21
622013	387394	839891	597518	692163	449609	491372	461485	333610	632165	492462	445712	543765	619309	494695	459716	271989	373460	448452	305295	361827	372158	361029	442939	NA	280899	396247	410266	551816	244201	O15145	O15145	ARPC3	7	7	7	7	7	7
513.013	1374.37	NA	NA	NA	1820.14	1263.94	1856.26	2534.7	NA	3256.96	2339.26	NA	2116.05	NA	2043.8	3334.5	1296.1	NA	NA	1822.6	2135.71	1709.73	1690.81	NA	NA	1791.21	NA	NA	1017.84	O15156	O15156;O15156-2	ZBTB7B	1	1	1	1	1	1
NA	NA	595.497	468.933	542.331	NA	NA	NA	NA	NA	NA	405.781	NA	NA	NA	NA	NA	NA	NA	NA	NA	NA	NA	NA	NA	NA	NA	NA	NA	NA	O15162	O15162;O15162-2	PLSCR1	1	1	1	0	1	1
20095.9	22877.3	18608.4	21935.4	30381.8	22552.7	21881.2	24571.4	24023.4	27678.5	18936.2	14682.2	16858.5	17571.7	18077.4	17381.7	15421.9	16222.3	15265.3	15306.7	17433.8	17378.6	17854.4	15999.5	NA	22119.5	25534.8	20137.5	27199.5	29135.1	O15173	O15173;O15173-2	PGRMC2	4	3	3	3	3	5
264.431	333.1	284.772	368.752	231.305	188.251	162.173	144.632	221.733	168.31	285.714	264.036	177.544	227.012	107.03	163.989	249.884	216.017	181.522	72.5295	221.142	301.02	205.572	176.15	NA	187.148	218.559	293.84	522.263	474.087	O15198	O15198;O15198-2;P84022;P84022-2;P84022-3;Q15796;Q15796-2	SMAD9;SMAD9;SMAD3;SMAD3;SMAD3;SMAD2;SMAD2	1	1	1	1	1	1
18135.6	23565.3	17180.3	19065.3	19922.5	11453.8	10605.1	12565.2	11975.3	6701.8	17476.2	16138.6	13874.7	17207.8	12901.7	14915.3	18256.6	16091.9	17900.9	3327.29	11000	13888.8	6583.91	9888.75	NA	9361.89	9246.64	13822.6	15649.5	20853	O15212	O15212	PFDN6	4	5	4	4	4	5
2283.12	2027.45	2872.97	1558.14	1564.11	1051.26	510.845	980.479	1134.06	668.99	658.58	1639.8	540.03	1168.66	651.427	697.777	772.896	200.211	NA	105.772	1362.09	1624.49	952.595	1153.09	NA	564.825	1107.45	886.912	952.461	790.144	O15231-6	O15231-6;O15231-8	ZNF185	8	9	9	7	7	10
1025.19	1030.77	988.286	1408.93	848.866	2127.47	NA	1070.1	NA	709.793	NA	1476.75	NA	1518.6	NA	NA	NA	716.544	NA	NA	NA	629.592	NA	NA	NA	NA	NA	713.034	NA	NA	O15234	O15234	CASC3	1	1	1	1	1	1
NA	NA	NA	NA	3275.32	NA	NA	NA	5808.23	6188.37	NA	NA	1949.7	NA	NA	NA	5362.62	5133.03	NA	NA	NA	4511.22	NA	2775.52	NA	NA	NA	NA	NA	NA	O15239	O15239	NDUFA1	1	1	1	1	0	1
NA	NA	NA	992.22	6614.64	2782.94	3464.42	5867.79	12124.2	10300.1	6677.45	4464.52	7953.31	7865.92	NA	9153.64	12087.4	6776.87	10994.9	3393.77	7550.43	11046.9	10216.8	5785.14	NA	9219.84	9631.26	11256.2	21739.2	18484.3	O15260	O15260;O15260-2	SURF4	1	1	1	1	1	1
1001	3209.48	2426.88	1095.6	1530.43	1916.53	307.115	1064.77	3466.49	1549.64	778.077	403.002	1008.55	1707.92	648.784	188.202	3099.72	1647.79	587.619	637.655	1270.96	30301	2164.68	622.32	NA	1190.53	1405.37	911.174	1240.37	1146.98	O15269	O15269	SPTLC1	4	5	6	5	4	6
1951.95	2281.87	4962.47	3828.2	4948.35	3111.82	4189.13	4938.78	2296.89	3629.72	5391.73	5981.1	6026.63	5713	2895.08	10039.6	2596.47	1429.14	1973.47	2163.8	11154.3	3247.96	4184.45	4681.89	NA	3120.63	1203.91	2601.43	3557.08	2761.26	O15305	O15305	PMM2	3	4	4	3	4	5
8946.45	14326.8	31548.7	30544.6	98284.3	1.06742e+06	1.78417e+06	1.92355e+06	1.82545e+06	2.57537e+06	2.26011e+06	2.25992e+06	2.00897e+06	2.13007e+06	877689	1.15473e+06	1.21698e+06	2.30893e+06	2.01447e+06	1.3022e+06	2.5125e+06	1.49493e+06	2.94048e+06	2.70186e+06	NA	1.28585e+06	1.84275e+06	908624	678068	671290	O15347	O15347	HMGB3	6	6	6	6	6	6
7409.91	13338.9	7480.54	6120.64	5366.05	5446.81	6750.46	1522.63	6909.28	9291.91	5229.11	5947.75	4002.96	4217.34	5447.94	6054.37	7986.98	1413.33	5564.35	1882.74	4348.72	9309.18	4673.11	6341.41	NA	5193.91	4034.19	5995.42	4504.52	4829.23	O15355	O15355	PPM1G	6	6	6	6	5	7
6227.89	671.446	2826.68	1607.16	573.77	3017.69	3107.64	2685.89	715.978	1804.66	1876.01	1834.35	2964	3569.09	NA	335.681	1187.82	819.283	1577.85	459.353	1518.83	935.714	1702.99	2620.23	NA	1757.61	1604.4	200.836	338.132	819.031	O15357	O15357;O15357-2	INPPL1	4	4	4	4	3	5
1866.87	1830.74	2207.34	1240.54	2734.11	1327.97	1271.03	1188.11	2501.69	3447.81	2852.65	2971.1	2093.54	2351.25	2289.9	2245.21	2619.71	1554.27	1730.28	1000.3	2154.31	4958.16	1871.49	3402.48	NA	1889.52	2379.73	1734.74	2415.47	1989.8	O15371	O15371;O15371-2;O15371-3	EIF3D	4	5	5	5	4	5
281.114	22852.8	12789.5	7181.07	17212	8960.08	5989.26	7110.91	5347.83	926.556	6799.64	NA	10001.6	NA	8235.99	5127.67	4390.98	1824.29	4427.51	2650.35	5465.37	5480.61	3106.04	858.732	NA	2181.51	1231.99	7564.36	7191.16	7135.09	O15372	O15372	EIF3H	3	3	3	3	3	4
0	229.935	1898.02	1317.28	1501.24	0	NA	0	NA	172.56	NA	NA	0	NA	NA	NA	NA	0	0	NA	NA	0	NA	0	NA	NA	NA	0	0	NA	O15389	O15389	SIGLEC5	2	2	2	1	0	2
NA	446.756	284.071	228.072	147.092	79.3831	NA	41.7036	210.731	79.0547	176.999	65.7773	89.594	163.908	257.664	62.7339	165.04	57.9557	77.9614	75.5515	13.3657	303.061	96.6075	68.3741	NA	137.542	102.564	91.6566	NA	203.908	O15397	O15397	IPO8	1	1	1	1	1	1
36619.1	22294.1	29788.9	29325.4	33657.1	36834.9	29526.7	34132.2	17009.1	29087	25334.2	34101.4	25343.6	31801.3	16933.1	25278.5	13861	26908.6	28689.8	11873.7	20230.9	11720.4	27785.9	27697.3	NA	20161.2	17724.1	22350.7	30445.3	12528.5	O15400	O15400;O15400-2	STX7	6	6	6	6	6	6
6997.83	7453.23	24748.5	12251.9	51453	10207.5	2396.11	2499.56	2625.25	1554.74	2019.77	2131.74	1808.32	2084.08	1889.53	1797.27	1725.94	1605.64	1743.08	3813.84	1620.9	13815.3	1574.93	2089.47	NA	1582.86	1540.9	1284.54	2162.71	1619.37	O15427	O15427	SLC16A3	5	5	4	5	5	6
5161.83	11516	1610.44	23643.8	5839.88	7833.98	6715.99	4794.14	2952.78	6512.24	5145.55	5506.76	4835.61	6819.37	9195.3	5248.73	4882.61	5180.45	5776.12	4786.94	4590.52	7903.06	6841.16	7900.1	NA	4467.87	5582.42	4597.65	5142.28	3802.89	O15498	O15498	YKT6	3	4	3	3	4	4
642174	193344	513339	531404	700390	114751	327976	402620	170052	233344	129732	292657	186443	241044	232065	131418	84861.7	225576	294213	448543	230872	97356.1	269527	268369	NA	224003	261233	466301	548204	205135	O15511	O15511	ARPC5	6	7	6	6	6	7
12880.4	23644	20922.4	22562.1	21085.8	11584.3	13306.3	13480.9	18073.8	14206.1	14098.8	10877.3	13379.9	12397.1	10359.4	15096.9	15363.8	15006.6	16133.3	9129.65	15228.4	15228.6	17484.8	14165	NA	14638.1	14531.1	16207	15828.6	17271	O15523	O15523;O15523-2	DDX3Y	10	12	12	12	11	12
5916.75	11460	2840.71	11025.3	2884.57	NA	5365.9	3827.86	4549.76	3792.08	4447.44	1201.59	4215.03	4770.53	3224.1	1180.94	1323.8	1070.86	1858.27	1511.03	2859.05	2614.29	2518.54	NA	NA	1975.2	2797.31	2547.51	2631.4	1442.65	O15525	O15525	MAFG	3	3	3	3	3	3
1873.54	2488.2	2678.68	6407.33	3072.09	3377.18	3311.37	3390.42	2692.11	4077.69	2399.82	3574.21	3831.17	3457.63	2616.28	3382.13	2472.11	3256.06	4287.88	1426.41	3844.47	2844.9	4459.67	3663.23	NA	4259.3	4120.88	3183.72	2798.79	2640.61	O15530	O15530;O15530-3	PDPK1	4	3	3	3	3	4
3777.94	1124.32	4317.88	2011.08	2967.66	2109.32	3810.05	3401.95	2632.87	5087.56	2341.42	2824.72	2563.7	2611.87	2402.22	5726.39	1850.3	2571.13	4904.58	3487.46	2413.12	989.796	2670.19	2819.56	NA	7547.91	7394.38	6428.09	8091.73	3148.68	O15533	O15533;O15533-2;O15533-3;O15533-4	TAPBP	2	2	2	2	2	2
NA	NA	NA	NA	5346.96	NA	NA	NA	NA	9742.43	NA	NA	NA	NA	698.996	NA	NA	NA	NA	NA	NA	NA	NA	NA	NA	NA	NA	NA	NA	NA	O15540	O15540;O15540-2	FABP7	2	0	0	0	0	2
1464.8	NA	629.165	2459.77	562.542	NA	NA	NA	NA	NA	NA	NA	NA	500.738	NA	NA	NA	NA	NA	NA	NA	NA	NA	NA	NA	NA	NA	NA	NA	NA	O15552	O15552	FFAR2	2	2	2	0	2	2
16977	11774.8	14773.8	15452.4	13334.8	51610.3	18788.8	18269.7	10188.7	8802.28	7904.76	8821.57	8837.74	14404.2	6471.99	5056.13	1682.94	6253.95	5709.8	3022.06	6550.43	4273.47	7472.48	6552.32	NA	3395.72	5658.12	5243.29	5314.7	1252.34	O15553	O15553	MEFV	10	11	10	12	12	12
21316.3	12897.4	10547.8	7637.22	11685.4	36295.1	16863	19486.2	21107	21279.3	18826.6	17899.8	17391.9	21910.3	25832.5	20635	18145	18119.1	17449.4	12589.9	16566.2	46288.8	16011	20424.2	NA	19876	17691.1	16049.3	19050.9	21459.6	O43143	O43143	DHX15	11	10	10	11	10	11
NA	187.096	NA	NA	180.777	62.3724	51.6927	NA	265.741	NA	38.6343	NA	NA	31.1424	NA	NA	NA	NA	NA	NA	65.6136	104.082	74.1406	NA	NA	0	NA	NA	157.349	NA	O43148	O43148;O43148-2	RNMT	1	1	1	1	1	1
NA	691.554	823.455	759.885	759.039	NA	NA	78.9707	NA	NA	79.9641	72.2624	83.0182	98.3445	96.4588	84.7458	NA	NA	NA	NA	46.1725	NA	2064.7	NA	NA	NA	412.698	NA	NA	NA	O43149	O43149	ZZEF1	2	3	2	4	2	4
NA	248.295	NA	NA	NA	NA	NA	NA	NA	NA	NA	NA	NA	NA	NA	NA	NA	NA	155.923	NA	NA	NA	NA	NA	NA	NA	NA	NA	NA	NA	O43159	O43159	RRP8	0	1	0	1	0	1
927.594	243.049	753.314	979.431	577.139	NA	1020.68	1152.62	160.799	1171.37	614.555	976.468	867.171	1104.74	255.021	1074.18	NA	740.253	865.72	214.566	281.896	NA	1121.1	658.245	NA	450.958	313.797	136.137	723.134	NA	O43166	O43166;O43166-2;O43166-3	SIPA1L1	5	5	6	5	5	6
568.068	647.841	247.598	211.02	542.331	1740.76	1676.46	NA	NA	NA	847.26	1352.6	633.733	856.417	709.567	1306.41	1915.39	NA	NA	791.78	1669.5	2391.84	1883.85	1326.92	NA	1214.21	1483.52	1090.44	363.241	1544.6	O43172	O43172;O43172-2	PRPF4	3	3	3	3	2	3
7132.13	11551.8	7018.31	6593.84	9553.11	3978.23	6333.87	6005.32	8709.38	6190.07	20884.1	4434.87	17334.4	17793.8	19865.2	7780.1	7364.02	3112.49	3759.6	2076.16	51596.6	41208.2	40192.1	39683.6	NA	17304.4	14594.6	18962.1	4230	26105.4	O43175	O43175	PHGDH	5	5	5	5	5	5
NA	1203.88	631.97	898.433	8323.6	4319.57	9754.71	12437.4	5926.71	9893.74	13312.7	3604.78	19852	29322.2	56247.4	1136.91	11316.8	2339.3	15814.5	6736.17	13279.5	9200	9200.18	1468.3	NA	1351.75	11150.2	12156.6	2802.14	14083.3	O43181	O43181	NDUFS4	3	3	3	3	2	3
236.904	1450.43	1350.92	2161.36	623.175	770.016	1015.61	1047.03	47112.4	949.507	653.19	1431.35	359.198	188.494	74190	3137.79	7400.05	974.71	1797.77	734.361	1495.75	1441.84	31425.5	516.862	NA	599.775	1015.87	2593.34	202.544	696.686	O43237	O43237;O43237-2	DYNC1LI2	2	2	2	2	2	2
17457.5	13357.2	19373.6	16294.4	25504.2	9410.3	8519.16	7639.75	10938.6	13032.1	8930.82	8931.81	12653.3	15097.5	28892.7	10139.8	8344.96	9412.54	13113.8	10000	7646.42	8510.2	5941.36	9950.17	NA	5773.39	9423.69	9343.58	8029.8	6280.37	O43242	O43242	PSMD3	14	11	13	10	10	15
801.635	3282.04	1880.48	1051.9	1934.65	636.199	650.72	699.201	2542.32	2192.28	1238.1	421.53	769.357	342.567	751.85	504.072	2831.24	1649.1	1494.07	492.596	1371.81	2945.92	1451.36	1612.01	NA	1051.86	1156.29	1540.64	440.241	1440.95	O43252	O43252	PAPSS1	3	2	2	3	2	4
700.701	383.808	1256.93	538.207	915.113	740.531	1020.68	996.451	853.927	691.091	623.54	780.063	747.986	720.374	846.987	1245.87	718.271	1027.4	530.603	556.059	1174.97	1664.29	1249.16	1273.61	NA	1013.53	894.994	1159.19	878.808	1051.83	O43264	O43264	ZW10	4	4	4	4	3	4
1674.17	4195.66	3171.78	2298.84	2283.85	1613.74	2181.23	1263.53	2282.5	1976.37	7373.76	5697.61	2367.25	2834.78	4417.28	1311.91	2115.3	1466.02	2346.99	1498.94	1332.93	4174.49	1813.08	2270.25	NA	1166.85	2417.58	1281.84	1282.22	2983.86	O43290	O43290	SART1	9	8	9	8	7	10
NA	1655.01	NA	NA	NA	NA	NA	NA	306.364	NA	755.615	NA	NA	NA	NA	NA	718.271	NA	NA	NA	NA	2906.12	NA	NA	NA	NA	NA	NA	NA	401.02	O43291	O43291;O43291-2	SPINT2	0	0	0	1	0	1
NA	NA	NA	NA	NA	1070.54	906.142	836.735	516.249	895.104	458.221	482.676	392.076	NA	293.34	1277.79	481.172	900.948	885.502	NA	945.322	382.653	1231.18	959.555	NA	1445.32	1420.02	1160.53	699.699	525.064	O43295	O43295;O43295-2;O43295-3;Q7Z6B7;Q7Z6B7-2	SRGAP3;SRGAP3;SRGAP3;SRGAP1;SRGAP1	1	1	1	1	1	1
NA	NA	NA	NA	NA	NA	NA	NA	NA	NA	NA	NA	NA	NA	2063.95	NA	NA	NA	NA	NA	NA	NA	NA	NA	NA	NA	NA	NA	NA	NA	O43301	O43301	HSPA12A	2	0	0	0	0	2
1410.58	1261.58	1699.52	1141.43	1264.32	2065.09	668.964	909.494	1167.06	638.388	1247.08	881.045	1270.75	1647.27	1173.36	773.718	799.628	1044.52	1042.59	145.059	1374.24	1430.61	997.529	1022.13	NA	970.688	1537.24	1315.54	1312.35	1051.83	O43314	O43314;O43314-2	PPIP5K2	6	5	6	6	7	7
9438.61	4718.48	12774.8	18611.3	9227.49	2950.78	566.592	343.39	3691.6	2693.81	5378.26	3641.84	5579.48	7129.16	8183.14	4397.97	8670.39	5949.68	4351.87	NA	7240.58	4177.55	6062.68	3917.02	NA	802.706	4860.81	1345.19	5528.96	1459.64	O43324	O43324;O43324-2	EEF1E1	3	3	3	3	3	3
45892.6	86535.2	39057.3	43191.9	53739.1	31849.6	38060	37999.1	76664.7	36351.6	61312.7	43961.5	44497	53002	39459.6	40061.6	103670	46680.7	46487.1	28815.4	41759.4	72764.3	41646.8	37190.9	NA	44121.8	43643.5	48583.4	41163.4	103686	O43390	O43390;O43390-2	HNRNPR	16	15	16	16	14	16
NA	1133.07	938.486	685.282	525.488	551.145	534.158	613.132	1931.28	1041.31	805.031	720.771	364.952	576.135	635.571	NA	2673.18	567.703	1015.82	991.236	1334.14	1117.35	923.388	574.806	NA	1047.35	460.317	916.566	472.046	703.483	O43395	O43395	PRPF3	3	3	4	3	2	4
16529.9	16393.6	20454.5	30859	10629.9	16749.8	13041.8	14286.6	16407.4	16806.4	15551.7	20265.9	19328.5	25427.8	16024	13223.6	11020.5	13763.2	11321.9	6001.81	13188.3	9682.65	14645	13822	NA	9962.8	14179.5	9214.18	8590.56	6460.49	O43396	O43396	TXNL1	4	4	3	4	4	4
64729.7	71083.2	91238.7	119335	134748	81689.7	68955	53583.9	39367.8	64649.8	48531	68955.9	59390.1	68342.9	47336.2	53246.8	43278.7	52506.6	60900.6	29501.4	59407	40443.9	64323.7	65826.9	NA	41797.1	55823	42256.4	50780	27568.4	O43399	O43399;O43399-5;O43399-7	TPD52L2	8	8	9	9	9	10
4637.14	6424.2	1463.84	4447.4	788.233	1055.79	9572.27	898.846	7644.72	1524.99	4461.81	5157.49	2535.76	5240.94	4857.29	12608.4	5751.98	7002.11	1061.21	9117.56	11884.6	1762.24	955.965	7265.04	NA	877.114	1042.74	892.304	440.241	1053.53	O43402-2	O43402-2	EMC8	3	3	3	3	3	3
1043.54	736.143	622.151	880.315	853.357	231.345	417.596	623.78	617.806	604.386	754.717	742.079	560.579	1112.11	1999.21	377.504	262.669	380.664	824.994	151.103	330.498	854.082	368.457	741.685	NA	289.741	473.748	958.35	527.285	285.472	O43426	O43426	SYNJ1	3	4	4	4	3	5
15341.2	NA	7766.01	NA	3923.2	14503.3	NA	14690.3	10268.3	8128.19	14915.5	22116.9	21533.8	17326.7	13927.1	18493.3	17784.8	23047.9	20001.2	10713.2	NA	14824.5	14145.1	NA	NA	12549	NA	16542.7	15210.9	14017	O43427	O43427;O43427-2	FIBP	1	1	1	1	1	1
245.245	1135.69	747.703	1061.49	497.417	23.8149	99.331	70.9849	170.955	183.611	275.831	326.107	194.805	213.08	240.486	73.7398	141.795	NA	100.07	NA	106.926	326.531	162.885	96.1873	NA	NA	NA	20.2184	NA	125.743	O43432	O43432;O43432-3;O43432-4	EIF4G3	6	4	6	4	4	6
6405.57	15535.9	3956.65	5861.66	2296.2	7746.65	6014.6	7498.67	7996.78	6401.73	10928.1	9156.94	9196.12	8579.74	8875.53	8165.31	14668.8	10608.5	10371.2	8658.2	5592.95	6238.78	7277.02	9611.77	NA	3326.94	5897.44	3867.1	4944.76	5267.63	O43447	O43447;O43447-2	PPIH	4	4	4	4	4	4
1997	831.439	562.531	993.286	437.907	1754.37	1364.28	1425.02	275.051	368.072	412.399	287.197	520.302	181.937	654.07	1380.15	566.016	2190.46	2008.38	2429.74	545.565	NA	278.589	325.646	NA	696.731	1166.06	1465.16	758.286	3366.19	O43451	O43451	MGAM	3	3	4	3	3	4
4389.39	506.207	NA	NA	NA	NA	NA	NA	NA	NA	448.338	1311.84	NA	796.591	661.998	728.593	NA	NA	669.071	NA	NA	NA	NA	NA	NA	NA	NA	NA	NA	NA	O43464	O43464;O43464-3;O43464-4	HTRA2	1	1	1	1	2	2
27318.2	43763.8	30608.8	38266	33378.6	41125	36156.5	29193.4	26577.5	38755.5	49794.2	65597.6	45439.8	49772.2	38903.3	47577.6	40424.2	29665.4	51606.9	22042.9	44969.6	30023.5	36810.8	27919.8	NA	31012.4	38619	24430.5	36672.2	17371.3	O43488	O43488	AKR7A2	8	9	8	9	9	9
14647.1	41777.4	6936.24	12053.7	2609.48	17037.9	6972.43	2484.47	7531.31	5564.43	5646	8560.31	6361.99	9045.24	4818.97	7865.95	10796.1	5071.13	3386.08	3469.33	4940.46	11566.3	5816.67	7198.98	NA	2845.55	3399.27	3810.49	3836.63	4684.79	O43493	O43493;O43493-3;O43493-5;O43493-7	TGOLN2	7	7	7	7	7	7
3194.03	NA	9643.68	NA	1917.81	NA	NA	3148.18	NA	NA	NA	NA	NA	NA	NA	NA	NA	NA	NA	NA	NA	NA	NA	NA	NA	NA	NA	NA	NA	NA	O43504	O43504	LAMTOR5	1	0	1	0	1	1
84537.9	35389.1	78462.5	63637.4	66420.4	103146	78713.8	85709.8	50226	78339	60274	73379.7	60213.7	72792.2	59265.3	85228.9	43859.8	72070.6	72416.8	54687.2	80371.8	63330.6	70793.1	85892.9	NA	99600.9	83119.7	86088.4	80960.8	62295.7	O43516	O43516;O43516-3	WIPF1	12	12	12	12	12	12
287904	793.845	25906.6	7684.11	5794.97	210914	5000	182533	79459.2	5164.06	6866.13	5050.03	7763.44	7867.56	5177.06	4740.26	826.36	5273.97	4788.22	3378.66	3523.69	1857.14	6283.98	4002.78	NA	3055.24	4566.54	5007.41	397583	2329.65	O43566	O43566	RGS14	6	6	7	6	6	9
1313.81	552.544	2341.31	931.472	2055.92	1042.19	692.277	626.442	660.122	1082.11	699.012	793.96	547.427	976.889	1794.4	993.837	960.019	586.143	1068.19	477.486	1147.02	2270.41	740.283	807.741	NA	704.622	694.75	926.001	1640.44	1328.8	O43566-5	O43566-5	RGS14	2	2	2	2	2	2
10115.1	24074.1	12536.3	17528.5	1696.61	20838.1	28059	27687.7	18218.5	27711.7	32965	44406.2	41836.3	44003.4	25668.6	40998.2	25992.6	37244.5	48941.1	21604.7	21133.7	13899	24264.2	25540.6	NA	18670.8	24085.5	28532.1	20500.5	12198.8	O43583	O43583	DENR	2	2	2	2	2	2
28068.9	26575.5	34634.9	30710.9	21554	25633.9	29546.9	33588.3	20319.1	45277.1	18233.6	25883.8	8696.37	23671.5	31357	15742.9	26830.5	23340.4	24486.9	6301	31832.3	22970.4	38157.7	21946.9	NA	18068.8	27306.5	29237.1	19476.1	13605.8	O43586	O43586;O43586-2	PSTPIP1	9	9	10	9	8	12
2693.53	NA	NA	NA	NA	5509.19	NA	NA	5435.85	4520.57	3141.96	4345.01	3393.88	4267.33	NA	NA	NA	NA	NA	NA	NA	NA	NA	NA	NA	NA	NA	NA	NA	NA	O43598	O43598;O43598-2	DNPH1	1	1	1	1	1	1
NA	170.484	34.3691	58.6166	65.1246	NA	56.7606	23.9574	82.9384	221.013	56.6038	NA	NA	27.0447	47.5687	20.9113	148.768	75.079	NA	66.4853	68.0437	117.347	39.317	42.8787	NA	43.9684	73.2601	24.262	NA	135.939	O43615	O43615	TIMM44	1	1	1	1	1	1
7925.43	4128.34	14116.6	8204.2	4929.26	5940.12	7116.36	7893.52	5674.51	8537.06	5619.95	9367.24	4742.73	5846.58	6609.41	7972.71	5001.16	6293.47	6424.25	4829.25	5997.57	7482.65	7461.24	8717.12	NA	5440.81	3435.9	4679.88	4621.69	3573.49	O43617	O43617;O43617-2	TRAPPC3	1	1	1	1	1	1
113270	57910.5	92823.9	103357	93988.3	112476	104570	137916	104510	139389	98358.5	123646	124884	140267	75031.7	87757	88106.7	116645	118500	86213.4	117921	83053.1	130453	126033	NA	102679	126503	100212	97947.8	64472.4	O43633	O43633	CHMP2A	10	10	10	10	10	10
2042.04	1359.5	2249.42	2316.96	4199.42	NA	3439.08	1905.06	3959.88	2817.92	780.773	959.792	858.951	1653.01	591.966	953.115	1016.97	1194.68	899.465	2565.73	3569.87	1490.82	2100.65	3569.36	NA	833.145	1181.93	1397.76	2643.12	2096.86	O43639	O43639	NCK2	3	3	3	2	2	3
4597.93	6919.92	2808.44	2178.41	2668.99	10917.4	10711.5	10896.2	16100.2	8930.64	14253.4	8920.7	9165.71	10072.1	8824	9395.77	18725	12226	10095.4	10172.3	9352.37	21370.4	8728.38	10878.4	NA	10162.3	9137.97	9785.69	6998.66	20387.4	O43670	O43670;O43670-2;O43670-3;O43670-4	ZNF207	2	2	2	2	2	3
5864.2	10222.1	1850.32	1904.51	1906.58	6629.62	6467.67	6430.35	8321.77	6842.06	6874.21	3912.36	NA	4698.41	6559.2	NA	8096.23	NA	4570.63	4315.5	7433.78	7658.16	4712.42	5885.97	NA	NA	6971.92	5783.8	6603.62	11886.2	O43678	O43678	NDUFA2	2	2	2	3	3	3
13661.2	8301.28	8696.08	6490.46	6091.4	4994.33	7708.29	5906.83	6729.86	7201.63	6037.74	7424.5	6081.7	7493.85	5503.44	5577.81	5791.49	5140.94	5023.27	4696.28	3862.7	5138.78	4278.81	5637.97	NA	5834.27	3910.87	4636.74	6786.07	5206.46	O43681	O43681	GET3	3	3	3	3	3	3
11078.6	16176.8	11468.1	8450.39	17861	16946	12623.2	15799.5	33227	19378.6	25006.3	20750.4	16462.3	20074.6	7854.12	21167.7	37612.7	23819.8	23354.7	14575.4	26967.2	42953.1	29111.4	26083	NA	23392.3	21250.3	23589.4	18957.1	53417.2	O43684	O43684;O43684-2	BUB3	4	4	4	4	4	4
17307.3	1569.33	24028.2	20578.7	33424.7	14797	11299.4	12294.6	4922.99	13940	17212	20514.2	19557	18970.7	12963.8	9462.91	3331.01	16410.7	19663.7	11100	16179.8	4490.82	17241.1	17356.6	NA	7488.16	11587.3	12775.3	8856.71	2978.76	O43704	O43704	SULT1B1	6	5	5	5	5	7
404265	315862	519608	566709	382718	519565	375449	334405	320427	439697	380967	481220	420510	393218	294789	425212	330486	351441	419929	346836	370527	395509	386150	419574	NA	271570	437834	289124	380454	243116	O43707	O43707	ACTN4	40	42	43	39	38	49
323.657	1641.9	697.201	819.567	413.205	NA	NA	NA	415.538	NA	1024.26	NA	NA	422.881	NA	NA	612.506	289.779	NA	NA	NA	581.633	NA	NA	NA	NA	NA	NA	NA	316.058	O43719	O43719	HTATSF1	2	2	2	3	2	3
4480.31	3475.26	2288	2802.94	5000	3287.59	3477.6	4980.48	4553.99	4671.88	4002.7	4288.49	3563.21	4132.11	5035.68	2377.28	1700.37	1871.71	2193.39	1486.85	1938.03	2525.51	2091.66	2048.9	NA	754.228	1197.8	3267.29	3177.1	4018.69	O43747	O43747;O43747-2	AP1G1	7	4	6	5	6	7
NA	NA	1772.46	554.194	1373.23	NA	NA	NA	NA	NA	NA	NA	NA	NA	NA	NA	NA	NA	NA	NA	NA	NA	NA	NA	NA	NA	NA	NA	NA	NA	O43759	O43759;O43759-2;O43759-3	SYNGR1	1	1	1	0	0	1
198.532	276.272	448.201	395.396	903.885	NA	NA	NA	NA	NA	NA	158.421	NA	NA	569.503	NA	NA	NA	NA	689.03	NA	NA	NA	NA	NA	NA	NA	NA	NA	NA	O43760	O43760;O43760-2	SYNGR2	1	1	1	1	1	1
NA	NA	NA	NA	449.135	NA	NA	NA	NA	NA	NA	NA	NA	NA	3228.07	NA	NA	NA	NA	NA	441.069	NA	NA	NA	NA	NA	NA	NA	NA	NA	O43761	O43761	SYNGR3	1	0	0	0	0	1
8368.37	9214.02	10158.5	12435.3	244367	5488.77	8522.2	8506.65	13662	7326.59	8407.01	8286.08	7613.84	7238.16	7370.51	8433.85	10355.6	8299.53	7924.13	164455	1216.28	9178.57	8275.67	5583.5	NA	5393.46	2462.76	7877.07	9861.06	12370.4	O43765	O43765	SGTA	4	4	4	4	4	5
17049.5	49197.4	9630.36	8430.14	14306.1	6210.02	8097.51	8326.53	14064.8	13341.6	9156.33	4936.08	43367.6	12923.3	9499.21	1604.67	2488.38	2867.49	2018.85	2731.94	8806.8	9151.02	8035.27	11527.4	NA	NA	NA	NA	NA	NA	O43768	O43768;O43768-2;O43768-3;O43768-4;O43768-9	ENSA	3	3	2	3	1	4
33266.6	33472.6	18469.5	17739.5	15180.8	16072.8	16146.4	14234.3	20644	12493.2	16997.3	14847.1	13661	15822.8	28055	14172.4	20495.1	12077.2	16074	12290.7	18198.1	22719.4	15431.4	14496.5	NA	13351.7	16919.4	18509.2	18240.7	23233.6	O43776	O43776	NARS1	9	8	9	9	9	12
477.144	949.467	62.4255	59.6824	108.915	436.607	NA	NA	1293.16	NA	414.196	NA	NA	656.45	NA	889.28	2019.99	896.997	1125.2	1039.59	NA	1148.98	NA	NA	NA	NA	NA	1082.36	1342.48	3058.62	O43805	O43805	SSNA1	1	1	1	2	1	2
8407.57	26384	12362.3	7197.06	10309.9	9471.54	663612	6780.83	16824.6	9807.89	10391.7	10217.7	251966	6690.71	221738	6664.1	13709.9	9632.51	9257.62	5977.64	10471.4	15767.3	9492.25	9840.07	NA	5820.74	14820.5	11184.8	236548	13075.6	O43809	O43809	NUDT21	5	5	5	6	5	7
85726.6	34674.8	77349.4	54130.9	60344.7	30927.6	70910.2	61285.7	40121	65097.8	49178.8	67377.2	66316.8	76799.7	60412.3	30572.3	21961.9	19807.7	39617.2	39220.3	40452	25055.1	31066.1	40540	NA	24576.1	32507.9	25638.2	33485.1	12322.9	O43813	O43813	LANCL1	4	4	4	4	4	4
693.193	174.856	600.407	688.479	619.807	776.82	1043.99	1843.83	1560.6	2297.69	997.305	2280.9	718.396	1194.07	NA	1086.29	1218.04	945.732	1162.44	755.515	NA	1798.98	990.789	1701.24	NA	1483.65	835.165	1054.05	1200.2	1527.61	O43815	O43815	STRN	3	2	3	3	3	5
NA	506.207	NA	78.866	NA	NA	121.63	NA	341.909	281.367	182.39	139.893	NA	NA	NA	NA	413.761	80.3477	55.8529	NA	116.646	NA	125.814	83.4396	NA	NA	84.2491	111.875	NA	NA	O43818	O43818	RRP9	1	1	1	1	1	1
NA	3707.82	1452.62	1309.82	1205.93	3207.08	3828.3	NA	439.235	NA	NA	NA	NA	99.1641	NA	NA	2655.74	NA	NA	NA	NA	1079.59	NA	NA	NA	719.278	488.4	882.868	NA	3724.72	O43820	O43820;O43820-2	HYAL3	1	1	1	1	1	1
399.566	1109.46	379.463	686.348	161.689	670.22	NA	NA	597.495	589.085	479.784	685.566	548.249	302.409	191.596	NA	1335.43	629.61	594.601	429.133	NA	813.265	403.28	512.226	NA	NA	NA	764.254	NA	205.607	O43823	O43823	AKAP8	1	1	1	1	1	1
NA	3482.25	NA	NA	NA	NA	1568.01	NA	1627.45	610.337	4118.6	NA	NA	NA	3070.82	4453	2383.77	NA	NA	NA	NA	1812.24	NA	NA	NA	2192.78	1257.63	979.916	NA	1566.69	O43826	O43826;O43826-2	SLC37A4	1	1	1	1	1	1
270.27	726.526	545.697	741.767	311.026	264.232	261.504	212.067	710.054	118.157	416.891	257.55	243.301	225.373	73.9958	385.208	640.4	264.752	375.844	193.412	NA	329.592	672.882	287.403	NA	NA	NA	NA	NA	531.861	O43847	O43847;O43847-2	NRDC	3	3	3	3	2	3
1813.48	6512.5	4147.44	5594.16	30713	8619.87	7376.85	7157.05	6335.48	15338.3	4970.35	7481.93	5653.46	4670.55	4846.72	7940.79	7489.54	5248.95	5024.44	4397.1	6609.96	6461.22	6274.99	5883.65	NA	3450.96	9065.93	3823.97	5028.46	3767.2	O43852	O43852;O43852-3;O43852-5	CALU	4	4	3	4	4	4
2963.8	3032.87	3752.54	6118.51	3567.26	2059.42	2756.94	1910.38	1724.78	2321.49	3002.7	2479.16	3185.11	2848.71	2958.51	2347.57	1781.73	2050.84	1969.98	2387.43	2727.83	2022.45	2758.93	2177.54	NA	2198.42	3091.58	3151.37	2313.36	2061.17	O43865	O43865	AHCYL1	4	4	4	4	3	4
NA	166.113	NA	NA	NA	1476.53	749.037	789.707	1430.26	936.756	1334.23	464.147	512.905	244.222	669.926	2621.62	4461.88	2830.61	2023.5	NA	3164.03	4728.57	3128.51	2466.1	NA	6005.64	4199.02	3896.75	1647.14	8705.18	O43895	O43895	XPNPEP2	1	1	1	1	1	1
6694.19	3630.88	1103.32	NA	8909.72	11635.3	10175.3	11446.3	9477.83	9796.84	9235.4	5615.16	9637.51	13357.6	8004.76	7890.16	8141.56	9187.3	4891.78	6926.56	4156.74	6407.14	7148.96	3623.83	NA	5779.03	6289.38	7204.47	10540.7	NA	O43914	O43914;O43914-3	TYROBP	1	1	1	1	1	2
1504	904.004	1015.64	1623.15	771.39	1394.87	1489.97	1480.92	786.222	1267.43	887.691	1645.36	1083.35	891.657	572.146	1022.45	921.664	1246.05	911.101	957.993	1026.73	959.184	1359.25	1015.18	NA	1839.91	1593.41	1812.91	577.503	1043.33	O43918-2	O43918-2;O43918-3	AIRE	1	1	1	1	1	1
NA	1059.63	186.575	496.643	10377.3	NA	NA	NA	NA	NA	NA	NA	NA	NA	NA	NA	360.298	NA	NA	NA	NA	NA	NA	NA	NA	NA	NA	NA	NA	NA	O43920	O43920	NDUFS5	1	1	1	1	0	2
NA	NA	NA	NA	12360.2	9979.59	8278.94	11236.9	16319.4	11274.2	12329.7	10139	8416.08	10275.4	5679.18	15226.7	16522.5	14909.1	12433.1	12804.5	13501.8	13913.3	9964.05	11180.9	NA	16314.5	14991.5	17269.2	16109.8	26905.7	O43924	O43924	PDE6D	2	2	2	2	2	2
1488.99	1745.06	974.258	872.855	1347.41	1457.25	2264.34	2450.75	2312.97	1848.01	1637.92	1593.48	2142.86	1818.55	1169.4	1156.72	1507.44	1552.95	2319.06	1547.3	1984.2	1941.84	1724.33	1689.65	NA	4543.4	1957.26	331.581	1610.31	2458.79	O60216	O60216	RAD21	6	5	6	6	5	7
22.5225	463.368	45.5916	88.4578	10.1055	NA	NA	NA	NA	NA	NA	NA	NA	NA	NA	NA	NA	NA	NA	NA	NA	NA	NA	NA	NA	NA	NA	NA	NA	NA	O60231	O60231	DHX16	1	1	1	2	1	2
10546.4	5483.48	8872.13	11909.8	31110.5	16047.9	48777.6	53404.6	60740.5	115353	32191.4	41657.4	50419.2	63395.3	19550.7	51493.5	19549	46099.8	51686.1	26473.3	68650.1	20751	71127.8	68697.4	NA	48956	40473.7	75147.6	73846.7	29515.7	O60234	O60234	GMFG	4	4	4	4	4	4
622.289	NA	250.403	141.746	160.566	1264.46	1063.25	860.692	NA	1343.93	946.99	1192.33	581.128	458.941	570.825	2192.38	NA	1196	578.31	NA	626.974	508.163	1425.52	1099.78	NA	1454.34	665.446	632.161	1730.83	1432.46	O60237	O60237;O60237-6	PPP1R12B	2	2	2	2	2	2
NA	NA	67.3353	142.811	NA	153.096	89.1952	94.9423	NA	129.208	153.639	87.0854	159.461	122.931	51.5328	48.4262	215.016	108.008	75.6342	172.257	102.066	70.4082	NA	NA	NA	NA	NA	NA	NA	83.2625	O60239	O60239;O60239-2	SH3BP5	1	1	1	1	1	1
919.253	1135.69	1884.69	1009.27	1514.71	1515.08	675.046	1191.66	1160.29	1083.82	736.748	1191.4	2802.89	3613.34	913.055	627.339	559.042	521.602	721.434	800.846	1416.77	933.673	1959.11	734.732	NA	542.277	1156.29	730.557	770.003	535.259	O60256	O60256;O60256-3	PRPSAP2	3	3	3	2	3	3
17276.4	15500.1	32618.4	14851.3	31714.6	39730.1	11981.6	22370	19157.1	12975.2	NA	741.152	21099.8	23721.5	63631.1	NA	12722	5238.41	NA	14542.2	7268.53	22303.1	12927.4	NA	NA	8153.33	22572.6	9974.39	10559.1	6013.59	O60262	O60262	GNG7	1	1	1	1	1	1
7099.6	56080.6	18330.6	14031.8	161963	6502.61	8412.73	6687.67	14356.8	8326.25	12736.7	7448.58	8899.39	6909.52	15671.2	8955.54	11392.4	9606.16	10864.6	7972.2	9918.59	33750	9324.87	4639.01	NA	8002.25	9069.6	8383.88	16042.9	41743.4	O60264	O60264	SMARCA5	17	14	12	19	13	23
5010.01	3647.49	3253.84	3237.77	11610.2	4498.75	3632.68	2931.68	5613.57	5235.46	6080.86	6747.27	7413.28	8150.3	4779.33	6059.87	5939.1	3229.72	4527.58	1444.55	3273.39	2693.88	3493.6	3359.6	NA	3431.79	2576.31	2873.7	6854.7	3364.49	O60268	O60268;O60268-3	KIAA0513	6	5	6	6	6	6
1096.93	1536.11	1869.26	1980.18	1648.33	475.164	763.227	994.676	396.919	840.7	541.779	1273.86	934.572	779.38	1489.16	714.286	726.406	865.385	878.52	577.214	754.557	102.041	729.05	1184.38	NA	455.468	168.498	470.414	572.481	273.577	O60271	O60271;O60271-4	SPAG9	12	9	9	8	11	12
NA	NA	NA	NA	NA	NA	NA	NA	NA	NA	NA	NA	NA	NA	799.419	NA	NA	NA	NA	NA	NA	NA	NA	NA	NA	NA	NA	NA	NA	NA	O60282	O60282	KIF5C	3	0	0	0	0	3
1205.37	2342.19	660.027	1348.18	588.367	877.75	441.922	1629.1	2119.16	1576.84	1571.43	1931.63	1361.17	926.897	862.844	331.279	2073.45	1978.4	287.41	1075.85	1551.64	2863.27	2060.21	1639.82	NA	402.48	669.109	2058.23	2335.12	3288.02	O60306	O60306	AQR	5	4	7	6	4	7
1155.32	137.262	956.723	508.366	376.151	546.609	925.4	664.596	151.49	628.188	598.383	1009.82	869.637	805.606	1041.23	596.522	141.795	497.893	530.603	284.074	493.317	170.408	602.112	499.479	NA	567.08	423.687	632.161	860.395	175.021	O60307	O60307	MAST3	4	7	6	5	7	7
7404.07	4421.23	6207.48	6432.91	5276.22	9290.09	9333.06	1234.25	2197.87	5152.16	8785.27	1251.62	1581.46	1810.36	4760.84	1357.03	1765.46	1030.03	1057.71	988.214	8504.25	6071.43	1398.56	6699.5	NA	828.636	5164.84	1322.28	1183.46	1157.18	O60313	O60313;O60313-10;O60313-11;O60313-13;O60313-2;O60313-9	OPA1	8	7	7	7	5	9
1675.01	698.549	1104.72	1581.58	1696.61	1738.49	2343.4	1085.18	913.169	2743.11	2832.88	2828.42	1569.13	2593.84	2534.36	1230.46	1796.84	1492.36	2921.81	619.523	1914.95	1558.16	2818.47	2358.33	NA	638.106	2136.75	1489.42	651.155	1191.16	O60333	O60333;O60333-2;O60333-4	KIF1B	7	6	6	7	7	7
NA	70.8166	NA	NA	60.6333	NA	NA	30.1686	123.561	45.9028	104.223	47.2485	NA	NA	NA	74.8404	194.096	59.2729	NA	111.816	NA	187.755	NA	68.3741	NA	42.841	NA	NA	135.588	236.194	O60341	O60341;O60341-2	KDM1A	1	1	1	1	1	1
914.248	783.354	2156.84	1638.07	2590.39	955.999	664.91	1905.06	633.04	1751.11	1964.06	1837.13	1898.73	1748.89	1828.75	2652.43	1871.22	2573.76	2111.94	NA	2521.26	1396.94	1204.22	2204.2	NA	3403.61	2821.73	3110.93	3860.06	650.807	O60486	O60486	PLXNC1	6	6	7	6	6	7
4394.39	2385.91	3511.26	2813.6	1603.41	2063.96	2982.97	2892.64	228.504	3854.98	2462.71	3772.47	3776.92	4332.9	2227.8	1946.95	43.0033	4284.77	2862.46	66.4853	2696.23	NA	1875.98	2554.18	NA	1881.62	3488.4	5012.8	1483.09	3490.23	O60488	O60488;O60488-2	ACSL4	5	5	5	4	5	5
162321	215904	157790	206644	157539	164042	150020	159437	209790	134414	248275	166695	194082	196276	124173	95471.1	145754	137869	120107	109909	141791	141983	162572	138411	NA	93864.7	100116	102707	76300.6	149514	O60493	O60493	SNX3	8	8	8	8	8	8
3326.66	5513.2	3507.05	3803.69	2892.43	3157.18	3534.36	2906.83	2819.06	3050.83	2780.77	3589.03	4043.24	4774.63	5319.77	3375.52	3049.74	3399.63	3595.53	2877	3063.18	2451.02	4969.67	4263.53	NA	2634.72	3838.83	2968.05	7792.1	2414.61	O60502	O60502;O60502-4	OGA	7	7	7	7	7	7
83863	67045.8	89965.6	128120	77264.8	126063	119218	113720	78673	108682	82668.5	122512	77516.9	89886.1	61005.5	108853	58697.1	111868	100194	33327.3	120753	70927.6	108692	127527	NA	87929	88564.1	66242.1	68319.4	57680.5	O60506-3	O60506-3;O60506-4	SYNCRIP	7	7	7	7	7	7
NA	1254.59	860.63	301.609	610.824	NA	NA	NA	NA	NA	49.416	NA	905.803	NA	NA	NA	832.171	NA	544.566	NA	NA	102.041	NA	NA	NA	NA	NA	NA	NA	NA	O60508	O60508	CDC40	2	2	2	2	0	2
2661.83	3036.37	3473.38	3480.76	3838.98	1473.12	1673.42	1520.85	1943.13	1100.82	1707.1	1347.04	1385.01	1165.38	1183.93	1097.29	2611.58	1375.13	1383.52	1701.42	1425.27	2405.1	1316.56	1584.19	NA	1655.02	1473.75	1703.73	2015.4	1836.87	O60547	O60547;O60547-2	GMDS	4	3	4	2	3	4
NA	NA	NA	NA	NA	161.034	NA	NA	90.5552	52.7032	62.8931	51.8807	NA	36.0597	NA	56.1303	NA	32.9294	47.7077	NA	70.4739	73.4694	110.088	98.505	NA	NA	NA	122.658	93.7395	79.8641	O60583-2	O60583-2	CCNT2	1	1	1	1	1	1
2493.33	NA	3903.35	4081.85	4322.93	1728.28	1852.83	1754.21	NA	3640.77	1015.27	1837.13	3431.69	3587.94	2315.01	1949.15	NA	1435.72	4618.34	7966.15	3646.42	603.061	2564.59	2730.33	NA	1686.58	2068.38	2957.27	3610.65	NA	O60603	O60603	TLR2	7	7	7	5	7	7
30479.6	13585.4	43007.6	47552	31138.6	28158.3	34751.7	27481.8	20315.7	29381.2	15770.9	25488.2	23551.7	27202.1	13534.6	19696.2	16192.5	26757.1	23766.6	13000.9	33368.2	16587.8	30015.7	25102.6	NA	15535.5	18648.4	20000	21357.5	13119.8	O60610	O60610;O60610-2;O60610-3	DIAPH1	21	18	21	16	17	26
18989	15552.5	930.069	NA	9272.4	7566.34	14790.2	11087.8	19913.7	21760.5	13513	12776.5	9252.01	9113.26	27958.5	9609.29	27283.8	16797.9	11224.1	7969.17	12777.6	37139.8	20704.3	24177.8	NA	15260.4	13577.5	13935.8	27919.3	20757.9	O60613	O60613	SELENOF	3	3	3	3	3	3
2535.87	NA	1957.63	1777.68	1259.82	2336.13	NA	NA	NA	1819.11	771.788	1290.53	1351.31	1193.25	3747.36	748.404	NA	758.693	1361.41	NA	NA	NA	937.991	668.675	NA	NA	1344.32	NA	1449.61	2192.01	O60641	O60641;O60641-3;O60641-4	SNAP91	3	2	1	1	1	3
22545	29609.2	44040.1	59404.2	32052.5	12922.4	15299	15115.4	16346.5	24637.9	16641.5	15157.5	23360.2	30996.6	19706.7	14893.2	9640.86	8183.61	10904.1	11529.2	5967.19	8972.45	16770.4	12363	NA	14759.9	19072	17619.6	15801.8	13960.9	O60664	O60664;O60664-3;O60664-4	PLIN3	8	7	7	7	8	9
248.582	182.724	431.367	298.412	195.374	198.458	199.676	328.305	285.206	216.763	335.13	223.272	301.66	269.628	163.848	236.628	174.338	244.995	290.901	NA	NA	223.469	272.972	359.254	NA	306.652	261.294	277.665	147.305	244.69	O60674	O60674	JAK2	3	3	3	3	2	4
562.229	4849.62	1101.91	525.418	1483.27	108.868	588.891	NA	3050.95	4872.49	1159.03	2181.77	92.0598	258.154	646.142	27.5149	3577.41	409.642	NA	259.897	NA	3812.24	526.848	609.572	NA	NA	642.247	NA	942.417	1490.23	O60701	O60701;O60701-2	UGDH	5	5	5	6	3	6
2413.25	6736.32	5658.27	5294.68	1751.63	1508.28	2151.83	2404.61	4306.03	2434.55	2637.02	1256.25	1772.97	2453.7	2122.09	1963.46	1005.35	NA	1157.78	1375.04	NA	2022.45	795.327	1988.64	NA	1103.72	NA	1223.88	4603.28	1692.44	O60739	O60739;P41567	EIF1B;EIF1	2	2	2	2	2	2
21224.6	16651.5	21275.9	18569.8	19004	8394.19	8437.06	10818.1	11261	9782.39	10271.3	12667.2	9619.43	12327.5	9026.16	10801.2	11953.7	9016.07	9983.71	6733.15	9416.77	9798.98	10037.1	8547.92	NA	10447.6	8184.37	10721.1	15445.3	12837.7	O60749	O60749;O60749-2	SNX2	8	6	7	8	7	11
NA	1479.28	1766.85	2498.13	6311.48	NA	414.555	600.71	1617.3	1498.64	1204.85	972.763	1712.97	NA	2296.51	685.67	1227.34	1634.62	1469.63	NA	NA	837.755	NA	509.908	NA	767.756	NA	571.506	1809.51	NA	O60762	O60762	DPM1	2	2	2	2	2	3
12842	11072.7	17202.8	13760	19580.1	5535.27	7334.28	11696.5	8948.88	10871.3	9445.64	7649.62	9469.83	11326	8206.92	9303.32	7713.85	7157.53	8246.45	6536.72	9217.5	7517.35	11357	7991.66	NA	8228.86	9800.98	11300.7	14566.5	10628.7	O60763	O60763;O60763-2	USO1	13	11	13	11	12	15
9152.49	8738.42	19711.7	15711.4	11259.8	3768.43	1324.75	4338.95	3580.74	732.744	5795.15	6763.94	2298.21	5713.82	2980.97	6738.94	4072.52	2058.75	8775.89	NA	1001.22	3581.63	4597.84	5182.52	NA	2661.78	4796.09	2400.59	9405.76	1706.03	O60784	O60784	TOM1	6	5	5	5	5	7
38970.6	55420.5	23351.3	26729.2	10980.2	13680	13062	12313.2	16691.8	7406.49	8592.09	8899.39	8858.29	10187.7	11181.3	7700.86	17529.1	11430.5	12625.1	7624.66	8300.12	7729.59	7042.24	5811.8	NA	6990.98	8993.89	14638.1	13404.8	11184.4	O60812	O60812	HNRNPCL1	1	1	1	1	1	1
3.29161e+06	1.53689e+06	2.24307e+06	1.69326e+06	1.64278e+06	1.13677e+06	2.47002e+06	2.05959e+06	1.46034e+06	2.12271e+06	1.43968e+06	1.32303e+06	1.95014e+06	2.9287e+06	2.47221e+06	390549	254320	492225	429836	1.05373e+06	679564	469090	741710	791347	NA	270227	319288	252097	348400	225239	O60814	O60814	H2BC12	6	6	6	6	6	6
708.208	2698.02	5103.46	9794.31	940.939	NA	NA	1683.23	808.226	1335.43	1806.83	638.318	839.224	NA	1658.3	NA	NA	NA	NA	3611.36	2488.46	NA	3794.65	3052.5	NA	1888.39	2594.63	1372.15	NA	887.001	O60825	O60825	PFKFB2	2	2	2	1	1	2
3895.56	3108.06	24815.9	11705.2	16122.8	3276.25	8066.09	10363.8	20394.4	10625.6	17880.5	7211.41	9117.21	11174.4	7408.83	6993.18	3755.23	15453.1	18618.8	10444.2	13441.1	65302	13685.7	14843	NA	12759.9	12216.1	13489.7	2289.92	16793.5	O60825-2	O60825-2	PFKFB2	10	10	10	10	9	10
10490.5	10913.6	11104	9276.35	12569.1	5953.73	8932.7	7480.92	9153.69	10172.6	8518.42	9218.08	7768.37	7974.1	12073.2	5362.1	4536.26	3428.61	6518.5	3342.4	6100.85	4851.02	7490.45	7799.28	NA	4969.56	6411.48	10241.3	6628.72	5665.25	O60826	O60826	CCDC22	12	11	10	11	12	14
7193.86	5229.94	6793.86	6717.47	11801	3952.14	5292.93	5922.8	6416.72	8356.85	4826.59	3022.05	3310.87	2626.62	7681.03	5630.64	6047.19	6429.14	4787.06	10846.2	10464.2	6490.82	7581.44	5804.84	NA	11559.2	10244.2	9811.3	7171.07	12520	O60831	O60831	PRAF2	1	1	1	1	1	1
2163	1709.21	3289.61	12221	1289.02	3610.8	1747.42	2662.82	3063.64	2387.79	2417.79	1588.85	2713.3	2812.65	2044.13	1902.93	2804.51	2527.66	2308.59	2305.83	3651.28	3201.02	2808.36	3106.96	NA	2232.24	2829.06	1799.43	1586.88	2293.97	O60832	O60832	DKC1	7	7	7	7	7	7
289.456	1823.75	822.754	819.567	589.49	195.056	327.387	834.96	1095.13	335.77	826.595	224.199	581.95	439.272	240.486	489.764	1414.46	728.398	123.342	407.978	301.337	1629.59	223.545	695.33	NA	921.082	529.915	587.68	500.502	1704.33	O60841	O60841	EIF5B	5	4	5	6	5	7
72476.6	43220	88416.2	87441.1	38350.6	4191.43	33161.4	66839.4	75639	3047.43	5369.27	85074.1	44390.9	46148.2	5931.55	151458	16079.7	5085.62	4109.84	93777.6	3787.36	8615.31	48658.7	3750.14	NA	41042.8	36350.4	5170.51	19566.5	74387.4	O60861	O60861;O60861-1;O60861-4	GAS7	4	4	3	4	4	4
11660	17773.2	23046.9	32374.5	16284.5	6736.22	7786.34	7240.46	5321.6	10872.2	5663.07	8982.77	8185.11	11630.1	3456.66	4611.49	8551.84	7970.23	5743.54	7337.56	4379.1	9444.9	4583.24	4834.86	NA	3484.78	5490.84	4568	6558.42	6010.2	O60869	O60869	EDF1	5	5	6	6	5	6
4794.79	4722.85	5726.31	6471.28	3218.06	3144.7	4490.17	3378.88	2849.53	2400.54	3369.27	2896.05	2789.74	3669.07	2300.48	2664.54	2265.23	2399.89	3815.45	1042.61	2859.05	2409.18	3042.01	2769.73	NA	2583.99	2533.58	3360.29	2962.84	3364.49	O60879	O60879;O60879-2;O60879-3	DIAPH2	5	6	6	5	4	7
2026.19	6872.71	4462.37	675.69	3341.57	3347.7	2370.77	2602.48	1371.02	3264.2	3069.18	1517.51	3964.33	1444.85	2037.53	1922.74	4936.08	3944.94	3673.49	2611.06	4035.24	911.224	1888.34	3918.18	NA	1585.12	4395.6	1794.04	3962.17	920.986	O60884	O60884	DNAJA2	4	4	4	4	3	4
14907.4	17092.1	3218.77	3108.81	2447.79	714.448	1796.07	646.85	1495.43	1260.63	3106.02	2519.92	1796.81	1729.22	901.163	1380.15	2334.96	1059.01	1674.42	942.883	2665.86	1234.69	1005.39	1442.81	NA	703.495	986.569	641.596	1647.14	2059.47	O60885	O60885	BRD4	6	6	6	6	5	6
3570.24	1869.21	1799.82	1786.21	1315.97	NA	676.059	NA	789.607	1493.54	NA	NA	NA	87.6905	919.662	150.781	NA	NA	NA	1275.31	NA	NA	NA	698.806	NA	NA	NA	NA	NA	567.545	O60888	O60888;O60888-2;O60888-3	CUTA	2	2	2	2	2	2
18003	17423.5	18116.7	14223.6	21356.4	15140.6	17526.9	21708.1	20033.9	17088.6	30485.2	23602	42157.7	35899.9	40524.6	21128.1	23864.5	16438.4	22748.4	12559.7	19991.5	20036.7	18081.3	17650.9	NA	19275.1	17714.3	17753.1	20231	23087.5	O60925	O60925	PFDN1	5	5	5	5	4	5
754.087	1540.48	693.694	850.474	426.679	787.027	405.433	468.5	438.389	782.047	983.827	1015.38	447.148	1012.13	619.715	347.788	1089.03	331.928	285.083	175.28	433.779	1121.43	693.103	367.366	NA	297.632	363.858	392.236	152.327	293.968	O60934	O60934	NBN	2	2	2	2	2	2
1144.48	4065.4	620.046	1112.65	NA	NA	2970.81	NA	2176.71	NA	NA	NA	NA	NA	NA	NA	NA	NA	NA	NA	NA	NA	2792.63	NA	NA	NA	NA	NA	NA	NA	O60942	O60942;O60942-2;O60942-3;O60942-4	RNGTT	0	1	1	1	1	1
157870	7447.98	44505.9	33888.9	9645.18	190475	231065	238215	26635.1	156234	132799	262747	193459	196344	84335.4	271434	13045.1	182322	229625	128087	149446	26362.2	202563	237605	NA	164746	176021	177647	323875	30122.3	O75015	O75015	FCGR3B	3	3	3	3	3	3
1356.36	NA	2981.69	5829.69	1859.42	4419.37	1902.49	1005.32	NA	1106.77	772.686	3175.84	1136.77	858.876	540.433	NA	NA	2137.78	2456.36	2254.46	4284.33	NA	4673.11	4869.63	NA	3133.03	2210.01	1810.22	1404.42	762.957	O75022	O75022;O75022-2;O75022-3	LILRB3	2	2	2	1	1	2
NA	600.629	741.39	NA	294.184	36.2894	515.913	899.734	3668.75	147.909	537.287	377.061	40.2762	195.87	342.23	419.326	413.761	619.073	598.092	NA	81.4095	NA	NA	355.777	NA	NA	45.177	NA	NA	209.006	O75027	O75027;O75027-2	ABCB7	2	2	2	2	2	2
95.0951	69.068	152.206	300.544	111.161	130.415	213.866	253.771	298.747	225.264	328.841	321.475	216.176	372.89	104.387	124.367	44.1655	163.33	93.0882	42.3089	312.272	30.6122	345.99	227.141	NA	28.1849	26.862	80.8734	50.2176	66.2702	O75037	O75037;O75037-2;O75037-3;O75037-4	KIF21B	3	3	3	3	3	3
174.341	26.2284	65.9325	116.168	102.178	NA	NA	NA	NA	0	NA	NA	NA	0	NA	NA	NA	NA	NA	NA	NA	NA	NA	NA	NA	NA	NA	NA	NA	NA	O75044	O75044;P0DJJ0;P0DMP2	SRGAP2;SRGAP2C;SRGAP2B	2	1	1	1	2	2
351.185	243.049	150.803	260.045	206.602	237.015	325.36	347.826	161.645	294.968	379.155	168.612	384.679	467.137	103.066	NA	43.0033	135.669	259.483	NA	156.744	147.959	158.391	283.926	NA	213.078	64.7131	146.92	164.044	122.345	O75064	O75064	DENND4B	2	3	2	2	2	3
409565	222606	516799	393475	525767	394410	344121	357352	208637	345831	392351	418494	385425	474460	352768	391191	169525	278901	338903	351390	352493	241400	380102	381865	NA	349083	357551	394604	543175	288788	O75083	O75083	WDR1	22	24	23	23	25	26
623.957	475.608	611.629	446.552	1208.17	NA	48.6519	70.0976	NA	71.4043	121.294	74.1152	105.211	129.487	459.831	NA	NA	140.938	73.307	NA	233.293	NA	56.1672	NA	NA	1.1274	NA	NA	100.435	NA	O75110	O75110	ATP9A	3	3	3	2	3	4
1383.05	1312.29	2285.19	2981.99	1752.75	616.92	1943.04	1901.51	880.162	1570.04	1495.96	1904.76	1726.12	1807.08	1727.01	1130.31	153.417	1268.44	1292.76	NA	1189.55	1308.16	1133.45	1756.87	NA	1375.42	208.791	431.325	654.503	467.29	O75113	O75113	N4BP1	4	5	4	4	3	5
3678.68	3567.93	4484.81	4106.36	2858.75	4916.08	2398.14	2373.56	2821.6	3791.23	3293.8	5721.7	3720.2	4318.96	2633.46	3646.27	1634.12	2017.91	3276.7	2922.33	3134.87	3252.04	2524.15	3529.96	NA	2997.75	4002.44	2143.15	2775.36	2375.53	O75116	O75116	ROCK2	12	11	10	11	11	13
29.1959	605.875	NA	NA	NA	34.0213	NA	NA	NA	107.106	NA	NA	NA	126.209	174.419	NA	NA	NA	710.961	NA	194.411	NA	NA	NA	NA	NA	NA	NA	NA	NA	O75122	O75122;O75122-3	CLASP2	1	1	1	1	1	2
171063	330131	250607	303076	167941	267389	271234	271099	340344	275145	314219	309036	277777	294157	190698	280474	391861	360590	323499	236231	305016	333053	309685	284728	NA	211057	246779	180802	187509	203295	O75131	O75131	CPNE3	11	11	10	11	10	11
797.464	1954.89	518.342	901.631	827.532	2214.79	2141.7	1401.95	1926.2	2137.88	937.107	2414.3	1392.41	1712.83	2119.45	1419.77	1227.34	1609.59	1602.28	670.898	1272.17	1094.9	1455.85	1354.73	NA	1272.83	2659.34	2676.91	490.459	628.717	O75146	O75146	HIP1R	7	5	6	4	6	8
1302.97	1835.99	1242.9	1376.96	817.426	376.503	775.39	973.381	1735.78	1742.6	1929.92	2197.52	659.214	571.218	NA	1015.85	1605.07	194.942	1339.31	885.464	980.559	1258.16	972.815	1031.41	NA	383.315	417.582	370.67	1141.61	1400.17	O75150	O75150	RNF40	4	4	3	4	4	4
175.175	166.987	140.983	256.847	NA	395.781	279.749	NA	NA	646.889	NA	NA	NA	127.848	NA	NA	NA	NA	NA	NA	NA	NA	NA	NA	NA	NA	NA	NA	NA	NA	O75151	O75151	PHF2	1	1	1	1	1	1
2574.24	5100.54	1395.1	1824.58	577.139	3474.71	3780.66	2297.25	3170.28	3080.58	3354.9	1637.02	3581.29	2183.25	2342.76	2797.71	5428.87	3204.69	2522.69	3783.62	3233.29	6039.8	4675.35	2991.08	NA	2498.31	4334.55	2958.62	19676.9	4669.5	O75152	O75152	ZC3H11A	7	7	6	8	9	9
1771.77	560.413	2482.99	2568.47	879.183	511.454	NA	NA	NA	NA	84.4564	493.793	NA	565.481	NA	NA	366.109	NA	146.614	NA	NA	NA	172.995	210.917	NA	NA	NA	NA	276.197	NA	O75157	O75157;O75157-2	TSC22D2	2	2	2	2	2	2
12461.6	11010.7	10307.2	9596.08	14851.8	12667.3	11898.4	13366.5	14221.4	14948.1	15585.8	15011.1	15645.2	14632	10803.4	15528.3	14467.7	14927.6	13567.6	9443.94	13465.4	15175.5	18645.2	16353	NA	12833.1	11997.6	14673.1	16263.8	14399.3	O75165	O75165	DNAJC13	36	37	38	36	35	42
155.155	389.928	601.108	947.458	604.087	NA	976.079	NA	NA	NA	NA	NA	NA	82.7733	NA	NA	NA	NA	NA	NA	NA	NA	NA	NA	NA	167.982	NA	NA	NA	NA	O75167	O75167;O75167-2;O75167-4;O75167-5	PHACTR2	2	3	3	3	1	3
810.811	461.619	68.7382	1305.55	186.391	NA	NA	72.7595	49.086	NA	141.06	141.745	156.995	173.742	NA	NA	NA	NA	NA	NA	NA	NA	NA	NA	NA	NA	NA	NA	NA	NA	O75170	O75170;O75170-2;O75170-3;O75170-4;O75170-5;O75170-6	PPP6R2	2	2	1	1	2	2
783.283	2183.07	2481.59	2511.99	678.194	1509.41	2129.54	1944.99	2612.56	2332.54	1805.93	2026.13	1505.84	2455.34	1971.46	1075.28	2069.97	1601.69	1858.27	1236.02	863.913	1463.27	1515.39	2030.36	NA	1394.59	1181.93	2149.89	1303.98	1355.99	O75175	O75175	CNOT3	4	4	4	4	3	4
NA	337.472	NA	NA	96.5641	130.415	NA	NA	123.561	71.4043	174.304	NA	NA	111.457	38.3192	31.9172	245.235	NA	NA	NA	86.2697	298.98	75.264	108.935	NA	62.0068	NA	NA	70.3047	79.8641	O75179	O75179;O75179-2;O75179-3;O75179-4;O75179-5;O75179-6;O75179-7;Q8IWZ3;Q8IWZ3-2;Q8IWZ3-4;Q8IWZ3-5;Q8IWZ3-6	ANKRD17;ANKRD17;ANKRD17;ANKRD17;ANKRD17;ANKRD17;ANKRD17;ANKHD1;ANKHD1;ANKHD1;ANKHD1;ANKHD1	2	1	1	2	1	2
1428.09	1056.13	2713.05	2051.58	2637.55	410.524	1565.98	269.743	207.346	521.931	328.841	741.152	274.536	417.145	450.581	471.054	804.277	210.748	628.345	456.331	348.724	866.327	146.035	412.562	NA	211.95	474.969	239.925	299.632	100.255	O75190	O75190;O75190-2;O75190-3;O75190-4;Q8NHS0	DNAJB6;DNAJB6;DNAJB6;DNAJB6;DNAJB8	1	2	1	2	2	2
410.41	885.644	1468.05	NA	1429.37	NA	NA	143.744	380.84	425.876	282.12	NA	NA	NA	NA	NA	NA	148.841	NA	NA	NA	NA	NA	209.758	NA	NA	NA	NA	NA	NA	O75208	O75208	COQ9	1	0	1	1	1	1
37359.9	29087.3	48852.5	35988.5	39750.7	15047.6	12642.4	16943.2	12341.7	14786.6	22667.6	33331.5	24732.9	28369.9	21684.7	20697.8	18693.6	12530.3	19557.8	12357.2	12539.5	14304.1	10917.8	18029.9	NA	12161.2	10617.8	19336.8	18001.3	17855.6	O75223	O75223	GGCT	8	8	8	8	8	9
NA	6537.86	2089.5	NA	7535.37	NA	NA	NA	6818.72	3045.73	3647.8	NA	1569.95	NA	NA	NA	NA	NA	NA	NA	2592.95	3421.43	3248.71	NA	NA	NA	4158.73	8936.51	3828.26	9491.93	O75251	O75251;O75251-2	NDUFS7	1	1	1	1	1	1
13589.4	8681.59	7735.15	7346.26	6595.55	24206.2	17364.7	14113.6	12345.1	7387.79	18604.7	15599.4	15383.9	14080.5	14352.5	13545	17358.2	12780.6	11582.5	12599	16591.7	33093.9	11220	21981.7	NA	19461.1	15172.2	18272	9181.45	14598.1	O75264	O75264	SMIM24	1	1	1	1	1	1
NA	533.31	NA	977.299	551.314	NA	549.361	1217.39	1280.47	2642.81	1362.08	NA	1240.34	772.824	2527.75	1429.67	1696.89	1804.53	592.274	3626.47	2831.11	1325.51	1745.68	1883.18	NA	652.762	2192.92	1784.61	1796.12	3536.11	O75323	O75323;O75323-2	NIPSNAP2	3	2	2	3	2	3
5075.08	2423.5	2051.62	1772.35	7224.34	3111.82	1852.83	2826.97	2326.51	2377.59	3573.23	5018.53	3854.18	2949.52	5372.62	2926.48	3358.9	1828.24	3792.18	3904.5	3290.4	4157.14	2890.36	2051.22	NA	3928.97	1411.48	1641.73	5736.52	3476.64	O75340	O75340;O75340-2	PDCD6	4	3	3	4	3	4
98574.4	70424.9	150578	114856	87424.2	78512.1	101536	109725	104828	167448	76341.4	108505	93207.3	108470	83839.9	101399	101942	104810	125532	113318	107222	201401	103113	92436	NA	108637	166832	112514	89675.3	82088.4	O75347	O75347	TBCA	8	8	8	8	8	10
48224.1	23332.8	97177.5	59119.7	47422	11520.8	14594.6	13447.2	8302.3	18465.7	10477.1	22168.8	12366.4	14791.8	8932.35	5311.47	4211.99	5339.83	5359.55	6022.97	7766.71	8461.22	9020.44	11518.1	NA	2574.97	2791.21	2439.68	4774.02	2412.91	O75348	O75348	ATP6V1G1	2	2	2	2	2	2
28299.1	20500.1	33806.6	29032.3	33172	22734.2	28345.8	29189.9	22710.7	24710.1	30140.2	25882.9	28058.5	30571.2	19120	29103	19389.8	27031.1	26067	10371.7	29901.6	23392.9	31261.5	27705.4	NA	32074.4	24577.5	24798.5	25277.9	26426.5	O75351	O75351	VPS4B	12	13	11	11	11	14
NA	NA	NA	NA	NA	NA	NA	1835.85	NA	NA	NA	NA	NA	NA	2498.68	NA	NA	NA	NA	NA	NA	NA	NA	NA	NA	NA	NA	NA	NA	NA	O75363	O75363;O75363-2	BCAS1	2	0	1	0	0	2
334088	278518	386111	368759	380001	191828	236842	264918	240030	199589	224018	169589	230711	241298	196048	213929	261046	228069	284401	229235	255163	213450	256889	202198	NA	252523	275958	266265	301053	316620	O75367-1	O75367-1;O75367-3	MACROH2A1	11	11	12	11	11	12
723416	719017	1.0418e+06	1.06436e+06	735411	422144	394804	260744	328494	342925	308898	417693	327600	344453	218036	296922	313685	277875	338964	334077	414996	485226	313423	352488	NA	165055	305158	246789	386204	155417	O75368	O75368	SH3BGRL	9	10	10	10	10	10
116.783	231.684	116.434	116.168	117.898	57.8362	216.907	127.773	393.534	294.968	203.055	177.877	NA	140.141	136.099	104.556	339.377	351.686	101.233	54.3971	47.3876	543.878	110.088	210.917	NA	210.823	175.824	10420.5	137.261	355.14	O75376	O75376	NCOR1	3	3	5	6	4	6
7979.65	14699.2	5365.79	3276.14	156.075	87887.3	8725.93	6095.83	4294.18	3223.39	NA	19266.3	5135.62	NA	NA	8547.22	6197.12	10333.2	NA	28996.7	9714.46	7286.73	8493.6	NA	NA	2735.06	11168.5	4902.28	2430.53	4565.85	O75379	O75379;O75379-2	VAMP4	2	2	2	2	2	2
734.902	2632.45	848.706	2611.11	1093.64	NA	1250.76	1488.02	1574.14	1588.75	1828.39	2619.97	2372.18	2060.32	2577.96	1465.99	217.341	NA	1544.1	3741.31	2667.07	2179.59	1583.91	1811.33	NA	NA	NA	1136.27	1242.05	880.204	O75381	O75381;O75381-2	PEX14	2	2	2	2	2	2
1896.06	2203.18	2531.39	3106.68	9887.72	3964.62	3967.16	3924.58	5462.09	15315.4	3892.18	4538.63	4665.46	4609.9	2930.76	5334.58	3902.84	4234.72	4866.19	6911.45	4006.08	7783.67	4560.77	5608.99	NA	5573.84	4666.67	5773.02	5234.35	5892.95	O75390	O75390	CS	5	3	4	4	3	5
2991.32	6100.72	581.469	525.418	806.198	830.12	464.221	1706.3	3821.09	971.608	2338.72	NA	0	NA	NA	NA	4139.93	156.744	236.211	NA	0	4220.41	288.699	NA	NA	NA	NA	1688.91	NA	2423.11	O75391	O75391	SPAG7	2	1	2	3	3	4
59002.3	81613	81137.7	96235.7	57603.9	62200	62243.1	47316.8	46791.6	49638.7	65373.8	76530.5	66129.4	89492.7	54525.6	28645.2	39306.1	26066.9	41811.7	35258.4	34718.1	35328.6	28661	30056.8	14792.3	16250.3	35720.4	24561.3	39938.1	33768.9	O75396	O75396	SEC22B	8	8	8	9	7	9
21152	14374.9	7942.06	5103.91	4406.02	51202.1	24380.7	27525.3	12178.4	19866.5	21018.9	24840.7	14675.3	12034.1	9600.95	55704.4	42429.1	69150.4	65780.8	44871.6	66697.4	28930.6	43719.4	45359.8	NA	6998.87	68374.8	14131.3	63923.7	66739.2	O75400	O75400;O75400-2;O75400-3	PRPF40A	7	6	5	6	7	8
407.908	477.356	801.711	576.575	489.558	309.594	334.482	198.758	247.969	935.906	469.901	525.292	196.449	250.779	108.351	528.285	371.92	420.179	431.697	166.213	408.262	1011.22	367.333	399.815	NA	NA	910.867	130.745	286.24	236.194	O75410	O75410;O75410-2;O75410-3;O75410-7;O75410-9	TACC1	2	2	2	2	2	2
8444.28	5494.84	6369.5	8626.24	3059.74	6490.13	7896.82	8791.48	4984.77	7864.67	9283.02	10013.9	9247.9	11926.7	8576.9	8575.83	3838.91	3667.02	4354.2	3898.46	8792.22	6411.22	9714.67	8989.45	NA	6906.43	8722.83	7862.25	7366.92	4915.89	O75427	O75427	LRCH4	9	7	8	7	9	9
14962.5	13888.8	10862.7	11222.4	20430	6799.73	9282.38	11502.2	11261.8	12261.1	9112.31	12540.3	8644.58	15105.7	9553.38	8795.95	12102.5	7053.48	9318.13	31477.8	5400.97	9807.14	7137.72	7570.98	NA	5948.14	8896.21	8994.47	29474.4	13974.5	O75436	O75436	VPS26A	8	8	7	7	8	9
NA	15527.2	6160.48	NA	11437.2	NA	2372.8	NA	23524.9	24338.7	17056.6	14223.6	13417.7	19318.1	42101	16128.1	33618.1	16581.9	10555	19320	NA	32541.8	22188.3	NA	NA	13945.9	26984.1	NA	12785.4	36977.1	O75438	O75438	NDUFB1	2	2	2	2	2	2
NA	1396.22	438.381	373.015	553.559	681.56	NA	NA	1277.08	1261.48	805.93	NA	NA	584.33	746.564	NA	1710.83	919.389	NA	377.758	877.278	1789.8	305.549	NA	NA	1092.45	875.458	1036.53	NA	2356.84	O75439	O75439	PMPCB	2	1	2	2	1	2
12027	9913.45	9970.54	12912.7	5130.25	3110.68	2854.25	3530.61	5541.64	5067.15	4349.51	5377.06	3217.16	3072.45	3110.47	2715.17	3393.77	3341.68	2552.94	3584.16	3382.75	3628.57	3957.54	3361.92	NA	5090.19	3836.39	5430.65	4462.67	5026.34	O75475	O75475	PSIP1	9	7	8	7	7	9
25512.2	43066.1	17164.9	11972.7	14282.5	25905	18621.5	23930.8	33648.4	20601	21795.1	14572	19302.2	21013.8	22104.9	12213.3	29804.7	21323.8	15398	13810.8	13736.3	21594.9	16949	14235.7	NA	17031.6	19294.3	24555.9	20996	29323.7	O75477	O75477	ERLIN1	9	9	8	9	9	10
811.645	2364.05	NA	239.795	640.018	665.684	882.83	2854.48	3337	4011.39	1324.35	2852.51	1391.58	2772.5	3205.6	NA	2448.86	NA	NA	689.03	4997.57	3845.92	4193.44	4998.26	NA	NA	2617.83	3207.98	1806.16	2550.55	O75489	O75489	NDUFS3	2	2	2	3	2	3
9974.97	19683.5	6073.51	5683.68	12500.6	6338.17	13655	11421.5	20319.9	19507	21974.8	14390.4	19444.4	21640.7	22840.9	5620.74	11135.5	6095.89	8319.76	4412.21	14280.7	15269.4	12620.8	13220.5	NA	6328.07	6831.5	3745.79	2982.93	6263.38	O75494	O75494;O75494-2;O75494-3;O75494-4;O75494-5;O75494-6	SRSF10	5	5	5	5	3	5
NA	NA	NA	4443.14	11404.7	7843.05	6174.74	8852.71	17267.3	15181.9	8473.5	11323.9	9457.5	12072.6	7764.27	13142.2	20671.8	13731.6	12193.4	9734.06	10639.1	15650	19137.3	8564.14	NA	13823	12371.2	11387	23386.3	18134.2	O75531	O75531	BANF1	1	1	1	1	1	2
7041.21	23661.5	9520.24	8935.31	6331.69	7765.93	5449.02	5604.26	13133	7682.76	8079.07	7480.08	7530	9223.9	5128.17	7901.17	14062.1	9236.04	6525.48	4965.25	8613.61	17848	10130.3	7998.61	NA	6829.76	7279.61	7538.75	5721.46	12132.5	O75533	O75533	SF3B1	13	15	15	16	14	17
554.721	985.312	520.446	397.527	377.274	639.601	661.869	486.247	1808.56	1517.34	1047.62	926.441	791.55	624.488	1335.89	767.114	1415.62	727.081	366.535	220.61	NA	2869.39	707.706	611.89	NA	NA	833.944	389.54	371.61	642.311	O75534	O75534;O75534-2;O75534-3;O75534-4	CSDE1	4	4	4	4	4	4
1532.37	2853.65	1213.44	1677.5	699.528	1223.63	NA	711.624	914.861	491.329	1294.7	1225.68	1266.64	1222.75	NA	351.09	926.313	658.588	805.213	392.868	NA	870.408	687.486	NA	NA	NA	372.405	314.058	175.762	468.989	O75554	O75554;O75554-2	WBP4	1	1	1	1	1	1
13155.7	4792.8	19489.4	13996.6	14943.9	8921.52	8809.04	9261.76	5433.31	14042.8	10398.9	13659.4	11934.9	13751.8	9441.07	8713.41	1534.17	6285.56	5821.5	7065.58	8912.52	3928.57	10058.4	10832.1	NA	9249.15	7772.89	9176.44	8304.32	3454.55	O75558	O75558	STX11	4	4	4	4	4	4
58157.3	41941.8	72620.5	61367.4	113890	48314.8	56958.2	62217.4	48493.6	53739.4	89788	74644.2	99491.2	93987.9	67843.6	51666.3	39672.2	46143.3	44667.2	22852.8	53182.3	63264.3	63028.5	53415.2	NA	45985.3	43189.3	57545.5	83014.7	49466.4	O75563	O75563	SKAP2	10	9	10	9	10	12
2266.43	2766.22	1908.54	2417.14	1604.54	1702.2	794.648	1046.14	1644.38	574.634	1222.82	NA	621.404	1267.82	651.427	756.108	1367.97	941.781	517.803	NA	1698.66	828.571	NA	720.825	NA	1427.28	NA	1409.89	1588.55	3187.77	O75569	O75569;O75569-2;O75569-3	PRKRA	1	1	1	1	1	1
394.561	NA	462.93	239.795	NA	NA	NA	NA	164.184	NA	NA	NA	71.5108	113.096	NA	NA	NA	NA	NA	NA	NA	NA	NA	NA	NA	NA	NA	NA	NA	NA	O75582	O75582;O75582-2;O75582-3	RPS6KA5	0	1	1	1	1	1
75.0751	3730.55	5066.28	6782.48	1016.17	NA	91.2224	96.7169	302.979	121.557	123.989	29.6461	69.0449	167.186	NA	NA	48.8145	NA	95.4154	NA	NA	106.122	NA	471.665	NA	NA	79.3651	91.6566	43.5219	NA	O75592	O75592;O75592-2	MYCBP2	4	4	4	4	2	4
336045	79841.8	239866	236004	269793	373339	483440	483093	300069	513659	286703	363160	393582	421147	183584	554403	125981	299571	307546	347501	289612	149093	373269	360472	NA	511136	419217	501750	748145	270960	O75594	O75594	PGLYRP1	5	5	5	4	5	5
79300.1	38469.1	60937.1	46427.6	54658.7	102634	157370	75427.7	94305.2	147758	89263.3	129738	83786	70971.2	87533	167585	125053	148886	147688	40151.1	174763	120997	181842	162239	NA	183113	151437	155641	148435	148834	O75608	O75608;O75608-2	LYPLA1	5	4	4	4	5	5
6306.31	7279.24	8252.09	9312.59	4959.58	3513.27	3799.92	5682.34	6806.87	5482.83	5355.8	3460.26	3758.01	5448.29	3078.75	4027.07	39026	3847.47	3269.72	87286.2	3590.52	6527.55	3653.11	4436.2	NA	3364.15	2671.55	2990.97	2651.49	150792	O75643	O75643	SNRNP200	16	15	14	14	14	17
17714.4	22131.5	29554.6	46463.8	10262.7	14567.9	12028.2	13884.6	7048.92	7401.39	10557.1	11282.2	11790.2	17397.1	7589.85	13485.6	7486.05	12364.3	9731.21	6207.31	8834.75	7270.41	10406.7	9630.32	NA	2878.24	6547.01	5851.19	6233.68	7517.42	O75663	O75663	TIPRL	5	4	5	4	5	5
14034.9	8338.87	10281.3	9943.51	18698.6	15090.7	17768.1	17628.2	15510.3	17725.3	19480.7	21401.7	22995.2	26400.6	13403.8	18110.3	15273.1	19287.4	27326	8821.4	19917.4	16305.1	25795.3	19544.6	NA	19717	19517.7	24012.7	23029.8	19230.2	O75688	O75688	PPM1B	8	8	10	8	9	11
NA	NA	562.531	166.258	1372.11	1388.07	1668.36	1664.6	1844.11	2651.31	1585.8	2072.45	1367.75	1217.01	642.178	2894.56	2465.13	2934.67	3209.22	NA	1668.29	1408.16	2303.98	1317.65	NA	1816.23	1184.37	2001.62	2007.03	988.955	O75688-2	O75688-2	PPM1B	2	2	2	2	2	2
NA	527.19	825.559	806.778	656.861	845.997	867.626	340.728	305.518	749.745	547.17	873.634	1121.16	1084.25	1103.33	497.469	430.033	586.143	446.823	426.111	331.713	476.531	643.676	475.142	NA	207.441	355.311	184.661	704.72	210.705	O75694	O75694;O75694-2	NUP155	2	2	2	1	2	2
33179.8	14485	49981.8	44865.2	60066.2	8166.25	13649.9	16354.9	13452.1	30559.3	23433.1	37293.9	26748.3	29282.1	18000.8	27681	13212.5	24485	29706.8	23221.5	20155.5	6919.39	26126.7	22593.6	NA	15966.2	13553.1	22530	29335.5	14477.5	O75695	O75695	RP2	6	6	6	5	5	6
171.004	677.566	526.057	334.648	1644.96	NA	283.803	NA	NA	1160.32	NA	519.733	NA	705.622	3479.12	611.93	899.582	1035.3	563.184	1139.32	823.815	1070.41	667.266	95.0284	NA	NA	NA	1257.58	249.414	227.698	O75746	O75746;O75746-2	SLC25A12	5	2	4	3	2	5
448.782	343.592	293.891	282.426	NA	443.411	357.794	234.25	336.831	318.769	621.743	659.626	521.124	526.143	327.696	566.806	614.83	819.283	726.088	951.949	410.693	315.306	298.809	343.029	NA	459.977	399.267	311.363	386.676	638.912	O75787	O75787;O75787-2	ATP6AP2	2	2	2	2	2	2
2457.46	8284.67	3004.84	2626.03	2197.4	2746.65	2233.93	2116.24	4498.98	1811.46	1619.05	2119.7	1648.86	1983.28	1115.22	3246.75	4767.55	1512.12	1444.03	NA	1639.13	4355.1	1736.69	1357.05	NA	2367.53	2481.07	3838.79	2902.58	6283.77	O75792	O75792	RNASEH2A	2	2	2	3	3	3
10814.1	38114.2	23689.4	37131	3748.04	1542.3	1411.92	1819.88	1410.8	2198.23	2162.62	1472.11	1581.46	16960.3	880.021	1552.94	2924.22	1359.33	1570.86	1124.21	1445.93	4741.84	1406.43	1797.43	NA	1632.47	1769.23	1215.8	1364.25	1954.12	O75821	O75821	EIF3G	4	4	4	4	4	4
24870.7	30619	26222.9	25181.7	34929.3	26689.7	24536.8	28071.9	23513.9	18849	36832	27689.5	29511.8	30669.6	26601.5	27123	29774.5	26277.7	27993.9	12502.3	21425.3	29288.8	28670	20898.1	NA	37590.8	28411.5	33890	32880.8	40696.7	O75822	O75822	EIF3J	4	4	4	4	4	4
28083.9	2795.07	2436.7	3600.13	1346.28	434.339	578.755	402.839	385.071	464.128	8704.4	441.912	1108.01	738.404	4678.91	259.74	1073.92	395.153	655.108	495.618	547.995	412.245	781.847	767.18	NA	NA	380.952	850.519	1215.27	418.012	O75843	O75843	AP1G2	3	3	3	3	4	4
950.117	1919.04	2722.87	3532.99	496.295	310.728	129.738	NA	NA	273.716	109.614	NA	NA	452.385	276.163	NA	NA	NA	NA	NA	NA	NA	NA	NA	NA	NA	NA	NA	NA	0	O75844	O75844	ZMPSTE24	1	1	1	1	1	1
3174.84	2787.2	5176.4	7588.19	4936	188.251	NA	69.2103	NA	76.5046	2859.84	3169.35	450.436	2664.32	1576.37	NA	NA	158.061	1636.03	510.728	538.275	843.878	509.998	701.124	NA	86.8095	971.917	NA	NA	NA	O75871	O75871	CEACAM4	1	1	1	1	1	1
44470.3	36419.8	50004.9	49876.4	68634.6	17721.7	20016.2	24252	21217.8	24929.4	22302.8	24848.1	22858.8	28451.1	21405.9	25178.3	21573.7	27191.8	30095.4	18754.9	23071.7	20930.6	34065.4	29371.9	NA	27967.3	29583.6	36410.6	28324.4	28163.1	O75874	O75874	IDH1	10	11	11	11	11	11
157313	107333	214455	159601	178945	62844.2	112981	109409	109792	165724	113539	125588	113642	118100	120221	101940	89101.6	83627.5	104564	72088.2	95588.1	93895.9	86459.2	109549	NA	70113.9	88420	83283.5	98311	60156.3	O75915	O75915	ARL6IP5	4	4	4	4	4	4
23813.8	8406.19	29276.8	25902.2	42324.3	21633	17606.9	21738.2	10584.8	21936.4	21212.9	20672.6	23230.3	29169.8	18391.9	17544.6	5655.51	15112	17796.1	13239.6	17735.1	6137.76	19112.6	17975.4	NA	18286.4	17326	18371.7	22919.3	11420.6	O75923	O75923;O75923-10;O75923-11;O75923-12;O75923-13;O75923-14;O75923-2;O75923-3;O75923-4;O75923-5;O75923-6;O75923-7;O75923-8;O75923-9	DYSF	32	25	25	22	27	36
NA	2584.37	61.0227	1883.19	13485.3	NA	NA	NA	NA	NA	NA	NA	NA	NA	NA	NA	NA	NA	NA	NA	NA	NA	NA	NA	NA	NA	NA	NA	NA	NA	O75934	O75934	BCAS2	1	1	1	1	0	1
222370	82483.8	239696	233621	228201	60813.1	48346.8	618.456	NA	64505.3	113320	122416	131323	161037	2007.14	643.848	51888.7	1577.98	67677.4	1776.97	NA	39635.7	NA	93980.8	NA	NA	1670.33	55341.7	120951	NA	O75935	O75935;O75935-3	DCTN3	3	3	3	3	3	3
50096.8	80282.4	42636.6	40270.7	26252	52390.6	61793	56611.4	89877.3	59815.5	49012.6	44734.1	40504.7	39199.3	33995.8	54374.9	98321.7	47486.8	52297	37842.2	64465.4	113284	58166.7	61694.3	NA	56443.1	56902.3	58410.8	38170.4	77916.7	O75937	O75937	DNAJC8	13	13	14	14	14	15
5593.09	10156.5	2511.05	1445.17	1122.84	1217.96	2647.48	1134.87	2268.11	3420.61	1419.59	3507.5	13177.7	8165.05	1086.15	NA	739.191	2380.14	NA	19271.7	NA	1273.47	1349.14	1988.64	NA	NA	512.821	NA	NA	NA	O75940	O75940	SMNDC1	2	2	2	2	2	2
31749.2	62181.3	31866.5	27617	60342.5	44571.3	35761.2	37124.2	58016.2	66120.4	51739.4	43241.6	39977.8	60037.7	58882.1	43987.5	60175.5	30375.4	38295.3	32055	43758.2	103316	32623	36609.1	NA	31143.2	43086.7	35215	37308.3	44441.8	O75947	O75947;O75947-2	ATP5PD	3	3	3	3	3	3
39079.9	26822	80476.3	56531	59203.9	51222.5	45586.9	52311.4	36958.4	67420.9	31637.9	44413.6	39075.3	43323.2	30995	47344.3	30136	41958.6	45173.4	35796.3	36006.1	29030.6	49895.5	37090	NA	51572.7	46730.2	51986.8	38091.7	36961.8	O75955	O75955	FLOT1	19	19	19	19	18	19
22736.9	104148	41315.8	22375.6	43982.7	119544	71654.2	14379.8	38455.5	57942.9	26068.3	33911.4	13462.9	12382.4	54471.5	19478.3	128053	24577.2	18490.8	48014.5	102295	215469	39182.2	32043.1	NA	33586.2	100496	36577.7	51603.6	49799.5	O75964	O75964	ATP5MG	3	3	3	3	3	3
16612.4	8867.81	14446.9	18083.8	23625.6	7073.03	11728.2	11283.9	8142.35	13067.8	12475.3	17497.7	16308.6	20874.4	13093.3	13790.4	3694.79	8493.15	11631.4	6201.27	6108.14	4796.94	9446.19	17303.3	NA	5748.59	7271.06	10699.6	12169.4	5619.37	O75995	O75995	SASH3	7	6	6	5	6	7
3002.17	2595.73	1763.34	1234.15	1237.37	7721.71	3322.52	6171.25	3024.71	5807.55	7055.71	1040.39	4147.62	3327.32	5869.45	6038.96	4304.97	1170.97	894.81	11544.3	8641.56	5680.61	10751.5	6060.96	NA	NA	7300.37	4962.93	344.828	6970.26	O76003	O76003	GLRX3	2	2	2	2	2	2
27414.9	18614.3	16366	18502.6	13435.9	NA	45.6112	1000.89	1060.43	NA	2260.56	7149.34	4683.54	2238.16	7186.84	NA	4725.71	NA	NA	8038.68	NA	1533.67	299.933	89.234	NA	NA	164.835	NA	NA	2146.13	O76021	O76021	RSL1D1	3	2	3	3	3	3
2340.67	864.662	4013.47	1876.8	2036.83	25645.3	NA	1873.11	1563.98	1606.6	1187.78	4427.46	1916	1801.34	3418.34	2382.79	3145.05	2622.5	1345.12	2103.35	11624.5	7840.82	7954.39	4023.64	NA	3107.1	18816.8	3767.35	6406.09	1150.38	O76027	O76027	ANXA9	1	1	1	1	1	1
3011.34	2922.71	4009.26	2262.6	2725.13	1004.76	3075.21	2187.22	3958.19	5089.26	5219.23	5240.87	4448.46	4289.46	5105.71	4112.92	3203.16	3115.12	2978.82	2487.16	3218.71	1322.45	4005.84	4314.52	NA	3897.41	1439.56	3716.13	3423.17	3481.73	O76071	O76071	CIAO1	1	2	2	2	2	2
7483.32	10049	5583.92	6102.53	4192.68	7644.59	5077.03	6634.43	7899.46	6468.89	8242.59	7061.33	5888.54	6603.84	2846.19	6208.45	8643.65	4736.56	5175.7	2314.9	3588.09	7554.08	6030.11	4643.64	NA	3042.84	6412.7	3857.66	5719.79	8625.32	O76094	O76094;O76094-2	SRP72	8	9	8	9	8	9
1867.7	5629.48	5207.97	4255.57	3184.37	2392.83	1986.62	1771.07	2312.12	2157.43	1447.44	2121.55	893.474	772.005	1220.93	683.469	3124.13	2053.48	2168.96	2499.24	1074.12	2174.49	1282.86	1725.58	NA	1658.4	1059.83	1664.64	1446.27	1683.94	O76096	O76096	CST7	1	1	1	1	1	1
390.39	192.341	441.187	525.418	20.2111	604.445	769.309	559.894	401.997	424.175	523.81	589.216	464.409	566.301	261.628	386.309	314.97	385.933	434.024	604.412	341.434	258.163	509.998	419.516	NA	304.397	583.639	261.491	291.262	142.736	O94759	O94759;O94759-2	TRPM2	1	1	1	1	1	1
14346.8	6968	2342.01	3389.11	2527.51	370.832	431.786	488.909	1638.46	366.372	982.031	511.395	461.121	829.372	500.793	914.594	1193.63	692.835	492.204	398.912	582.017	1922.45	526.848	1251.59	NA	1024.8	616.606	958.35	629.394	1898.05	O94776	O94776	MTA2	5	4	4	4	3	5
52263.1	20030.6	34010.7	36381.8	40352.6	69619	56805.2	67641.5	44246.8	51792.8	42230.9	68580.7	61583.9	58997.7	41288.3	46252.5	28844.7	54081.9	46579	33535.8	51712	33175.5	52213	53533.4	NA	39573.8	51929.2	36591.2	41893.2	21432.5	O94804	O94804	STK10	23	23	23	25	23	28
130.13	377.688	183.068	110.839	NA	NA	NA	NA	NA	NA	NA	NA	NA	NA	NA	NA	NA	NA	NA	NA	NA	NA	NA	NA	NA	NA	NA	350.452	NA	NA	O94808	O94808;Q06210;Q06210-2	GFPT2;GFPT1;GFPT1	0	1	1	1	1	1
3364.2	2516.17	1803.32	1740.38	2260.27	1863.23	2306.91	1586.51	2067.54	2231.38	2371.07	2895.13	2559.59	3075.73	1333.25	2027.29	2368.67	3153.32	3202.23	2076.16	3015.8	2445.92	3822.74	2612.12	NA	2914.32	3267.4	3222.81	5537.33	3342.4	O94819	O94819	KBTBD11	6	6	6	6	6	6
1348.01	1319.29	1030.37	1005.01	1593.31	1441.37	1722.08	1944.99	2635.41	5281.37	1650.49	1903.84	1237.05	1954.6	2669.13	1211.75	1932.82	1185.46	1424.25	619.523	2018.23	2619.39	1754.66	2045.43	NA	1939.12	1616.61	1784.61	1339.14	2273.58	O94826	O94826	TOMM70	2	2	2	2	2	2
1384.72	1613.04	1443.5	2750.72	253.762	1092.08	672.005	576.752	506.093	311.969	780.773	944.969	843.334	814.621	2803.91	173.894	424.221	255.532	321.154	332.427	241.798	410.204	383.06	402.132	NA	287.486	594.628	160.399	304.653	137.638	O94832	O94832	MYO1D	2	1	1	1	1	2
NA	NA	NA	NA	NA	NA	NA	NA	210.731	44.2027	65.5885	NA	NA	NA	NA	NA	213.854	NA	NA	NA	NA	309.184	NA	NA	NA	NA	NA	NA	NA	135.939	O94855	O94855;O94855-2	SEC24D	1	0	0	1	0	1
3787.95	7069.42	4847.44	4820.42	4646.31	4935.36	6997.77	2960.96	5571.26	6238.52	5266.85	4497.87	4755.06	4867.23	4175.48	4909.75	5475.36	5034.25	5295.56	4333.64	6104.5	5575.51	4913.5	6653.15	NA	4839.91	4774.11	5411.78	4994.98	6703.48	O94874	O94874	UFL1	5	5	5	5	5	6
20346.2	914.496	10686	12130.4	12843	396.915	987.229	703.638	533.175	514.281	623.54	426.163	20781.7	783.478	551.004	1337.22	489.307	1825.61	861.066	1266.24	731.47	184.694	1222.2	494.843	NA	968.433	510.379	1125.49	1754.27	1240.44	O94886	O94886	TMEM63A	2	3	3	2	2	4
4751.42	18946.5	4093.43	18258.6	4017.52	4552.05	5052.71	6101.15	4212.09	2937.78	7332.43	7018.71	6783.66	8916.57	3058.93	5834.25	32283.8	4340.09	6736.09	14614.7	4697.45	4159.18	4538.31	8007.88	NA	7228.86	3727.72	6837.85	4708.74	5641.46	O94903	O94903	PLPBP	3	3	3	3	3	3
1538.2	1666.38	682.472	2069.7	3128.23	3482.65	2962.7	4237.8	3233.75	4098.95	3471.7	2304.06	3518.82	2518.44	5261.63	4153.64	5700.84	6379.08	3472.19	4239.95	3900.36	3117.35	1569.31	2656.16	NA	2751.97	3873.02	4954.85	3362.91	4351.74	O94905	O94905	ERLIN2	6	5	6	5	5	6
1812.65	3122.92	6739.15	2833.85	2430.95	715.582	930.468	3746.23	951.253	543.183	3575.92	2744.12	1165.54	3515.82	1481.24	NA	2119.94	1226.29	928.555	1269.27	950.182	3540.82	2895.98	3032.8	NA	1633.6	4035.41	295.188	217.61	365.336	O94906	O94906	PRPF6	5	4	7	7	5	8
45.045	84.805	60.3212	172.653	111.161	38.5575	54.7334	84.2946	172.647	22.9514	17.9695	25.9403	13.1514	70.4802	NA	27.5149	72.0595	44.784	115.197	48.353	25.5164	38.7755	34.8236	27.8132	NA	19.1657	28.083	26.9578	11.7174	25.4885	O94913	O94913	PCF11	2	2	2	2	1	2
196.864	335.723	227.958	279.228	266.113	385.575	279.749	256.433	282.668	217.613	201.258	230.684	161.927	154.893	113.636	491.966	363.784	176.502	252.502	1435.48	574.727	303.061	337.003	213.234	NA	392.334	294.261	289.796	321.393	487.681	O94915	O94915	FRYL	3	3	2	2	2	3
563.063	2287.11	NA	852.606	33.6852	628.26	606.122	459.627	976.642	492.18	285.714	320.548	901.693	1041.63	63.4249	961.919	433.519	201.528	571.329	117.86	761.847	93.8776	189.845	214.393	NA	195.039	332.112	221.054	376.632	283.772	O94966-2	O94966-2;O94966-5;O94966-6;O94966-7	USP19	2	2	2	2	2	2
2758.59	4411.61	7390.76	3773.85	4846.17	9188.02	11009.5	4616.68	2104.77	11907.5	9481.58	25120.4	13692.3	3585.48	16437.6	9218.58	27271	13921.2	13019.5	12272.6	30517.6	5832.65	13858.7	12065.1	NA	9874.86	8311.36	7595.36	5157.35	6754.46	O94973	O94973;O94973-2	AP2A2	8	9	7	6	9	10
13118.1	13975.3	8334.15	7292.98	10480.6	111072	114703	15468.5	21593.6	95899.4	53808.6	32663.5	16200.9	13761.7	77962.5	80898.1	52321	72517.1	68963.2	10235.7	77432.6	57570.4	110440	63137.1	NA	83383.3	17028.1	63462.7	15731.5	49536.1	O94979	O94979;O94979-4	SEC31A	11	12	11	12	12	12
NA	NA	NA	NA	NA	NA	NA	NA	NA	NA	NA	NA	NA	NA	347.516	NA	NA	NA	NA	NA	NA	NA	NA	NA	NA	NA	NA	NA	NA	NA	O94985	O94985;O94985-2	CLSTN1	1	0	0	0	0	1
15.015	6.99423	4.20846	3.19727	2.24568	NA	NA	NA	8.4631	NA	NA	NA	NA	NA	NA	NA	NA	NA	NA	NA	NA	NA	NA	NA	NA	NA	NA	NA	NA	NA	O95071	O95071;O95071-2	UBR5	1	1	1	1	1	1
9953.29	9973.77	14562.7	27300.4	7890.19	4931.96	4179	5534.16	5216.66	5379.12	5314.47	7164.17	4434.49	5538.44	3202.96	8064.05	6381.92	5944.42	6611.59	5784.22	3340.22	5361.22	7024.26	4541.66	NA	7980.83	10052.5	10272.3	6563.44	7619.37	O95104	O95104;O95104-2;O95104-3	SCAF4	2	2	2	2	2	2
NA	143.382	NA	NA	21.3339	123.611	NA	NA	444.313	NA	175.202	25.9403	NA	NA	NA	NA	NA	60.5901	108.215	NA	75.3341	207.143	21.3435	23.1777	NA	NA	NA	NA	87.0439	127.443	O95140	O95140	MFN2	2	2	1	2	1	2
NA	277.146	251.105	138.548	172.917	NA	NA	NA	NA	NA	NA	NA	NA	NA	NA	NA	NA	21.0748	NA	NA	NA	NA	NA	NA	NA	NA	NA	NA	NA	NA	O95163	O95163	ELP1	2	2	1	2	0	2
8349.18	7011.72	4319.28	2574.87	2591.51	3001.81	4806.41	3855.37	7100.54	3771.68	7679.25	5323.33	2401.78	3461.73	2118.13	6160.03	6057.65	4529.77	7215.5	NA	7029.16	4516.33	978.432	4136.05	NA	4847.8	2057.39	4563.96	5987.61	10011.9	O95164	O95164	UBL3	2	2	3	3	3	3
7841.17	2463.72	6758.79	6734.52	9864.14	33588.1	5544.29	6882.87	6041.81	3396.8	9168.01	13898.5	10443.9	10755.6	5146.67	4775.48	4602.51	1181.51	1583.66	3336.36	4294.05	2319.39	3746.35	2823.04	NA	1990.98	7334.55	1463.81	5542.35	3957.52	O95166	O95166	GABARAP	2	2	2	2	2	2
18043.9	42036.2	24118.7	27115	30318.9	22792	24651.3	20732.9	35288.6	27034.2	19831.1	14120.8	15113.4	16068.7	48115.8	19748	21388.9	17291.9	10989.1	17935.9	20733.9	28457.1	16617.6	15313.5	NA	22204.1	17163.6	13415.6	26973.6	27322	O95168	O95168;O95168-2	NDUFB4	2	2	2	2	2	2
8063.06	20690.7	9728.55	10831.3	16993	7806.76	6393.68	9763.98	16889	14178.9	5668.46	1797.29	5443.04	4908.21	7809.2	5797.93	13920.3	5071.13	5643.47	3535.81	9584.45	11514.3	5322.4	5359.83	NA	7836.53	13899.9	8898.77	8841.65	13335.6	O95169	O95169;O95169-3	NDUFB8	2	2	2	2	2	2
NA	7864.14	NA	NA	NA	7290.77	6418	5417.92	8152.51	9100.65	5286.61	3259.22	5181.65	NA	12060	NA	9364.25	5860.12	5607.4	6914.48	6376.67	17402	5244.89	6893.04	NA	7528.75	7133.09	6444.26	4566.45	9163.98	O95178	O95178	NDUFB2	1	1	1	1	1	1
1028.53	4692.25	3836.01	967.708	3173.14	2915.63	2168.05	3072.76	7058.23	16566.6	1644.2	1812.12	1043.07	986.723	3521.41	2967.2	4859.37	3785.56	1350.94	921.729	4496.96	11934.7	2426.42	3140.57	NA	11597.5	12708.2	730.557	7261.47	3534.41	O95182	O95182	NDUFA7	4	2	3	4	3	4
3886.39	1783.53	3307.85	738.57	2218.73	4731.23	2242.04	2606.92	2031.14	4110.85	1700.81	3585.33	3808.98	4005.08	3571.62	2929.78	2142.03	1817.7	5600.42	1009.37	2411.91	4123.47	1901.82	2714.1	NA	2355.13	2169.72	2182.23	2062.27	1930.33	O95197	O95197;O95197-2;O95197-3;O95197-4;O95197-7	RTN3	3	3	3	3	3	3
394.561	22529.3	15644.9	65052.8	40516.5	NA	627.407	249.335	2313.81	3254.85	3818.51	4881.42	5517.84	5589.25	3780.39	3503.19	2235.01	663.857	614.382	187.368	40.0972	287.755	758.257	672.152	NA	NA	2456.65	57.9593	133.914	1296.52	O95202	O95202	LETM1	5	4	3	4	3	5
9475.31	9887.22	15125.9	12937.2	19071.4	6564.98	6775.8	5114.46	9628.47	8225.94	8662.17	6889.01	10307.4	13306.8	7472.25	6477	4375.87	4162.28	5038.4	2734.97	2986.63	2043.88	4510.22	6246.38	NA	4107.1	5000	7897.29	7931.03	4847.92	O95210	O95210	STBD1	4	4	4	4	4	4
1286.29	1735.44	1617.45	900.565	1479.9	1489	NA	NA	NA	NA	238.095	NA	NA	461.4	NA	NA	NA	NA	NA	NA	177.4	NA	NA	212.076	NA	NA	260.073	NA	NA	NA	O95218	O95218;O95218-2	ZRANB2	1	2	2	2	2	2
222.723	247.421	143.088	192.902	158.32	7439.33	NA	7143.74	88.8626	4786.64	5588.5	12188.3	73.1547	8578.1	110.994	17366.3	5080.2	60.5901	NA	126.927	87.4848	6260.2	NA	77.6452	NA	71.0259	91.5751	NA	26084.7	146.134	O95219	O95219	SNX4	2	1	2	2	2	2
316.984	4682.64	1292.7	2287.11	259.376	6589.93	NA	574.978	919.939	390.173	491.465	596.628	NA	565.481	372.622	405.019	1714.32	522.919	638.818	692.052	798.299	3090.82	629.072	638.544	NA	535.513	NA	962.394	229.327	623.619	O95232	O95232	LUC7L3	1	3	3	4	3	4
65.8992	0	288.279	191.836	768.022	331.141	216.907	65.661	NA	202.312	144.654	183.435	283.577	162.268	25.1057	134.273	1101.81	181.77	146.614	265.941	639.125	118.367	172.995	191.216	NA	114.994	117.216	0	155.675	NA	O95248	O95248;O95248-4;O95248-5	SBF1	2	2	2	2	2	2
NA	2264.38	1635.69	1505.91	1324.95	NA	NA	NA	NA	NA	NA	NA	NA	NA	NA	NA	NA	NA	NA	NA	NA	NA	NA	NA	NA	NA	NA	NA	NA	NA	O95249	O95249;O95249-2	GOSR1	1	1	1	1	0	1
331.999	2593.98	NA	978.365	117.898	3152.64	3380.3	1813.66	1749.32	1339.68	1644.2	1073.74	1068.55	1138.34	NA	NA	2675.5	3452.32	1952.53	2417.65	NA	3931.63	NA	5376.06	NA	NA	NA	2569.08	1213.59	3746.81	O95251	O95251	KAT7	1	1	2	1	1	2
2348.18	591.012	2066.35	2460.83	620.93	1867.77	1615.65	1711.62	1255.92	1528.39	1053.91	219.566	761.96	1457.96	NA	271.847	NA	NA	NA	NA	232.078	45.9184	139.295	292.038	NA	170.237	NA	128.05	995.983	290.569	O95260	O95260	ATE1	3	3	3	2	3	3
246.079	607.624	960.931	414.58	748.933	NA	NA	NA	NA	NA	NA	NA	114.253	38.5183	91.1734	NA	NA	NA	67.4889	NA	NA	NA	NA	NA	NA	NA	NA	NA	NA	NA	O95273	O95273;O95273-2	CCNDBP1	1	1	1	1	1	1
3974.81	5014.86	4933.72	3262.28	2323.15	460.422	941.618	3899.73	1002.88	5908.7	2766.4	1984.44	3229.49	4200.13	2241.01	3929.12	566.016	1842.73	2569.23	NA	2991.49	1218.37	3446.42	5006.37	NA	3330.33	3231.99	2753.74	2683.29	3355.99	O95292	O95292	VAPB	3	3	3	3	3	3
3178.18	7533.66	3738.51	6240.01	8088.93	1665.91	2574.5	2622.01	6663.85	5656.24	5668.46	7099.31	6408.02	7597.12	8746.04	5249.83	7116.46	599.315	1698.86	2236.33	8196.84	3188.78	5293.19	1585.35	NA	650.507	3987.79	2187.63	4230	6875.11	O95299	O95299	NDUFA10	4	4	4	4	4	4
15800	17466.3	12530	10811	13530.2	20649.8	20235.2	17146.4	21902.5	20099.5	27306.4	21352.6	28557.5	28910.8	17851.5	17536.9	21895.6	17726.6	16913	13149	18754.6	48362.2	19941.6	22219.3	NA	18510.7	12388.3	15750.1	31240.4	20735.8	O95319	O95319;O95319-2;O95319-3;O95319-4;O95319-5	CELF2	9	10	9	10	9	10
112524	63190.2	110007	96582.1	108179	80394.6	90146	111458	64872.2	81083	87604.7	78196.2	99369.6	98074.1	83927.1	97495	64475.8	86850.6	95956.5	63626.5	79686.5	62365.3	104779	78743.8	NA	92800.5	92566.5	118016	110025	92261.7	O95336	O95336	PGLS	7	7	7	7	7	7
NA	3417.56	658.624	514.761	257.13	NA	NA	872.227	2510.16	65.4539	1300.99	400.222	NA	NA	150.634	234.427	2423.29	NA	NA	NA	NA	2180.61	104.471	NA	NA	NA	222.222	103.788	NA	2406.12	O95347	O95347;O95347-2	SMC2	3	4	4	9	4	10
14826.5	16561.5	17225.9	12014.3	14077	15866.4	17073.8	14228.9	12174.2	16553.9	18794.2	18298.1	13393.1	17520.9	15903.8	17912.2	11262.2	13801.4	15076.8	6633.42	16447.1	17290.8	16182.9	17742.5	NA	14081.2	15483.5	17718	16940.1	13041.6	O95352	O95352	ATG7	9	9	10	10	10	11
603.937	166.113	NA	NA	130.249	580.631	897.02	1136.65	1238.15	873.852	1580.41	1042.25	1238.7	990.002	1530.13	804.534	1625.99	997.102	741.215	831.067	1041.31	1614.29	1117.73	1304.9	NA	1354	996.337	1133.58	1528.29	1451.15	O95373	O95373	IPO7	1	1	1	1	1	1
169.336	111.033	202.006	107.641	197.62	NA	148.997	616.681	NA	359.572	396.226	362.238	235.903	404.852	198.203	301.563	172.013	310.854	594.601	531.883	NA	292.857	572.905	NA	NA	553.551	345.543	435.369	406.763	NA	O95376	O95376	ARIH2	1	1	1	1	1	1
78920.6	96370	3168.27	NA	29402.6	36535.5	44794.2	63035.5	49802	36127.2	71748.4	78244.4	66377.6	69268.2	46847.3	39257.1	44987.2	57521.1	52956.7	30670.9	41277	45961.2	43186.9	43710.7	NA	31177	32421.2	25184	23088.4	24333.1	O95379	O95379;O95379-2;O95379-3;O95379-4	TNFAIP8	2	2	2	2	2	2
NA	NA	NA	NA	NA	NA	NA	NA	NA	NA	NA	881.045	NA	1024.42	NA	NA	NA	NA	NA	1822.3	664.642	NA	698.719	NA	NA	NA	NA	NA	NA	NA	O95391	O95391	SLU7	1	1	1	0	1	1
2102.94	2059.8	3265.76	3170.63	1926.79	1868.9	1904.52	2061.22	1418.42	2509.35	2291.11	2737.63	1927.5	2002.13	1742.86	2544.57	1663.18	2571.13	2487.78	610.456	2382.75	1159.18	2183.78	2627.19	NA	2075.54	1120.88	1101.23	1446.27	1911.64	O95394	O95394;O95394-3;O95394-4	PGM3	4	4	4	4	4	4
558.058	453.751	NA	NA	NA	NA	942.631	1000	998.646	746.345	NA	717.065	522.768	290.936	158.562	NA	323.106	NA	NA	NA	120.292	477.551	232.532	NA	NA	NA	NA	NA	NA	587.935	O95400	O95400	CD2BP2	1	1	1	1	1	1
NA	NA	39396.8	60384.7	17095.2	28741.2	NA	13386.9	10590.7	13230.2	NA	NA	NA	13011.8	17474.9	NA	NA	NA	NA	NA	NA	NA	NA	NA	NA	NA	NA	NA	NA	NA	O95415	O95415;O95415-2	BRI3	1	1	1	1	1	1
7262.26	5163.49	7186.65	7379.3	9336.4	13253.6	11546.7	11740	12258.8	9381.16	8431.27	8560.31	9216.67	10177	5210.1	15363.2	11904.9	18909.4	16846.6	6890.3	25657.4	8300	11879.4	10671	NA	12217.6	8703.3	15227.1	12890.9	9459.64	O95425-2	O95425-2;O95425-3	SVIL	19	20	19	21	19	24
458.792	1856.09	1035.98	522.221	581.63	1086.41	295.966	732.032	2340.05	504.93	924.528	517.88	290.975	535.978	310.518	643.848	1609.72	1905.95	602.746	909.64	781.288	1731.63	469.557	906.246	NA	1006.76	1175.82	443.456	609.307	802.039	O95429	O95429;O95429-2	BAG4	1	1	1	1	1	1
19044.9	7605.35	10891.5	14912.1	18572.9	50839.2	36526.5	42681.5	11656.2	30854.3	39075.5	46256.3	36014.3	36742.3	428.118	49528.9	552.069	869.336	30371.2	NA	42234.5	12280.6	398.787	927.106	NA	931.229	688.645	370.67	54705.4	27916.7	O95433	O95433	AHSA1	4	4	4	3	3	4
89.2559	722.154	77.8565	0	0	NA	NA	NA	NA	NA	NA	NA	NA	NA	NA	NA	NA	NA	NA	NA	NA	NA	NA	NA	NA	NA	NA	NA	NA	NA	O95456	O95456;O95456-2	PSMG1	0	0	1	2	1	2
63478.5	30531.6	82808.4	64590.2	63291	68529.1	67983	66677	29755.4	59799.4	49073.7	70915.3	62054.1	62795.4	38719.6	64282.4	35176.7	59737.9	63183.6	38957.4	64783.7	26190.8	72819.6	65241.6	NA	57206.3	55094	67383.7	59546.4	35143.6	O95466-2	O95466-2	FMNL1	22	23	23	19	21	29
3968.97	2621.96	2741.81	3207.93	4295.98	2374.69	1549.77	1070.98	2551.62	1680.55	4457.32	3693.72	3259.08	8359.29	5845.67	3497.69	8071.83	7697.58	6905.98	3831.97	3015.8	7212.24	2041.11	4915.98	NA	5098.08	4334.55	2633.78	14032.5	7855.56	O95479	O95479;O95479-2	H6PD	5	5	6	6	5	6
213.547	NA	345.094	365.555	NA	102.064	89.1952	39.929	NA	115.607	88.9488	163.054	65.757	NA	NA	322.474	NA	151.475	252.502	NA	49.8177	NA	116.828	202.804	NA	348.365	NA	125.354	157.349	161.427	O95486	O95486	SEC24A	1	1	1	1	1	1
384.551	9534.01	502.209	74.603	261.621	1512.81	2278.53	NA	1623.22	40.8024	1637.92	2170.65	2272.73	376.168	545.719	1063.17	3556.49	1298.74	1232.26	8068.9	6555.29	1215.31	1245.79	661.722	NA	NA	4891.33	651.031	708.068	562.447	O95487	O95487;O95487-2;O95487-3	SEC24B	2	2	2	2	2	2
42128.8	16319.3	52044.6	44657.4	32661.1	29581.5	45706.5	19066.5	9379.65	29421.1	1742.14	9152.31	1410.49	2331.58	1238.11	12590.8	4404.93	40630.9	27536.7	13176.2	39102.1	8044.9	37192.8	42112.6	NA	7860.2	5499.39	2926.27	9399.06	2513.17	O95497	O95497	VNN1	3	2	2	2	2	3
2058.73	NA	902.013	1764.89	12801.5	33644.8	8260.69	3863.35	1388.79	11080.4	16704.4	34865.7	14097.5	21714.5	4311.58	33267.7	NA	14715.5	17054.9	4239.95	5596.6	1528.57	8742.98	9152.86	NA	21526.5	19528.7	30311.4	36697.4	5189.46	O95498	O95498;O95498-6	VNN2	4	4	4	3	5	5
21505.7	6944.4	28867.9	13486.1	10996	13285.3	17747.8	18396.6	9895.9	26292.9	14479.8	24849.9	16499.3	18506.8	12173.6	20341.2	8168.29	12201	13337.2	5010.58	14873.6	12521.4	16763.6	22965.6	NA	8175.87	10760.7	8210	8853.36	5238.74	O95544	O95544;O95544-2	NADK	4	4	4	4	4	5
2379.05	4296.21	1602.72	1196.85	2005.39	404.854	575.715	919.255	2742.89	3358.55	2071.88	1429.5	1568.31	1291.59	NA	2305.75	2321.01	1563.49	1886.2	2490.18	488.457	1058.16	488.654	1761.5	NA	NA	NA	1225.23	781.721	3612.57	O95563	O95563	MPC2	2	2	2	2	2	2
2525.86	4949.29	1907.13	795.055	NA	838.059	863.572	1187.22	1673.16	1533.49	2106.02	600.334	2410.82	2548.76	1767.97	308.166	992.562	451.791	377.007	2290.72	838.396	1275.51	2078.18	971.144	NA	794.814	919.414	638.9	1258.79	1539.51	O95571	O95571	ETHE1	1	1	1	1	1	1
1361.36	742.263	2098.62	1796.87	2483.72	3340.89	3921.55	2997.34	1422.65	5681.74	3548.07	3715.95	2988.66	3673.17	3950.85	2488.44	1495.82	2489.46	2824.06	7147.17	2290.4	2036.73	3335.21	4256.58	NA	3242.39	2676.43	2711.96	3449.95	1821.58	O95573	O95573	ACSL3	6	6	6	6	6	6
1865.2	1746.81	1388.09	1694.55	739.951	319.8	1438.27	584.738	NA	1365.18	855.346	1721.33	1937.37	940.829	1391.38	1054.37	840.307	1064.28	1129.86	NA	NA	696.939	1879.35	811.218	NA	922.21	929.182	1617.47	1786.07	1840.27	O95630	O95630;O95630-2	STAMBP	2	2	2	2	2	2
NA	NA	NA	NA	600.719	NA	NA	NA	NA	NA	NA	NA	NA	NA	11109.9	NA	NA	NA	NA	692.052	455.65	NA	NA	NA	NA	NA	1268.62	NA	NA	NA	O95670	O95670;O95670-3	ATP6V1G2	2	0	0	0	0	2
367.868	85.6793	4851.65	4689.33	3645.86	NA	140.888	133.984	102.404	225.264	251.572	366.87	37.8103	142.6	224.63	NA	NA	NA	NA	NA	185.905	191.837	192.092	256.113	NA	NA	NA	NA	NA	NA	O95671	O95671;O95671-2	ASMTL	2	2	2	1	1	2
4536.2	4774.44	5785.23	7415.54	2701.55	NA	NA	132.209	27.9282	246.515	NA	432.648	415.091	530.241	302.59	285.054	NA	NA	NA	169.235	NA	NA	NA	NA	NA	75.5355	164.835	276.318	140.609	NA	O95674	O95674	CDS2	1	1	1	1	1	1
18.3517	40.2168	12.6254	11.7233	17.9654	14.7426	NA	8.87311	32.1598	NA	16.1725	12.9702	16.4393	NA	7.92812	NA	NA	NA	6.98162	24.1765	14.5808	41.8367	15.7268	NA	NA	7.89177	NA	NA	NA	45.8794	O95696	O95696;O95696-2	BRD1	1	1	1	1	1	1
215224	123920	321983	298088	393809	129424	196554	208360	112963	192909	212953	187426	291784	328961	268772	196555	73852.9	143487	178420	119263	161932	65970.4	186449	155143	NA	157273	193497	252162	223555	119497	O95716	O95716	RAB3D	6	6	6	6	6	6
12735.2	11508.1	20451.7	12512	11568.6	5313	10165.2	6611.36	9438.9	13397.7	6319.86	10658.7	10121.7	11437.5	7394.29	5256.44	6888.66	2738.41	5237.37	3191.3	13227.2	9817.35	9822.51	9402.02	NA	6409.24	6256.41	7386.44	8178.77	2378.93	O95721	O95721	SNAP29	6	6	5	6	5	6
23340	29523.5	40699.3	50092.7	22404	59799.3	57529.9	40192.5	29041.1	43477.6	28013.5	42405	26929.1	24199.3	18718.3	42531.4	30514.9	37341.9	48298.8	26437	50793.4	27945.9	52191.6	53297	NA	36709.1	46316.2	21268.4	24121.2	13918.4	O95747	O95747	OXSR1	4	4	4	4	4	4
7505.01	5111.91	5418.39	6384.95	6771.84	4000.91	5153.05	4430.35	3237.98	3462.26	3407.01	3487.12	3777.74	6020.32	3435.52	5184.9	3192.7	4001.58	5224.58	3946.81	3551.64	2683.67	4268.7	3630.78	NA	1894.02	3859.58	3259.2	5423.5	3050.13	O95749	O95749	GGPS1	3	3	4	4	3	4
6530.7	5403.92	5203.76	5165.73	2603.86	2530.05	1762.62	1580.3	1576.68	1504.59	2061.1	2904.39	1724.48	1418.62	3654.86	2161.57	2632.5	NA	815.685	NA	2072.9	1841.84	600.989	1354.73	NA	NA	46.398	599.811	1211.92	399.32	O95757	O95757	HSPA4L	6	5	5	6	5	6
48581.1	147908	109912	167020	25827.5	81503.7	58132	54136.6	66872.9	51297.2	67437.6	82201.2	69418.9	72988	31851.2	62437.8	91248.3	63898.8	75627.2	43705	48972.1	73207.1	67592.7	59316.3	NA	37286.4	56224.7	30830.3	47460.7	28761.3	O95758	O95758;O95758-1;O95758-2;O95758-4;O95758-5;O95758-6;O95758-7	PTBP3	3	3	3	3	3	3
13410.9	5652.21	11555	7544.5	5688.3	1763.44	4165.82	2854.48	2302.81	3595.72	6182.39	6225.68	3560.74	5666.28	9156.98	3065.16	3822.64	6217.07	5198.98	6288.91	2434.99	1927.55	3566.61	2820.72	NA	2344.98	1859.58	3544.95	1948.44	2961.77	O95777	O95777	LSM8	2	2	2	2	2	2
1313.81	1223.99	2331.49	1536.82	6452.95	2668.41	4735.46	5377.99	4916.22	7388.64	5599.28	4816.56	6082.53	4102.61	23384	5760.51	5008.14	6193.36	7663.49	2487.16	6356.01	5134.69	6086.27	6099.2	NA	6244.64	6474.97	6717.89	6652.16	5019.54	O95782	O95782;O95782-2	AP2A1	7	7	6	6	6	7
NA	173.107	68.7382	NA	NA	NA	NA	102.928	135.41	NA	NA	NA	NA	113.916	NA	NA	256.857	118.546	NA	NA	NA	253.061	NA	NA	NA	NA	NA	NA	NA	141.037	O95785	O95785;O95785-2;O95785-3;O95785-4	WIZ	0	0	1	1	0	1
NA	NA	1211.33	1719.07	1574.22	NA	3882.02	161.491	NA	NA	NA	2699.65	1756.53	1616.95	NA	NA	NA	NA	1213.64	NA	NA	NA	3168.95	NA	NA	NA	NA	NA	2246.4	NA	O95786	O95786;O95786-2	RIGI	1	2	2	0	2	2
NA	4319.81	NA	NA	305.412	NA	NA	362.023	754.062	NA	1429.47	548.453	589.347	537.617	NA	647.149	887.959	678.346	NA	NA	NA	1682.65	NA	NA	NA	NA	NA	NA	421.828	436.703	O95793	O95793;O95793-2;O95793-3;Q9NUL3;Q9NUL3-2;Q9NUL3-3;Q9NUL3-4;Q9NUL3-6;Q9NUL3-7;Q9NUL3-8	STAU1;STAU1;STAU1;STAU2;STAU2;STAU2;STAU2;STAU2;STAU2;STAU2	1	1	1	1	1	1
NA	NA	NA	NA	75.2302	NA	NA	NA	NA	NA	NA	NA	NA	NA	113.636	NA	NA	NA	NA	NA	NA	NA	NA	NA	NA	NA	NA	NA	NA	NA	O95810	O95810	CAVIN2	1	0	0	0	0	1
1644.14	38306.5	2634.5	2627.09	2059.29	3180.99	2673.83	1319.43	28216	2655.56	2222.82	1831.57	1399.8	1596.46	5138.74	10954.2	83.682	2559.27	2391.2	1169.54	2747.27	29688.8	13256.6	2074.4	NA	1874.86	1755.8	1475.94	2022.1	358.539	O95819	O95819;O95819-2;O95819-3;O95819-4;O95819-5	MAP4K4	8	6	8	7	6	8
4304.3	4918.69	4584.41	4428.22	5881.43	700.839	1260.9	608.696	875.085	897.654	2443.85	875.486	2528.36	4455.83	4918.08	266.344	NA	NA	387.48	797.824	NA	1127.55	NA	NA	NA	373.168	299.145	279.013	488.785	519.966	O95831	O95831;O95831-3	AIFM1	6	5	6	6	6	6
17927.9	4787.55	10931.5	16510.7	10807.3	12983.7	14978.7	15326.5	8181.28	12856.2	13039.5	25248.3	18104.6	22238.2	13532	16758.7	5327.75	9940.73	15855.2	8637.05	17455.7	11086.7	18625	17295.2	NA	9126.27	12925.5	14694.7	14029.1	5447.75	O95834-2	O95834-2;O95834-3	EML2	6	5	6	5	6	8
11956.1	3998.08	16122.6	9595.01	11711.2	5188.25	7345.43	8300.8	4068.21	7617.31	5010.78	7362.42	6218.15	8243.73	5870.77	5408.32	4549.05	4512.64	7298.11	3130.86	4452	2516.33	4859.58	6531.46	NA	5936.87	5824.18	7004.99	7251.42	4644.01	O95861	O95861;O95861-4	BPNT1	6	6	6	6	6	6
1706.71	1154.92	1893.81	1500.59	261.621	1219.1	1463.61	NA	NA	1729.85	238.095	1603.67	298.373	NA	3693.18	2077.92	399.814	2439.41	2575.05	3566.03	2042.53	NA	2298.36	719.666	NA	3591.88	1439.56	2070.36	430.198	3909.94	O95865	O95865	DDAH2	2	2	2	2	2	2
NA	2033.57	3220.87	4400.51	3955.76	3302.34	110.48	2338.07	1033.34	3280.35	2419.59	2807.12	3053.59	2780.69	4382.93	1547.44	1315.67	1242.1	1532.46	7881.54	2685.3	2188.78	1828.8	2809.13	NA	2257.05	2474.97	2629.73	2150.99	NA	O95870	O95870;O95870-2	ABHD16A	5	4	4	4	4	5
48863	33019.8	15706	14580.6	28435.9	26846.2	17053.5	16842.9	33970	18738.5	33019.8	41380.4	20812.9	20446.6	25189	23300.7	30275.5	10716.5	34265.8	18056.8	28951.4	34471.4	27539.9	18754.2	NA	5540.02	31078.1	24724.4	41138.3	26207.3	O95881	O95881	TXNDC12	3	3	3	3	3	3
3111.44	844.553	4146.73	2140.04	1853.81	5941.26	4384.76	2132.21	2265.57	4943.05	4044.92	5322.4	3222.92	2556.14	2725.95	5407.22	994.886	4926.24	3668.84	2299.79	1844.47	860.204	3555.38	4559.05	NA	2930.1	1210.01	2703.87	3448.28	220.901	O95976	O95976	IGSF6	3	3	3	3	3	3
308.642	183.599	157.116	202.494	281.832	NA	169.268	99.3789	302.133	230.364	237.197	225.125	208.779	181.937	167.812	189.302	325.43	289.779	219.921	441.221	NA	248.98	306.673	220.188	NA	NA	140.415	204.879	296.284	316.058	O95977	O95977	S1PR4	1	1	1	1	1	1
66107.8	90871.7	63947.5	61640.2	69032.1	117167	61978.5	76023.1	80479	48502.2	42197.7	67248.5	49601.3	48955.1	31824.8	77700.9	89725.7	80766.6	67731	201523	101618	78338.8	71733.3	64257.7	NA	100250	70387.1	71837.2	69640.1	107856	O95989	O95989	NUDT3	4	4	4	4	4	4
1561.56	1866.59	812.233	1371.63	51.6506	2278.29	2660.65	2186.34	1095.13	597.586	2085.35	2896.98	2268.62	1953.78	278.805	1195.25	1750.35	774.499	2031.65	NA	127.582	1247.96	1977.08	1704.72	NA	288.613	NA	396.28	492.133	360.238	O95999	O95999	BCL10	2	2	2	2	2	2
2795.3	4665.15	4753.45	2835.98	5242.53	NA	3301.24	3337.18	3621.36	3389.15	2000	2837.69	2882.62	2761.02	2222.52	2189.08	3012.55	2112.75	1846.64	2447.87	2364.52	12698	2819.59	2520.57	NA	NA	NA	1854.7	2047.2	3651.66	O96000	O96000	NDUFB10	1	1	1	1	1	1
181.849	1147.05	965.841	1594.37	468.224	319.8	NA	137.533	875.931	1081.26	593.89	300.167	415.913	177.02	971.195	827.647	654.347	241.043	505.003	407.978	473.876	903.061	639.182	477.46	NA	365.276	NA	NA	113.827	292.268	O96005	O96005;O96005-4	CLPTM1	1	1	1	1	1	1
NA	NA	NA	625.599	1171.12	NA	1247.72	2247.56	2312.97	2063.92	2222.82	644.803	803.058	1581.71	3559.73	NA	1356.35	2829.29	NA	2843.76	4756.99	NA	3625.03	NA	NA	NA	2174.6	NA	NA	NA	O96008	O96008;O96008-2	TOMM40	2	1	1	2	1	2
32742.7	16080.6	32382.7	9754.88	11285.7	NA	23384.4	35485.4	21612.2	35663.9	21148.2	31587.9	25361.7	22700.4	14587.7	17036.1	3047.42	14743.2	27803.1	17932.9	31731.5	5593.88	4446.19	16482.8	NA	NA	101216	8439.14	6595.25	8295.67	O96011	O96011;O96011-2	PEX11B	2	2	2	2	2	2
NA	NA	68.7382	316.53	65.1246	NA	NA	NA	NA	NA	26.9542	NA	NA	NA	NA	NA	NA	NA	NA	NA	NA	NA	NA	NA	NA	NA	NA	NA	NA	NA	O96017	O96017;O96017-11;O96017-12;O96017-13;O96017-3;O96017-4;O96017-9	CHEK2	1	1	1	1	0	1
10025.9	16384	9716.63	6306.09	7070.51	7348.61	9854.04	9802.13	16657.9	8484.36	10817.6	8568.65	9773.96	10858.9	7813.16	10500.8	19465.4	9708.9	11363.7	12049	11128.8	17067.3	13175.7	8704.37	NA	11129.7	12123.3	13536.9	11945.1	22363.6	O96019	O96019;O96019-2	ACTL6A	5	6	5	6	5	6
897436	978806	1.86092e+06	2.17546e+06	2.15993e+06	656410	683883	780477	688453	838861	931774	933181	1.19162e+06	1.34998e+06	1.0016e+06	750075	655950	908340	1.08351e+06	1.07085e+06	623114	430414	853634	792862	NA	523878	622788	579526	595949	562653	P00338	P00338;P00338-3	LDHA	16	16	16	16	15	17
34196.7	24317.2	36053.2	28965.1	63443.7	21030.8	20646.7	18013.3	19271.3	40327.3	33937.1	11884.4	41182	40467.1	40746.6	29795.3	21383.1	23717.1	25726.1	27848.3	52614.8	34421.4	20778.5	44146.5	NA	46584	36638.6	42640.5	39389	29004.2	P00367	P00367	GLUD1	12	9	9	9	8	13
85090.9	65598.9	89825.3	96198.4	86520.3	40268.8	48224.2	55102	31326.2	41664.4	42898.5	41155.3	43273.9	55372.9	53027.2	34698.4	18084.6	31774.2	35847.1	48603.8	33995.1	20089.8	38532.9	32650.4	NA	31754.2	39114.8	41133.6	55304.7	27147	P00387	P00387;P00387-2;P00387-3	CYB5R3	8	7	7	6	6	8
27184.7	6210.88	13755.3	18000.6	8869.3	4656.38	5995.34	6913.93	2709.88	6545.39	11689.1	11206.2	17989.5	20367.2	11230.2	7064.71	3512.32	10077.7	11115.9	15373.2	5405.83	3012.24	6545.72	8272.11	NA	8524.24	4877.9	6983.42	6163.37	4813.93	P00390	P00390;P00390-2;P00390-3;P00390-4;P00390-5	GSR	1	1	1	1	1	1
14410.2	6102.47	26925	14997.3	24296	8893.17	11255.8	1361.14	5203.11	15467.5	5185.98	15722.6	9739.44	10100.8	12819.8	16013.6	6947.93	6376.45	9589.25	12710.8	8275.82	6565.31	8058.86	11255.1	NA	6434.05	8816.85	11271.1	21295.6	3549.7	P00403	P00403	MT-CO2	3	3	3	3	3	3
41611.6	47470.7	50786.3	138315	11513.6	NA	NA	NA	NA	NA	NA	NA	80151.2	86316.2	NA	NA	NA	NA	NA	NA	NA	13930.6	NA	NA	NA	NA	NA	NA	NA	NA	P00414	P00414	MT-CO3	1	1	1	1	1	1
1537.37	699.423	91.8847	NA	NA	NA	NA	965.395	NA	NA	249.775	3040.58	472.629	1572.69	2411.47	NA	NA	NA	NA	1033.54	150.668	NA	NA	NA	NA	NA	924.298	343.712	NA	NA	P00441	P00441	SOD1	2	1	2	1	2	2
NA	NA	NA	6938.08	81858.3	55015.9	65862.6	73606	96951.6	115024	47997.3	53753.9	43814.7	47730.7	19308.9	73545	55453.3	72380.1	59541.5	34170.4	77364.5	80694.9	87685.9	91645.6	NA	87330.3	88813.2	97340.6	133078	103545	P00480	P00480	OTC	1	1	1	1	1	1
NA	NA	1236.59	1785.14	507.523	NA	NA	NA	NA	NA	NA	NA	NA	NA	NA	NA	NA	NA	NA	NA	NA	NA	NA	NA	NA	NA	NA	NA	NA	NA	P00488	P00488	F13A1	1	1	1	0	0	1
167497	75494.8	43119.2	57009.5	48868.2	12944	15581.8	15026.6	16174.7	10727.6	95662.2	29473.8	115072	124122	43000.8	39024.9	30604.4	33194.2	43159.2	41677.2	9103.28	5191.84	6966.97	10577.1	NA	23145.4	12678.9	15658.4	33172.1	24355.1	P00491	P00491	PNP	9	8	8	6	7	9
22854.5	8781.26	18545.3	17506.1	12670.1	7259.02	10442.9	9951.2	8669.6	7197.38	17253.4	19619.2	22563.7	25885.1	13208.2	18250.1	11308.7	15878.6	19138.9	11233	7656.14	7812.24	10751.5	8349.75	NA	7428.41	5039.07	9296.4	13173.8	11519.1	P00492	P00492	HPRT1	4	4	4	4	4	4
11503.2	8125.55	8038.16	8669.93	13007	1334.77	NA	1620.23	1078.2	4878.44	13507.6	7022.42	12689.5	16863.6	33957.5	2567.69	2730.13	3005.8	4178.5	6406.77	4172.54	NA	2300.61	1919.11	NA	3789.18	5218.56	4826.8	7822.23	10662.7	P00505	P00505	GOT2	7	7	7	6	6	7
NA	NA	NA	NA	7268.13	NA	NA	NA	NA	2433.7	NA	NA	NA	NA	3176.53	NA	NA	NA	NA	NA	NA	NA	NA	NA	NA	NA	NA	NA	NA	NA	P00533	P00533	EGFR	7	0	0	0	0	7
1.36214e+06	688676	1.20393e+06	1.47491e+06	1.37155e+06	1.06869e+06	1.16239e+06	1.46946e+06	827150	1.11894e+06	1.1352e+06	1.38471e+06	1.21855e+06	1.38566e+06	1.20392e+06	1.22911e+06	769055	1.08947e+06	1.25406e+06	1.86213e+06	1.19892e+06	892951	1.44518e+06	1.2755e+06	NA	1.2782e+06	1.17932e+06	1.4257e+06	1.53657e+06	1.05703e+06	P00558	P00558	PGK1	19	19	20	19	20	22
11118.6	7726.88	4635.62	8032.61	3792.95	24777.7	19991.9	17470.3	12228.3	12045.2	13070.1	13354.6	13683.2	10805.6	6701.9	25225.6	16649.2	24487.6	27330.7	12260.5	20459.3	16543.9	19697.8	18452.9	NA	27104.8	24131.9	28346.1	23783.1	25381.5	P00558-2	P00558-2	PGK1	1	1	1	1	1	1
NA	NA	NA	NA	NA	NA	NA	NA	NA	NA	NA	26061.7	294.263	NA	28911.2	NA	NA	NA	NA	NA	54348.7	NA	NA	NA	NA	NA	NA	NA	NA	NA	P00568	P00568	AK1	2	1	0	0	1	2
NA	NA	NA	NA	366.045	NA	NA	NA	NA	NA	NA	NA	NA	NA	935.518	NA	NA	NA	NA	NA	NA	NA	NA	NA	NA	NA	NA	NA	NA	NA	P00734	P00734	F2	1	0	0	0	0	1
898286	96143.6	346548	193124	182096	150919	84372.6	98575.9	53027.3	101933	206952	273749	317794	368015	78820	185732	52137.4	81333	147438	124799	72891.9	35323.5	89454.1	98374.1	NA	40015.8	62371.2	50368	233008	36756.2	P00738	P00738	HP	14	14	14	14	14	14
NA	NA	NA	NA	606.333	NA	NA	NA	NA	NA	NA	NA	NA	NA	2465.64	NA	NA	NA	NA	740.405	NA	NA	NA	NA	NA	NA	NA	NA	NA	NA	P00740	P00740;P00740-2	F9	1	0	0	0	0	1
3781.28	522.819	1993.41	3096.02	713.002	NA	NA	NA	NA	NA	NA	NA	NA	NA	NA	NA	2319.85	3794.78	3409.36	3466.3	1642.77	994.898	2429.79	2889.09	NA	NA	NA	NA	3948.78	NA	P00746	P00746	CFD	2	2	2	2	2	2
NA	NA	NA	NA	2142.38	NA	132.779	NA	NA	3469.91	NA	NA	NA	NA	9100.16	NA	NA	NA	NA	6642.49	NA	NA	NA	NA	NA	NA	NA	NA	140.609	NA	P00747	P00747	PLG	5	1	0	0	1	5
NA	NA	NA	NA	0	NA	NA	NA	NA	NA	NA	210.302	120.829	134.404	315.803	0	NA	NA	NA	NA	NA	NA	89.8674	105.458	NA	NA	NA	NA	NA	NA	P00751	P00751;P00751-2	CFB	2	2	1	0	2	2
2289.79	620.738	2156.13	1076.41	9119.69	687.231	884.857	1159.72	1395.57	2964.13	1212.94	1876.04	1041.43	1822.65	843.023	1937.05	1412.13	1639.88	1741.91	1254.16	1472.66	2338.78	1489.55	2205.35	NA	1751.97	1637.36	1674.08	1384.33	987.256	P00813	P00813	ADA	3	3	2	2	3	3
15166	11211.8	15377.7	10578.7	22086.2	3745.75	6260.9	10619.3	13903.2	17958.2	8646	8791.92	9502.71	13964.9	9791.23	11691.6	NA	7081.14	9706.77	11187.7	7818.96	6305.1	7775.78	NA	NA	NA	10475	18524.1	34409.1	16248.1	P00846	P00846	MT-ATP6	1	1	1	1	1	1
NA	NA	148.699	NA	455.872	NA	NA	NA	NA	NA	726.864	NA	NA	NA	22624.2	NA	NA	1675.45	NA	24394.1	188.335	NA	NA	NA	NA	666.291	2780.22	598.463	NA	NA	P00915	P00915	CA1	5	1	3	1	0	5
11563.2	1376.11	2353.93	2306.3	3174.26	2138.81	NA	2156.17	NA	142.809	1776.28	92.6441	997.041	2193.08	16232.8	959.718	NA	1392.26	NA	10217.6	888.214	NA	NA	NA	NA	NA	1462.76	NA	NA	NA	P00918	P00918	CA2	5	3	4	3	5	6
11371.4	5636.47	18092.9	28869.2	11249.7	10061.2	8996.55	9069.21	3601.05	5054.4	10054.8	5780.06	12316.3	15660.5	43635	14752.4	5308	10574.3	8676.98	12293.7	7466.59	3158.16	8004.94	5968.25	NA	6039.46	3777.78	7114.17	4477.74	5918.44	P01009	P01009	SERPINA1	9	8	7	7	7	10
NA	NA	NA	NA	NA	NA	NA	NA	NA	472.628	NA	NA	NA	NA	2916.23	377.504	NA	NA	NA	447.265	268.53	NA	NA	NA	NA	NA	10793.7	549.939	NA	NA	P01023	P01023	A2M	6	0	1	0	1	6
2037.87	744.885	167.637	118.299	2475.86	449.081	982.161	260.87	788.761	19432.2	217.43	1074.67	1170.48	1480.9	16731	686.771	582.287	267.387	660.926	1069.81	1443.5	102.041	1166.03	271.179	NA	597.52	1293.04	764.254	282.893	120.646	P01024	P01024	C3	15	8	10	5	8	16
NA	NA	NA	NA	573.77	NA	256.436	NA	NA	140.258	NA	NA	NA	NA	876.057	89.1481	NA	NA	NA	232.699	NA	NA	NA	NA	NA	NA	NA	NA	0	NA	P01031	P01031	C5	6	1	0	0	1	6
NA	NA	11232.4	6875.2	15964.5	NA	NA	NA	NA	NA	NA	NA	NA	NA	NA	NA	NA	NA	NA	NA	NA	NA	NA	NA	NA	NA	NA	NA	NA	NA	P01040	P01040	CSTA	3	1	1	0	0	3
24287.6	9556.74	19909.5	15698.6	20699.5	46980	128892	108110	65354.6	50654.5	30505.8	25001.9	37041.8	39561.5	42620.2	37801	24059.7	39096.4	38505.9	28540.3	46863.9	16439.8	29679.8	28079.7	NA	50811.7	35576.3	43271.3	18880.1	29373	P01111	P01111	NRAS	3	3	3	3	3	3
24975	49284	27444.8	21671.1	33883.9	23120.9	25944.7	9265.31	9273.87	25669	6432.17	13142.5	7171.63	10314.7	20181	11293.2	9005.11	18229.7	12945.1	NA	9277.04	4998.98	18490.2	18790.1	NA	4494.93	NA	6322.95	14926.3	2795.24	P01116-2	P01116-2	KRAS	2	2	2	2	2	2
NA	NA	NA	NA	244.779	NA	NA	NA	NA	NA	NA	NA	NA	NA	7706.13	NA	NA	NA	NA	NA	NA	NA	NA	NA	NA	NA	NA	NA	NA	NA	P01619	P01619	IGKV3-20	1	0	0	0	0	1
NA	NA	1537.49	670.361	1195.82	NA	NA	NA	NA	NA	NA	NA	NA	NA	7630.81	NA	NA	NA	NA	637.655	NA	NA	NA	NA	NA	NA	NA	NA	NA	NA	P01834	P01834;P0DOX7	IGKC;	1	1	1	0	0	1
6392.23	8685.08	2716.56	3142.92	7320.91	NA	NA	NA	2423.83	5664.74	NA	4042.06	4289	2664.32	36384.8	6285.49	NA	NA	NA	3795.71	402.187	NA	3693.55	NA	NA	3697.86	5412.7	3755.22	NA	NA	P01857	P01857;P01857-1;P0DOX5	IGHG1;IGHG1;	2	2	1	1	2	2
NA	NA	NA	NA	NA	NA	NA	NA	NA	NA	NA	NA	NA	NA	4791.23	NA	NA	NA	NA	1090.96	NA	NA	NA	NA	NA	NA	NA	NA	NA	NA	P01859	P01859;P01859-1	IGHG2	1	0	0	0	0	1
2441.61	NA	NA	NA	839.883	NA	NA	NA	NA	NA	NA	NA	NA	1618.59	30703	NA	NA	NA	NA	4394.08	NA	NA	NA	NA	NA	NA	NA	NA	NA	NA	P01876	P01876;P01876-1;P01877;P01877-1;P0DOX2	IGHA1;IGHA1;IGHA2;IGHA2;	1	0	1	0	1	1
26623.3	35998.4	30386.5	18712.6	43577.4	6870.04	17150.8	16229.8	25691.4	29898.8	17204.9	26757.5	23692.3	22456.2	12242.3	12809.8	41108.8	27916.2	33967.9	21166.5	4818.96	20999	9667.49	12212.3	NA	7412.63	7428.57	10667.2	15594.2	12924.4	P01889	P01889	HLA-B	4	5	5	4	4	6
NA	NA	NA	NA	2553.33	NA	NA	NA	NA	2615.61	NA	NA	NA	NA	309142	NA	NA	32731.8	NA	31453.6	2680.44	NA	NA	NA	NA	10602	9542.12	41178.1	13900.2	NA	P02042	P02042	HBD	2	1	1	0	1	2
NA	NA	NA	NA	224860	NA	699.372	NA	NA	6582.79	NA	NA	NA	NA	1.27756e+06	NA	NA	NA	NA	78757.9	102153	NA	NA	NA	NA	NA	8581.2	NA	5733.18	NA	P02511	P02511	CRYAB	8	2	0	0	3	8
95.0951	NA	28.0564	NA	NA	504.65	108.453	133.097	448.544	853.451	362.084	357.606	4998.36	161.449	1623.94	1082.98	788.006	1019.49	966.954	190.39	673.147	844.898	833.521	800.788	NA	1244.64	1083.03	552.635	313.023	1403.57	P02549	P02549;P02549-2	SPTA1	9	3	6	4	3	11
5950.95	NA	3051.13	2266.87	9555.36	7871.4	10671	7481.81	NA	9290.21	9409.7	8757.64	15301.7	16091.6	60689.7	8498.79	2269.87	16616.2	14496.2	33789.7	10295.3	888.776	10222.4	5158.19	NA	4077.79	2014.65	6895.81	7366.92	1841.97	P02647	P02647	APOA1	9	7	7	6	6	9
NA	NA	NA	NA	4995.51	NA	NA	NA	NA	NA	NA	NA	NA	NA	37744.5	NA	NA	NA	NA	15418.6	NA	NA	NA	NA	NA	NA	NA	NA	NA	NA	P02649	P02649	APOE	6	0	0	0	0	6
1801.8	NA	432.77	217.414	5719.74	579.496	1442.33	1519.08	NA	756.545	599.281	197.332	6638.17	840.846	144684	NA	NA	762.645	NA	25071	NA	NA	NA	NA	NA	626.832	1341.88	562.07	438.567	NA	P02652	P02652	APOA2	3	2	1	1	1	3
NA	NA	70.8424	381.541	358919	NA	NA	NA	NA	1927.92	NA	418.751	483.314	422.062	12679.7	219.018	NA	131.718	295.555	41526.1	1554.07	NA	493.148	NA	NA	NA	778.999	217.01	NA	NA	P02671	P02671;P02671-2	FGA	18	2	2	0	3	18
NA	0	NA	NA	284496	1858.7	NA	1503.11	NA	5369.77	NA	NA	NA	NA	23236	3081.66	NA	NA	NA	134609	2105.71	NA	NA	NA	NA	NA	3432.23	NA	NA	NA	P02675	P02675	FGB	15	0	2	0	2	16
NA	NA	NA	NA	323052	NA	NA	NA	NA	2675.11	NA	NA	420.845	NA	17755	NA	NA	NA	NA	81958.3	849.332	NA	NA	NA	NA	NA	943.834	NA	NA	NA	P02679	P02679;P02679-2	FGG	10	2	0	0	0	10
9571.24	2746.98	11480	10624.5	323557	5917.44	8729.98	10850	4542.15	15171.7	10127.6	13261.1	12416.6	11112.9	2.70177e+07	5716.49	18284.5	2621.18	2985.8	22493.2	4.1635e+06	5682.65	5964.95	9940.9	NA	4971.82	1.05344e+06	11493.5	5354.87	1371.28	P02686	P02686	MBP	17	7	7	6	7	19
NA	NA	NA	NA	NA	NA	NA	NA	NA	NA	NA	NA	NA	NA	461262	NA	NA	NA	NA	NA	104344	NA	NA	NA	NA	NA	4665.45	NA	NA	NA	P02686-4	P02686-4	MBP	3	0	0	0	0	3
NA	NA	4768.18	NA	NA	NA	654.774	NA	NA	NA	NA	NA	NA	NA	629059	NA	NA	NA	NA	770.626	15178.6	NA	4310.27	NA	NA	NA	6084.25	NA	NA	NA	P02689	P02689	PMP2	6	1	1	0	0	6
1247.08	3635.25	1375.46	72.4715	1833.6	NA	NA	NA	NA	NA	NA	NA	NA	NA	53879.5	NA	2932.36	3304.79	NA	10468.4	NA	NA	2146.71	NA	NA	NA	NA	NA	NA	NA	P02743	P02743	APCS	3	1	1	2	1	3
NA	NA	NA	NA	2838.54	NA	NA	NA	NA	306.018	NA	NA	NA	NA	1984.67	NA	NA	NA	NA	NA	NA	NA	NA	NA	NA	NA	NA	NA	NA	NA	P02746	P02746	C1QB	1	0	0	0	0	1
28229.9	3934.25	24788.5	22022.8	14390.3	12232.9	14740.5	14579.4	1798.41	7358.89	14215.6	21386	27336	23459.3	14706.7	24907.6	5736.87	18331.1	26339.3	24472.7	7269.74	794.898	13520.6	13959.9	NA	6485.91	3555.56	6331.04	15823.6	1265.93	P02750	P02750	LRG1	6	6	6	6	6	6
8441.78	4926.56	9149.89	14496.4	7121.04	2462.01	1104.8	1771.07	356.297	1753.66	2577.72	4021.68	5776.75	7339.78	6972.78	5418.23	5973.97	5142.26	8233.65	7485.65	620.899	NA	1093.01	1475.26	NA	499.436	896.215	2834.61	3679.28	1318.61	P02763	P02763	ORM1	3	3	2	2	2	3
44350.2	2614.97	5428.21	4941.92	48915.3	5551.15	12691.1	13580.3	3111.04	15488.8	7449.24	19502.5	20318.9	27868.4	163391	7392.69	NA	2116.7	2927.62	17491.7	4160.39	1540.82	3903.62	1703.56	NA	4330.33	10747.3	5613.96	6026.11	1170.77	P02768	P02768	ALB	13	8	8	7	10	15
5.83917	1746.81	5.61128	5.32879	2170.45	281.243	0	NA	923.324	773.546	128.482	NA	0	NA	585.359	NA	815.9	NA	30.2537	305.228	NA	983.673	NA	NA	NA	NA	520.147	NA	NA	185.217	P02786	P02786	TFRC	6	1	1	4	2	6
614135	74735.1	151333	154444	139271	29972.8	30649.7	34587.4	32948.5	52446.4	118859	90550.3	172205	185890	94817.7	109247	39752.4	54030.6	67385.4	144461	38934.4	19748	23592.5	37589.5	NA	32337.1	29932.8	22065	25924	34990.7	P02788	P02788;P02788-2	LTF	19	21	21	22	23	24
NA	89.1764	NA	0	NA	NA	NA	NA	NA	NA	NA	NA	NA	246.681	1084.83	NA	NA	NA	161.741	NA	NA	NA	NA	NA	NA	NA	NA	NA	NA	NA	P02792	P02792	FTL	1	1	1	1	0	1
1507.34	NA	NA	962.379	2364.7	NA	NA	NA	NA	1271.68	1600.18	1370.21	2549.73	3820.69	7136.63	1277.79	NA	1259.22	1454.5	NA	NA	NA	1846.78	2499.71	NA	2272.83	2012.21	2032.62	1955.14	NA	P02794	P02794	FTH1	1	1	1	1	1	1
11473.1	3853.82	58583.2	1775.55	8905.23	6033.11	NA	8620.23	13392	3230.19	5790.66	NA	11316.8	7438.94	6881.61	13952.2	22552.3	NA	NA	10175.3	14884.6	14111.2	3452.03	NA	NA	6083.43	NA	6885.02	4978.24	9680.54	P03928	P03928	MT-ATP8	1	1	1	1	1	1
NA	852.422	NA	NA	15780.4	NA	NA	3100.27	NA	1775.76	NA	286.27	NA	NA	23258.5	NA	NA	NA	1200.84	12922.3	134.872	NA	NA	NA	NA	NA	NA	NA	NA	NA	P04004	P04004	VTN	5	2	1	2	1	5
174060	60215.1	74512.9	45604.8	62008.8	37420	30748	42142	37651.5	50058.7	81721.5	117970	154676	202253	76630.5	42201.2	46705	41159.1	75187.3	101154	47707.2	24473.5	32812.9	54972.8	NA	29867	28030.5	45449.5	62979.6	32934.6	P04040	P04040	CAT	15	14	17	13	18	18
3076.41	1988.11	3911.06	3816.48	4391.42	2618.51	2426.52	3153.5	2114.93	2318.09	2414.2	3254.59	3818.02	3682.18	2781.45	2012.99	1037.89	2108.8	1688.39	2097.31	2044.96	1467.35	2268.03	2992.24	NA	1835.4	1528.69	2457.2	2678.27	1621.07	P04049	P04049;P04049-2	RAF1	4	5	4	4	5	5
1449.78	851.547	1312.34	1138.23	1726.93	1677.25	NA	1575.87	2456.84	1187.52	1455.53	1953.86	1848.59	726.11	NA	819.943	1036.73	2027.13	2487.78	1964.34	1652.49	1396.94	2220.85	2950.52	NA	NA	NA	NA	1303.98	1318.61	P04062	P04062;P04062-2;P04062-4;P04062-5	GBA1	3	3	3	3	3	4
4353.52	1684.74	2578.38	2891.4	6465.3	NA	NA	NA	2219.03	555.083	2497.75	2742.26	2283.41	2622.52	1419.13	340.084	1973.5	2557.96	1976.96	1616.8	NA	NA	2620.76	3302.82	NA	NA	582.418	2566.38	3143.62	3592.18	P04066	P04066	FUCA1	2	2	2	2	2	2
1.79866e+06	1.3058e+06	1.72464e+06	1.59736e+06	1.27783e+06	2.4529e+06	2.16994e+06	2.2878e+06	1.67672e+06	2.00505e+06	1.84701e+06	1.84437e+06	1.87972e+06	1.97592e+06	2.00824e+06	2.36895e+06	1.74646e+06	2.25674e+06	2.46596e+06	1.43797e+06	2.35674e+06	1.74987e+06	2.36627e+06	2.40892e+06	NA	2.54243e+06	2.34075e+06	2.77918e+06	2.29241e+06	2.22666e+06	P04075	P04075	ALDOA	24	24	24	25	24	26
7363.2	NA	6610.79	6955.13	2802.6	NA	6567	7484.47	6082.43	3436.76	8430.37	7157.68	2467.53	12592.2	9323.47	6527.62	9606	6549	12954.4	12496.2	7947.75	NA	2115.25	4662.19	NA	NA	NA	5370	5428.52	NA	P04080	P04080	CSTB	2	2	2	2	2	2
6.31242e+06	4.8022e+06	6.41664e+06	5.53476e+06	4.29652e+06	4.77403e+06	5.2228e+06	4.46601e+06	3.44948e+06	4.78769e+06	5.15604e+06	4.48909e+06	5.82834e+06	5.75984e+06	5.49673e+06	4.95442e+06	3.08436e+06	3.75788e+06	4.43953e+06	4.46054e+06	4.57516e+06	3.45834e+06	4.9388e+06	4.63541e+06	NA	4.48496e+06	5.16192e+06	4.96035e+06	6.26784e+06	4.54679e+06	P04083	P04083	ANXA1	27	27	27	26	25	30
725.726	910.998	634.074	660.769	1824.61	293.717	131.766	338.953	252.2	290.717	774.483	1319.25	812.099	786.756	1647.73	464.451	285.914	407.007	394.461	256.875	157.959	95.9184	468.434	133.272	NA	NA	NA	137.485	246.066	NA	P04150	P04150;P04150-10;P04150-2;P04150-3;P04150-5;P04150-6;P04150-7;P04150-8;P04150-9	NR3C1	3	2	2	2	2	3
NA	NA	NA	NA	150.46	1163.53	NA	NA	NA	NA	NA	748.564	NA	NA	815.275	NA	NA	NA	NA	NA	NA	NA	NA	980.415	NA	NA	NA	NA	NA	NA	P04156	P04156	PRNP	1	0	1	0	1	1
10266.1	2227.66	5104.16	5031.44	16431.6	2497.16	NA	2633.54	NA	9555.42	7041.33	12771.9	12382	18209.3	15625	8637.46	1601.58	5594.05	7287.64	3810.82	9825.03	773.469	5087.62	9135.47	NA	4232.24	4429.79	3615.04	5855.37	NA	P04179	P04179;P04179-2;P04179-4	SOD2	4	4	4	4	4	4
1179.51	1162.79	1658.83	1395.08	1459.69	282.377	NA	NA	234.428	NA	897.574	1240.5	1386.65	NA	NA	NA	NA	NA	709.798	0	NA	152.041	NA	NA	NA	NA	NA	NA	NA	NA	P04181	P04181	OAT	2	2	3	2	2	3
NA	NA	NA	NA	NA	45.3618	3.04075	19.5209	26.2356	64.6039	25.1572	35.2047	1.64393	24.5861	907.77	NA	NA	3.95153	50.0349	NA	6.07533	10.2041	50.5504	4.63553	NA	NA	NA	41.7846	NA	57.774	P04350	P04350	TUBB4A	2	2	1	1	1	2
5.03996e+06	3.64344e+06	5.49916e+06	4.78974e+06	3.82879e+06	4.65592e+06	3.51911e+06	3.48766e+06	2.84142e+06	3.52142e+06	2.91271e+06	2.58879e+06	3.085e+06	3.20342e+06	4.2794e+06	2.80684e+06	2.24784e+06	2.54413e+06	2.80645e+06	3.459e+06	3.13415e+06	2.34868e+06	3.17699e+06	2.90188e+06	NA	3.04733e+06	3.27099e+06	3.54873e+06	4.3081e+06	3.52892e+06	P04406	P04406	GAPDH	14	13	13	13	14	16
NA	NA	NA	1440.9	17676.8	9246.99	8600.24	12641.5	10055.9	13205.5	9424.98	6267.37	9840.54	10408.1	4734.41	10339	6192.47	8736.83	11831.5	5001.51	12972.1	9114.29	10486.4	16114.3	NA	14850.1	11345.5	13224.2	16029.5	13038.2	P04406-2	P04406-2	GAPDH	3	3	3	3	3	3
6420.59	5898.76	10733.7	6699.35	11229.5	4495.35	7293.74	13159.7	8722.07	16356.7	15881.4	17858.1	17417.4	18727.3	11252.6	11471.5	9382.85	14520.5	15691.2	12589.9	14685.3	11864.3	22270.3	19223.5	NA	21423.9	15179.5	20834.3	19516.2	14701.8	P04424	P04424;P04424-2;P04424-3	ASL	5	5	5	4	4	5
3787.12	8088.83	9107.11	16243.2	3377.5	NA	1332.86	491.571	1505.59	6383.03	798.742	485.455	637.843	924.439	1950.32	1813.78	4357.28	2451.26	3107.98	2813.54	1704.74	1270.41	NA	NA	NA	NA	NA	NA	1297.29	NA	P04439	P04439;P04439-2	HLA-A	2	2	2	2	2	2
43652.8	41269.5	60261.6	66450	99468.9	45822.2	56690.7	65056.8	52729.4	63339.9	63436.7	60759.7	66419.5	61510.4	54599.6	77563.3	54914	74631.2	82686.8	29567.8	69980.6	61263.3	79415.9	91384.9	NA	84612.2	73975.6	82904.7	67576.2	63743.4	P04632	P04632	CAPNS1	6	6	6	6	6	6
479129	210818	355572	509305	455595	303716	333803	353098	201545	314299	414749	379356	462318	496833	328166	287684	95151.1	199676	243665	150547	260493	110594	301980	246799	NA	185192	235338	209098	274655	109014	P04839	P04839	CYBB	11	11	11	10	11	11
46018.5	123359	40404	42087.8	45469.3	41876.8	28833.4	26734.7	61613.9	34476.4	37438.5	33728	31076.8	33926.4	42505.3	33070.7	62237.3	24653.6	23912	37990.3	27832.3	60242.9	31005.4	26006.5	NA	26980.8	36009.8	30000	45535.7	63242.1	P04843	P04843	RPN1	18	16	16	21	18	21
NA	2797.69	4818.69	3639.56	6139.68	1512.81	3052.91	2185.45	3752.54	2571.4	2446.54	2355.94	2107.51	791.673	2962.47	824.345	5269.64	1676.77	1730.28	2611.06	2130.01	9461.22	1782.75	1831.03	NA	686.584	1363.86	1019.01	2149.31	3790.99	P04844	P04844;P04844-2	RPN2	4	3	3	3	2	4
1.22256e+06	588452	929806	890128	1.16809e+06	876008	1.01497e+06	1.05422e+06	700449	850692	772110	837510	760583	895139	674409	825236	483797	802172	814156	686253	957541	531148	1.17775e+06	880562	NA	866817	886757	896517	1.01644e+06	767356	P04899	P04899;P04899-4	GNAI2	15	15	15	15	15	15
2.84805e+07	2.1505e+07	3.52899e+07	2.84782e+07	3.16231e+07	2.29227e+07	3.31602e+07	3.64653e+07	2.86267e+07	2.3029e+07	3.05494e+07	2.71576e+07	4.3091e+07	3.91191e+07	5.00051e+07	1.54636e+07	1.20065e+07	2.62581e+07	2.42662e+07	2.57995e+07	2.69718e+07	1.31199e+07	2.40576e+07	1.70919e+07	NA	2.72592e+07	2.44809e+07	2.5567e+07	1.79478e+07	2.15989e+07	P04908	P04908;Q7L7L0	H2AC4;H2AC25	8	9	8	8	8	9
39225.1	24186	60492.4	8602.79	38398.8	43796.8	4732.41	11774.6	17951.9	42366.5	17374.7	7881.23	7063.95	29157.5	70446.6	9199.87	19848.9	26887.5	12677.4	20386.8	9161.6	10178.6	7070.32	5523.24	NA	2343.86	7080.59	3538.21	3481.75	9311.81	P05023	P05023;P05023-4	ATP1A1	16	11	11	12	11	16
NA	NA	NA	NA	NA	NA	NA	NA	NA	608.637	NA	NA	NA	NA	74172.8	NA	NA	NA	NA	2272.59	9919.81	NA	NA	NA	NA	NA	3172.16	NA	NA	NA	P05026	P05026;P05026-2	ATP1B1	5	0	0	0	0	5
1515.68	764.994	2216.46	645.849	1498.99	215.468	NA	NA	401.151	286.467	199.461	NA	NA	NA	523.256	NA	203.394	NA	NA	NA	NA	130.612	NA	NA	NA	NA	NA	NA	369.936	118.946	P05067	P05067;P05067-10;P05067-11;P05067-3;P05067-4;P05067-5;P05067-6;P05067-7;P05067-8;P05067-9	APP	2	1	1	1	2	2
589804	215226	455605	422296	274283	121571	126419	139934	85727.8	74714.4	231304	159789	188539	285047	117874	171272	104340	356608	248355	337108	187162	84836.7	251188	261584	NA	63208.6	48772.9	81903.2	86657.2	69294.8	P05089	P05089;P05089-2	ARG1	10	10	10	9	10	10
15570.6	81917.3	40336.7	32174.1	57223.2	6719.21	6162.58	13541.3	45248	14103.2	19433.1	9921.25	11378.4	15690.9	16589.6	11240.4	93973.7	19188.6	16469.6	13995.2	20949	56702	12133.2	10778.8	NA	10299.9	18544.6	12641.9	16827.9	68486	P05091	P05091	ALDH2	10	9	11	13	10	14
510341	160741	328573	321919	340182	545158	418136	488677	254374	365491	417235	399245	447698	471658	365100	541635	239694	424688	439343	337147	428015	192018	422858	367459	NA	569817	485863	557749	610281	417711	P05107	P05107	ITGB2	11	10	10	9	10	12
2.73464e+07	1.65302e+07	2.10664e+07	2.17825e+07	3.29387e+07	2.93977e+07	2.58018e+07	2.42645e+07	1.44339e+07	2.39566e+07	3.13132e+07	3.76624e+07	3.98315e+07	4.30979e+07	3.49282e+07	2.22287e+07	1.11816e+07	1.91177e+07	2.35048e+07	1.68234e+07	2.22444e+07	1.24766e+07	1.86091e+07	1.77535e+07	NA	1.56224e+07	2.64005e+07	2.37195e+07	3.25882e+07	1.34708e+07	P05109	P05109	S100A8	17	17	16	15	17	18
962708	1.61749e+06	1.37572e+06	2.02857e+06	416998	2.26447e+06	1.95815e+06	1.85374e+06	2.03181e+06	1.561e+06	2.28702e+06	2.75314e+06	2.23164e+06	2.33988e+06	1.51327e+06	1.36281e+06	2.60111e+06	2.30247e+06	2.17663e+06	3.28176e+06	1.81994e+06	2.36698e+06	2.38923e+06	2.18368e+06	NA	1.77443e+06	2.18863e+06	2.45787e+06	1.98963e+06	1.98542e+06	P05114	P05114	HMGN1	12	13	12	12	13	13
17339.8	29304.1	16556.1	15775.3	50044.9	13186.7	10680.1	14514.6	36946.5	50363.8	31744.8	26119.1	29489.6	33916.6	33533.3	21158.9	52855.6	16525.3	19707.9	15672.4	23590.5	52549	17951	15841.9	NA	23259.3	30493.3	23352.2	27320.1	61762.1	P05141	P05141	SLC25A5	8	7	8	8	8	9
2911.24	849.799	2060.74	710.86	1306.98	889.09	765.254	908.607	721.056	3554.91	2468.1	2139.15	1775.44	2412.72	4167.55	2152.76	762.436	1078.77	1195.02	1362.95	1055.89	710.204	1028.98	1394.14	NA	818.489	593.407	413.802	1143.29	190.314	P05161	P05161	ISG15	1	1	1	1	1	1
4.03494e+06	465556	2.07714e+06	1.50303e+06	1.79119e+06	138286	214533	186156	250254	272474	451573	287558	486777	388706	604387	296139	442929	439075	594099	631000	232176	143100	128206	154394	NA	167495	262629	215110	158271	305368	P05164	P05164;P05164-2;P05164-3	MPO	25	23	23	22	22	26
224.391	NA	321.947	86.3263	112.284	525.062	174.336	NA	NA	221.013	NA	NA	NA	530.241	77.9598	NA	NA	181.77	331.627	NA	352.369	NA	226.915	95.0284	NA	NA	361.416	159.051	214.262	NA	P05186	P05186;P05186-2;P05186-3	ALPL	1	1	1	0	1	1
11760.1	11843	18453.4	13376.3	16487.8	4727.83	8086.36	8925.47	12118.3	12435.4	11297.4	11234	9210.09	10399.9	7928.12	10866.2	6858.44	5957.59	6617.41	7579.33	5422.84	7226.53	7529.77	10207.4	NA	7148.82	5363.86	7275.91	6116.5	8108.75	P05198	P05198	EIF2S1	7	7	7	7	7	8
8.1416e+06	1.77813e+07	2.08791e+07	3.48712e+07	1.49919e+07	7.42493e+06	6.9424e+06	6.5129e+06	7.13141e+06	6.17666e+06	4.64807e+06	4.68372e+06	8.18504e+06	7.11844e+06	5.48293e+06	4.08792e+06	3.44398e+06	5.0032e+06	5.71656e+06	1.38618e+07	3.5193e+06	5.41944e+06	3.80031e+06	4.38616e+06	NA	3.18699e+06	4.37371e+06	5.48161e+06	3.88624e+06	4.00809e+06	P05204	P05204	HMGN2	9	9	9	9	9	10
NA	NA	NA	173.718	655.738	195.056	NA	423.248	NA	NA	NA	NA	NA	NA	NA	80.3434	NA	NA	NA	205.5	NA	NA	NA	NA	NA	NA	NA	NA	NA	NA	P05362	P05362	ICAM1	1	1	1	0	1	1
9203.37	34680	8837.76	12343.6	29361.1	NA	2383.94	NA	6650.3	3492.01	14023.4	5675.38	5838.4	11685	15097.8	243.231	12494.2	6679.4	10691.2	16192.2	NA	12385.7	NA	NA	NA	NA	NA	NA	10957.5	16961.8	P05387	P05387	RPLP2	4	3	4	4	4	4
28871.4	233861	12094.4	15438.6	39693.5	45455.9	41169.7	39469.4	128497	37732.1	106437	41071	45258.1	42836.4	58594.1	31650.9	82565.1	30583.5	27608.8	28434.6	32158	120894	45557.2	44676.1	NA	26152.2	19106.2	11776.5	12186.1	45306.7	P05388	P05388;P05388-2	RPLP0	5	3	4	6	5	6
NA	NA	NA	NA	5824.16	NA	NA	NA	NA	901.904	NA	NA	NA	NA	25199.5	NA	NA	NA	NA	NA	NA	NA	NA	NA	NA	NA	NA	NA	NA	NA	P05413	P05413	FABP3	4	0	0	0	0	4
29044.9	62000.3	23411	32700.6	736951	41010.4	25176.4	26425	55574.6	40038.3	34736.7	37424.5	23332.2	26929.2	25252.4	17049.3	46003	30671.8	25578.3	25397.4	23627	101712	22018.6	28171.3	NA	23998.9	39710.6	33361.6	24571.5	36467.3	P05455	P05455	SSB	13	14	15	16	15	18
302910	449738	127125	119507	1281.16	544041	559458	552047	638504	469393	779999	753231	573637	585515	351605	705173	1.0441e+06	1.22825e+06	942794	945113	1.22426e+06	1.01005e+06	1.06377e+06	1.14496e+06	NA	754725	729093	739248	358540	572099	P05556	P05556;P05556-2;P05556-3;P05556-4;P05556-5	ITGB1	1	1	1	1	1	1
108710	108437	26142.9	16083.3	16225	13466.8	181495	265572	271165	180751	19759.2	38747.5	119717	189368	14701.4	55095.8	7818.46	165972	94782.4	217691	13993.9	8914.29	20776.2	30266.5	NA	23003.4	13191.7	181562	149816	146014	P05771	P05771;P05771-2	PRKCB	12	13	11	12	11	15
126.793	311.243	72.9466	18.1179	93.1956	NA	NA	NA	392.688	NA	243.486	141.745	NA	208.982	243.129	NA	459.089	NA	82.6158	NA	185.905	310.204	NA	NA	NA	NA	NA	97.0481	132.24	754.46	P06132	P06132	UROD	1	1	1	1	1	1
9614.61	4844.38	38856.7	35357.6	4678.87	2346.34	3639.77	4881.99	6034.19	6022.61	4444.74	5143.6	3880.49	4232.09	3324.52	1541.93	5002.32	3879.08	4922.04	5098.22	2153.1	4436.73	2570.21	3025.84	NA	3650.51	4357.75	4089.5	4142.95	4542.06	P06280	P06280	GLA	3	3	3	3	3	3
1.62203e+06	1.09143e+06	1.33551e+06	1.2863e+06	1.2406e+06	1.52011e+06	1.49183e+06	1.47166e+06	1.31671e+06	1.71504e+06	1.72262e+06	1.82589e+06	1.80619e+06	1.73582e+06	1.52188e+06	1.62184e+06	1.28439e+06	1.8343e+06	1.75482e+06	1.52107e+06	1.46078e+06	1.07977e+06	1.70596e+06	1.61582e+06	NA	1.51735e+06	1.8189e+06	1.6277e+06	1.61778e+06	1.24492e+06	P06396	P06396	GSN	33	33	33	30	32	36
194005	72559.9	223928	116074	107670	204237	194609	184550	139451	231852	181889	177577	202418	192363	137902	235058	132049	179048	192590	134717	180040	197568	169120	214028	NA	273230	205718	200288	163587	152192	P06396-2	P06396-2	GSN	3	3	3	3	3	3
0	197.587	63.8283	56.4851	277.341	272.171	81.0866	NA	163.338	NA	320.755	203.817	286.043	NA	NA	NA	311.483	NA	NA	NA	NA	152.041	88.7441	174.991	NA	NA	NA	NA	NA	NA	P06400	P06400	RB1	2	2	1	2	2	3
689402	3.57341e+06	884482	1.5052e+06	299976	971215	558806	515012	1.66044e+06	581454	1.19307e+06	810545	645092	666351	481535	227612	3.3465e+06	1.04268e+06	949955	2.46478e+06	712358	508421	158308	762175	NA	724702	945396	836536	642809	2.02186e+06	P06454	P06454;P06454-2	PTMA	5	6	5	6	5	6
NA	4108.24	314.933	214.217	NA	NA	NA	NA	3535.04	NA	NA	NA	NA	NA	NA	NA	378.894	NA	NA	NA	NA	2111.22	NA	NA	NA	NA	NA	NA	NA	2893.8	P06493	P06493;P06493-2	CDK1	0	1	2	3	0	3
94452	175859	96016.7	90929.3	212325	81942.6	159503	88757.8	205511	173446	95882.3	65454	94407.4	93135.6	120978	83722.2	209281	79504.7	123144	101901	116775	198245	85914.4	134478	NA	106419	150165	174096	193204	209023	P06576	P06576	ATP5F1B	10	10	8	9	8	11
1.40002e+08	4.64714e+07	1.0119e+08	9.32312e+07	7.91249e+07	9.70262e+07	1.32669e+08	1.3887e+08	7.72359e+07	1.12182e+08	9.73534e+07	1.2829e+08	1.20562e+08	1.32464e+08	1.20837e+08	1.172e+08	3.61722e+07	7.34409e+07	9.51112e+07	1.15173e+08	8.71827e+07	4.3896e+07	1.01172e+08	1.17979e+08	NA	8.78929e+07	8.33402e+07	1.01676e+08	1.16784e+08	5.85593e+07	P06702	P06702	S100A9	11	12	12	11	11	12
89280.1	1830.74	61305.3	51564.5	37197.4	128655	163475	191261	45046.5	119392	89142.9	107355	57082.9	97266.8	98378.7	264932	49442.1	182628	222309	117616	188321	41896.9	238836	199255	NA	177541	148763	200580	243065	90589.6	P06703	P06703	S100A6	7	7	7	7	7	7
3032.2	NA	NA	NA	3444.87	275.573	524.022	108.252	NA	NA	NA	NA	NA	886.74	1057.08	NA	NA	NA	172.213	4542.16	187.12	NA	NA	1555.22	NA	NA	NA	NA	3938.73	NA	P06727	P06727	APOA4	3	1	2	0	2	4
7699.37	6574.58	4727.5	5601.62	8898.5	4514.63	6576.12	6305.24	10969	19858	7893.08	8662.22	6333.22	7821.67	9537.53	9621.4	14169	7855.64	7687.92	10686	8130.01	19696.9	9941.59	10120.5	NA	9427.28	7901.1	10609.2	10112.2	14491.1	P06730	P06730;P06730-2;P06730-3	EIF4E	4	4	4	4	4	4
2160.49	1380.49	NA	NA	1399.06	NA	NA	NA	NA	401.224	NA	NA	NA	NA	NA	NA	NA	NA	NA	1598.67	1000	NA	NA	NA	NA	NA	NA	NA	NA	NA	P06731	P06731;P06731-2	CEACAM5	1	0	0	1	1	1
5.75547e+06	4.29147e+06	3.65823e+06	5.1456e+06	4.21658e+06	5.68559e+06	5.98099e+06	5.72711e+06	4.7419e+06	5.29079e+06	4.17792e+06	4.7557e+06	4.37601e+06	4.53741e+06	3.90101e+06	5.12079e+06	4.27576e+06	5.70971e+06	5.37198e+06	6.20897e+06	5.72726e+06	4.14373e+06	5.82302e+06	5.52212e+06	NA	4.744e+06	4.99941e+06	6.03254e+06	5.75142e+06	5.38026e+06	P06733	P06733	ENO1	27	27	28	28	27	30
NA	NA	NA	NA	17526.4	28657.3	74776	71020.4	91294.9	192446	68566	101520	78079.9	57569.3	6283.03	165499	66448.2	166810	121701	44345.7	161773	87788.8	130317	197564	NA	209401	98009.8	144927	83915.3	82715.4	P06733-2	P06733-2	ENO1	4	4	4	4	4	4
337948	49195.7	204789	249531	230076	372748	144402	154626	73947.2	169119	276500	349857	351477	398632	234008	331422	102526	289415	316117	214261	275711	112163	294925	305383	NA	301622	335022	315650	385315	147497	P06737	P06737	PYGL	43	45	44	41	44	48
828242	163461	686901	433643	395831	77259	51960.3	60862.5	67774.2	89947.3	410606	240132	341739	368613	309199	131254	108086	136639	158777	266210	214198	157209	95062.9	126011	NA	329375	305586	345297	400022	400845	P06744	P06744	GPI	23	22	22	20	22	25
108162	790084	103424	80704.5	63302.3	265448	209498	136243	332615	172519	221535	144471	123861	126451	125402	131862	581151	217198	174983	155697	241226	525480	214487	180502	NA	205000	227988	220849	212713	485609	P06748	P06748	NPM1	13	12	13	14	12	16
NA	NA	NA	NA	NA	NA	NA	NA	1321.94	NA	NA	1070.04	NA	NA	NA	NA	2715.02	260.801	985.571	NA	NA	2488.78	1045.83	NA	NA	827.508	NA	NA	NA	NA	P06748-3	P06748-3	NPM1	0	1	1	1	1	1
2.13608e+06	1.34759e+06	2.31958e+06	2.31138e+06	1.94608e+06	1.28067e+06	1.684e+06	788907	573501	1.53981e+06	1.47443e+06	1.72421e+06	816270	949767	1.0477e+06	817087	566344	713688	795592	495165	1.3251e+06	945667	1.50947e+06	1.38433e+06	NA	793974	1.10153e+06	779863	819853	548912	P06753-2	P06753-2	TPM3	28	29	28	29	29	30
14125	16677.7	22215.1	14482.6	29884.3	16499.2	13507	15186.3	20141.3	13438.5	19554.4	17503.2	21889.7	20693.3	16243.4	18623.2	22760.3	24134.6	31338.1	24448.5	14123.9	15306.1	14085.6	11324.6	NA	18878.2	22565.3	22842.7	15756.6	26482.6	P06865	P06865	HEXA	8	8	7	7	8	9
20609.8	23179.8	14726.1	10044.8	14897.8	14749.4	15439.9	13882	20453.6	16017.5	10244.4	15932	14055.6	15581.1	206962	22211.1	13712.2	19549.5	17635.6	20888.5	37676.8	17880.6	7459	12462.6	NA	23225.5	20965.8	20826.3	12870.8	13624.5	P07099	P07099	EPHX1	8	8	8	8	9	9
3637.8	10577.9	41868.6	48636.9	36503.5	10026.1	20063.9	48156.2	55660.1	27218.6	5876.91	7758.94	7640.14	12423.4	8313.95	6382.35	66369.1	25164.6	14902.3	12218.2	2065.61	94559.2	1856.89	6108.47	NA	5567.08	131733	42102.7	7611.32	2185.22	P07108	P07108;P07108-2;P07108-3;P07108-4;P07108-5	DBI	4	3	3	3	2	4
174570	292479	311423	198756	370001	202577	223757	132843	144992	242964	289756	258936	258267	168643	434411	194101	196908	228660	241379	261538	162277	119464	134074	202854	NA	152539	259328	141925	145090	163971	P07195	P07195	LDHB	12	11	11	11	11	13
NA	NA	NA	NA	2061.53	NA	NA	NA	NA	NA	NA	NA	NA	NA	1.13301e+06	NA	NA	168.599	NA	66.4853	19863.9	NA	NA	NA	NA	NA	29232	454.239	289.588	NA	P07196	P07196	NEFL	22	0	1	0	2	22
713.213	151.25	150.803	70.34	1502.36	NA	NA	NA	270.819	838.15	NA	NA	NA	6.5563	116119	NA	NA	NA	NA	NA	4455.65	NA	NA	NA	NA	NA	17135.5	409.759	NA	285.472	P07197	P07197	NEFM	28	1	2	2	4	31
1094.43	572.653	718.244	309.07	371.66	954.865	1463.61	1017.75	1181.45	722.543	1190.48	990.365	1057.87	854.778	253.7	990.535	1107.62	951.001	922.737	637.655	606.318	2127.55	589.755	1089.35	NA	1065.39	1341.88	703.599	1126.55	1068.82	P07199	P07199	CENPB	2	2	2	2	2	2
8345.85	4028.68	5074	4437.81	8799.69	5917.44	5710.52	5385.98	2929.93	4489.12	7343.22	2797.85	NA	4752.5	7889.8	3076.16	NA	2363.01	5613.22	NA	3196.84	1836.73	3128.51	NA	NA	4144.31	3355.31	NA	3722.8	NA	P07203	P07203	GPX1	4	2	2	3	2	4
3242.41	1600.8	3808.66	5569.65	2721.76	5971.88	4234.75	5109.14	1591.91	4268.11	3835.58	5396.52	5315.63	4143.58	2110.2	12455.4	2339.61	7010.01	7981.15	4838.32	4607.53	2066.33	6949	5634.49	NA	7576.1	7376.07	7612.89	5547.37	4270.18	P07205	P07205	PGK2	1	1	1	1	1	1
NA	NA	NA	NA	NA	NA	NA	NA	NA	NA	NA	NA	NA	NA	643.499	NA	NA	NA	NA	NA	NA	NA	NA	NA	NA	NA	NA	NA	NA	NA	P07225	P07225	PROS1	1	0	0	0	0	1
532179	1.20889e+06	657845	482732	514439	541966	386536	409399	954034	442184	499559	447282	392602	411860	359371	355258	883421	305746	349158	444835	307904	1.04283e+06	332071	321306	NA	317442	417393	335967	310000	667577	P07237	P07237	P4HB	29	28	28	29	28	30
2.68296e+06	1.61389e+06	2.34251e+06	3.57381e+06	991195	2.1111e+06	2.74424e+06	2.44017e+06	1.81092e+06	2.60478e+06	1.7958e+06	2.57379e+06	2.33987e+06	2.50023e+06	1.54701e+06	2.32497e+06	729598	903949	1.05574e+06	1.35076e+06	1.46549e+06	1.20704e+06	1.73121e+06	1.44333e+06	NA	629499	1.03892e+06	635933	3.03329e+06	420753	P07305	P07305	H1-0	6	6	6	6	6	7
3231.56	2722.5	3483.2	1192.58	2104.2	637.333	229.07	NA	296.209	884.053	610.063	1476.75	856.485	1303.07	470.402	889.28	605.532	370.126	361.88	NA	NA	NA	NA	NA	NA	NA	NA	198.14	651.155	NA	P07311	P07311	ACYP1	1	1	1	1	1	1
20200.2	16825.5	19277.5	18217	15771.4	12450.7	9727.35	10748.9	11594.4	9385.41	11323.5	10279.8	15099.5	16504.7	14023.5	10750.6	8284.52	11916.5	9667.21	5454.82	10698.7	9455.1	12391.6	15092.1	NA	10961.7	10268.6	10877.5	11235.4	24091.8	P07332	P07332;P07332-4	FES	10	9	10	10	9	11
5814.98	41905.9	26115.6	17873.8	18979.3	5206.4	4760.79	6755.99	28137.3	5976.71	20935.3	8182.32	5967.45	7295.53	9951.11	6005.94	45259.2	7813.49	4568.3	5811.42	13035.2	47216.3	15661.6	18479.5	NA	10519.7	9848.6	7351.4	8973.89	26997.5	P07339	P07339	CTSD	7	6	6	9	4	9
NA	NA	1984.29	2046.25	20185.3	NA	NA	NA	NA	3095.89	NA	NA	NA	NA	5496.83	NA	NA	NA	NA	7902.69	6278.25	NA	NA	NA	NA	NA	3550.67	NA	NA	NA	P07355	P07355;P07355-2	ANXA2	6	3	2	0	0	7
44287.6	35290.3	74648.2	89179.4	78148.4	38078.9	37039.3	47157.9	37101.4	45960.6	56970.4	67138.2	73098	85084.4	51594.9	46964.6	36579.5	50201.5	55471.3	28492	53351.2	34242.9	58903.6	58791.3	NA	29276.2	39637.4	44612.5	50652.8	30076.5	P07384	P07384	CAPN1	17	14	14	13	13	17
9655.49	10636.5	13568.1	10513.7	14124.2	3124.29	3728.97	3093.17	6354.1	6054.06	6857.14	4916.62	7334.37	9626.29	9758.19	2018.49	4415.39	2175.97	2414.48	3986.1	2537.06	5523.47	2359.02	2595.9	NA	1359.64	2227.11	1914	4211.58	4103.65	P07437	P07437	TUBB	4	4	4	3	3	4
15441.3	10732.6	21008.6	14626.5	19518.3	6771.38	7822.83	9116.24	8376.78	7409.89	7642.41	4769.32	5923.06	7315.19	6684.73	5093.55	5538.12	5953.64	7220.15	8661.23	2414.34	5282.65	3877.78	4700.43	NA	11191.7	7717.95	8964.82	6391.03	12871.7	P07686	P07686	HEXB	11	10	10	10	11	13
5.15655e+06	3.2354e+06	5.72758e+06	4.59582e+06	4.41086e+06	4.04956e+06	4.1674e+06	5.04506e+06	3.57742e+06	4.57375e+06	4.2689e+06	3.54407e+06	5.00901e+06	6.2439e+06	3.92275e+06	4.63801e+06	2.83853e+06	3.66629e+06	4.48053e+06	3.51851e+06	3.5617e+06	2.54748e+06	4.63897e+06	4.05988e+06	NA	3.50839e+06	4.44049e+06	5.67747e+06	9.24906e+06	3.97154e+06	P07737	P07737	PFN1	13	12	13	12	11	13
17715.2	19905.6	34629.3	77040.4	32486	10664.5	11919.7	11548.4	9823.97	11035.4	13847.3	17330.9	20387.1	19714.8	30204.8	15488.7	10811.3	9195.21	14688.2	12390.5	9335.36	5118.37	12957.8	10309.4	NA	10085.7	8251.53	10683.4	19112.8	10188.6	P07741	P07741;P07741-2	APRT	4	4	4	4	4	4
6023.52	12999.7	7169.81	7950.55	8818.77	8213.88	6413.95	7089.62	8507.11	7587.56	11102.4	12267	9996.71	10972	7007.14	9062.29	11828.2	9009.48	9640.45	5451.8	8896.72	12396.9	9502.36	10737	NA	5571.59	8057.39	6924.11	6404.42	6581.14	P07814	P07814	EPRS1	14	15	15	17	15	18
335983	363988	349466	260627	410840	289159	262814	269209	329838	319101	294189	285622	269125	322977	288225	277786	318987	258986	262247	155999	217408	318196	228068	234882	NA	252077	267530	303874	300857	341913	P07900	P07900;P07900-2	HSP90AA1	36	35	35	37	36	39
3274.94	3204.23	3152.14	3465.84	1895.35	7025.4	5025.34	3743.57	3654.37	2902.92	2421.38	4390.4	2217.66	2547.94	2248.94	3472.38	3272.9	3149.37	2538.98	3284.98	3043.74	3008.16	3672.21	2847.38	NA	3047.35	3456.65	3539.56	3960.5	3410.37	P07902	P07902	GALT	4	3	4	3	4	4
168701	256299	173548	213430	158233	98363.6	106010	93803	168628	101491	103350	78428.8	65432.4	85480.2	67640.1	71169.9	134683	81286.9	80186.2	81396.2	72555.3	126747	92830.8	81832.2	NA	111821	104556	102580	124911	163246	P07910	P07910;P07910-2	HNRNPC	14	13	14	15	14	15
46304.6	55903.1	67096.2	52010	71228.4	137859	93990.5	32445.4	20415.5	79459.4	68150.9	109756	42307.2	44243.6	61555.2	74825	37340.8	89016.1	73048.6	48446.7	86895.5	26370.4	98368.9	94743.3	NA	50907.6	31814.4	46421.4	67000.3	32402.7	P07948	P07948	LYN	17	17	17	17	17	18
1123.62	192.341	1496.81	1647.66	1193.58	1076.21	1130.14	687.666	NA	962.258	70.9793	257.55	489.068	437.633	184.989	1143.52	391.678	1829.56	1937.4	166.213	1138.52	355.102	399.91	1771.93	NA	1117.25	716.728	1932.88	1914.96	467.29	P07948-2	P07948-2	LYN	1	1	1	1	1	1
4439.44	4127.47	3535.11	2994.78	18499.9	5847.13	6473.75	8564.33	13551.1	13959.5	12515.7	8362.05	12874.4	11429.3	12305.8	5858.46	12529.1	6015.54	5370.03	9217.29	5995.14	10184.7	5486.41	5759.65	NA	2865.84	6932.84	5677.32	5736.52	11641.5	P07954	P07954;P07954-2	FH	4	4	4	4	4	4
639399	605849	578362	696308	729233	653364	623570	665263	552536	589635	470544	647497	525947	569949	400143	622368	399573	460465	509073	455283	415019	366980	453324	437184	NA	492117	555526	591081	748140	540287	P08133	P08133;P08133-2	ANXA6	39	39	39	40	39	43
5809.98	3394.82	1771.06	2719.81	5355.94	NA	NA	1902.4	1555.52	1047.26	983.827	1113.58	1084.17	1681.69	NA	1637.68	29604.8	11795.3	42797.3	7772.74	NA	628.571	905.415	3403.64	NA	1564.83	NA	NA	6896.55	NA	P08236	P08236;P08236-2;P08236-3	GUSB	4	6	5	5	4	6
NA	NA	4851.65	NA	2439.93	9.07235	NA	NA	NA	458.177	NA	NA	NA	NA	536.469	46.225	NA	NA	NA	888.486	23.0863	NA	NA	NA	NA	NA	NA	NA	NA	NA	P08237	P08237;P08237-3	PFKM	1	0	1	0	1	1
105153	279524	144964	119653	155431	97314.6	78652.9	83591.8	143761	78711.3	81257	62309.6	56361.2	63811.7	61871	83561.5	163599	86265.8	75825	62172.9	86723	148537	88294.8	77451.6	NA	83301	69257.6	91841.2	90924	195453	P08238	P08238	HSP90AB1	15	13	14	14	13	16
27919.6	132526	34895.8	50983.7	17588.1	6391.47	2606.93	1438.33	12584.6	4034.34	5411.5	7004.82	4076.11	6107.2	2407.51	4654.41	16950.3	3572.18	3567.61	6370.5	6207.78	15582.7	5206.7	4152.28	NA	1161.22	2277.17	3601.56	6134.92	11668.6	P08240	P08240	SRPRA	8	7	8	10	8	10
5.58975e+06	2.54786e+06	6.05218e+06	2.38355e+06	2.35312e+06	3.05434e+06	3.43551e+06	4.26468e+06	2.72715e+06	4.42658e+06	2.43768e+06	5.857e+06	2.7795e+06	4.17285e+06	3.51409e+06	2.86838e+06	2.64471e+06	2.87602e+06	3.20226e+06	4.30216e+06	4.41721e+06	3.13738e+06	2.47473e+06	3.47698e+06	NA	2.03505e+06	2.43964e+06	2.81477e+06	3.7324e+06	1.7562e+06	P08246	P08246	ELANE	4	4	4	4	4	4
9.5962e+06	2.95091e+06	6.07944e+06	4.16521e+06	2.62227e+06	4.4695e+06	3.69827e+06	3.56987e+06	2.40902e+06	3.13569e+06	3.5102e+06	4.2268e+06	3.83369e+06	4.37134e+06	3.84497e+06	3.46741e+06	1.88767e+06	2.47948e+06	2.36531e+06	4.62499e+06	2.60185e+06	2.08596e+06	2.47365e+06	3.07473e+06	NA	3.52852e+06	3.15195e+06	3.51819e+06	4.15507e+06	2.87645e+06	P08311	P08311	CTSG	14	15	15	14	15	15
7851.18	NA	2854.04	2602.58	3551.54	0	199.676	650.399	NA	625.638	NA	2565.31	2330.26	5528.6	1181.29	1206.25	NA	NA	NA	NA	NA	NA	NA	NA	NA	NA	NA	305.971	1155.01	NA	P08473	P08473	MME	8	6	6	0	8	8
4247.58	492.219	1124.36	1609.29	1028.52	3687.91	3897.22	4818.99	NA	595.886	2214.73	2005.74	1079.24	1751.35	3364.16	NA	NA	NA	937.864	NA	560.146	NA	NA	1331.56	NA	NA	349.206	NA	979.243	NA	P08476	P08476	INHBA	4	3	4	3	4	4
NA	NA	NA	NA	1008.31	NA	NA	NA	NA	527.032	NA	NA	NA	NA	1880.29	NA	NA	NA	NA	894.53	1256.38	NA	NA	NA	NA	NA	2169.72	376.061	NA	NA	P08514	P08514;P08514-2;P08514-3	ITGA2B	2	0	1	0	0	2
1895.23	7928.83	4681.91	6995.63	1323.83	6739.62	3259.68	2585.63	3784.7	4309.76	5408.81	5103.76	2212.72	2475	2848.84	NA	3255.46	1386.99	1229.93	NA	3164.03	2151.02	NA	1905.2	NA	2181.51	2465.2	NA	1545.03	3136.79	P08559	P08559;P08559-2;P08559-3;P08559-4	PDHA1	3	2	3	3	3	3
7893.73	2720.76	NA	500.906	NA	6439.1	11100.8	6688.55	5342.76	17461.7	7273.14	13529.7	7391.09	6738.24	6618.66	11009.2	5900.74	6630.66	NA	2722.88	8786.15	7813.27	8594.7	12699	NA	7400.23	5326.01	6534.57	7241.38	3636.36	P08567	P08567	PLEK	2	1	2	2	2	2
6806.81	NA	3444.62	3253.76	3412.31	5023.81	2229.88	2083.41	NA	2257.74	3383.65	2917.36	5507.97	5533.52	5932.88	4965.88	741.516	2538.2	2653.01	3124.81	3042.53	NA	2669.06	2305.02	NA	3281.85	2971.92	2589.3	5040.17	1096.01	P08571	P08571	CD14	4	3	4	2	4	4
8888.05	13839	2208.04	3738.68	2767.8	7439.33	11266	10395.7	16329.6	12284.1	10764.6	8131.37	8837.74	11547.3	19776.7	11682.8	16321.5	9213.65	8444.26	12112.4	12607.5	15899	9105.82	12747.7	NA	9550.17	12236.9	12306.2	15113.8	15626.2	P08574	P08574	CYC1	3	4	3	4	3	4
108026	32241.7	112175	135522	94166.9	67528.9	70313.2	72163.3	29164.7	58907.7	55715.2	69535.9	76430.2	83880.5	56908	54439.8	24149.2	65030.3	59432.2	51441.5	50162.8	19638.8	63781.2	59105.3	NA	44482.5	50333.3	36721.9	46869.8	29940.5	P08575	P08575;P08575-10;P08575-4;P08575-5;P08575-6;P08575-7;P08575-8;P08575-9	PTPRC	19	17	19	16	17	21
24023.2	7822.17	14731.7	17157.6	14826	2146.75	36990.7	42799.5	8005.25	54493.4	5359.39	46441.5	31454.9	21881.7	NA	570.108	7228.03	6745.26	NA	NA	NA	5789.8	14095.7	15622.9	NA	NA	860.806	773.689	24082.7	399.32	P08579	P08579	SNRPB2	3	2	2	3	3	3
18961.5	88775.1	35285.8	42332.9	23919.8	29834.4	38901.3	22376.2	25396.1	33362.8	26628	24590.5	16043.1	19500.1	33572.9	18556	22233.8	22515.8	23182.5	20728.3	33026.7	29861.2	26915.3	27006.6	NA	16960.5	27133.1	16169.3	20694.7	18202.2	P08621	P08621	SNRNP70	8	8	8	8	6	10
31042.7	11795.8	20803.1	17742.7	21237.4	42989.3	38016.4	39379.8	20436.7	61075.3	31712.5	33249	29132	35260.6	19234.9	36229.4	15446.3	41505.5	39350.7	19764.3	53549.2	15862.2	42195	39436.8	NA	37227.7	206369	510596	158048	29079	P08631	P08631;P08631-2;P08631-3;P08631-4	HCK	11	11	11	11	11	12
12791.1	NA	17351.5	4641.37	14677.7	15680.4	59128.3	7040.82	1576.68	8826.93	5518.42	15343.7	17154.4	8948.53	31116.5	9716.05	1076.24	4905.16	13941.1	6651.56	5298.91	689.796	31637.8	7771.47	NA	3640.36	4855.92	15353.8	55550.7	1019.54	P08637	P08637	FCGR3A	4	4	4	2	4	4
NA	NA	NA	44.7618	52.7734	NA	36.489	16.8589	27.0819	21.2513	14.3756	32.4254	32.0566	31.962	NA	19.8107	NA	NA	32.5809	78.5736	NA	NA	NA	NA	NA	19.1657	25.641	NA	90.3917	NA	P08648	P08648	ITGA5	1	1	1	1	1	1
NA	NA	NA	NA	NA	4478.34	6398.74	NA	3830.4	NA	NA	NA	NA	6987.38	965.909	NA	4346.82	NA	NA	NA	NA	6513.27	NA	NA	NA	NA	NA	NA	NA	3362.79	P08651	P08651;P08651-2;P08651-3;P08651-4;P08651-5;P08651-6	NFIC	1	1	1	1	1	1
4.64067e+06	2.46505e+06	4.4227e+06	6.9909e+06	6.46612e+06	3.74792e+06	3.95222e+06	4.19502e+06	2.40469e+06	5.94412e+06	4.61275e+06	3.61349e+06	5.13429e+06	5.85762e+06	4.67748e+06	3.752e+06	2.48924e+06	4.7062e+06	5.14959e+06	4.38204e+06	5.46849e+06	2.37257e+06	5.80887e+06	4.6947e+06	NA	4.92439e+06	6.42767e+06	4.83186e+06	4.69238e+06	2.98717e+06	P08670	P08670	VIM	50	47	49	45	48	52
NA	NA	NA	NA	615.316	NA	NA	NA	NA	NA	NA	NA	NA	NA	598.573	NA	NA	NA	NA	NA	NA	NA	NA	NA	NA	NA	NA	NA	NA	NA	P08697	P08697	SERPINF2	1	0	0	0	0	1
NA	16081.5	5764.89	8208.46	9978.67	44993.2	40774.4	44162.4	116724	26482.5	75261.5	33984.6	25684.7	21821	35728.1	31032.4	169090	55367.5	40680.7	67156.2	37189.6	261429	37861.2	33156.8	NA	36237.9	45360.2	45271.6	33126.9	169562	P08708	P08708	RPS17	3	2	2	3	2	3
17064.6	6870.08	12109.8	12655.9	5915.11	6949.42	9566.19	11201.4	3746.61	6247.02	9495.96	8178.62	11527.2	11414.5	5063.42	6172.13	2194.33	4737.88	6162.44	2804.47	4662.21	2524.49	8546.39	5617.11	NA	4378.8	4473.75	6077.64	6223.64	3865.76	P08754	P08754	GNAI3	5	5	5	5	5	6
578489	212871	309704	312539	293325	154641	110762	113006	73008.6	110426	216093	280393	259342	291268	275222	313015	235646	340503	397447	393983	174428	98106.1	193150	156570	NA	186696	228374	259877	393509	167120	P08758	P08758	ANXA5	12	13	13	13	13	15
55715.7	188993	49222.8	49044	44197.2	44367.2	36770.7	42605.1	102395	27800.1	84419.6	33383.4	39935.1	39141.1	49914.1	29735.9	62502.3	23519.5	21143.8	37972.2	31127.6	94004.1	35676.3	42631.8	NA	20438.6	19063.5	31477.3	31248.7	79412.1	P08865	P08865	RPSA	2	2	2	2	2	2
NA	NA	NA	NA	2448.91	NA	NA	NA	NA	NA	NA	NA	NA	NA	168799	NA	NA	NA	NA	NA	6705.95	NA	NA	NA	NA	NA	5172.16	NA	NA	NA	P09104	P09104;P09104-2	ENO2	6	0	0	0	0	6
10437.1	21698.7	17251.9	22067.6	26374.4	12466.5	14717.2	6138.42	11651.2	17482.1	10366.6	14152.3	9823.28	11621	9733.09	11748.8	11808.5	12515.8	12693.7	10982.2	18724.2	14963.3	14081.1	16842	NA	9226.61	13550.7	8557.76	6832.94	6254.89	P09110	P09110	ACAA1	6	6	6	6	6	6
5661.49	25254.4	9729.96	15339.4	2201.89	13599.5	9928.04	11788.8	20193.8	NA	NA	NA	NA	NA	7275.37	6657.5	18117.2	6991.57	NA	11211.8	7100.85	15689.8	10838	6299.69	NA	NA	3995.12	2027.23	2798.79	4599.83	P09132	P09132	SRP19	1	1	1	1	1	1
239188	110712	158846	162159	326625	69169.9	117669	132073	119706	97441.3	117743	220274	111180	94725.5	61802.3	136449	123995	167400	163448	163636	131371	67304.1	122652	142612	NA	136702	122018	186362	233038	184619	P09211	P09211	GSTP1	4	3	3	3	3	4
2318.99	4933.55	2620.47	12394.8	6543.9	NA	NA	NA	3697.53	NA	NA	5220.49	5934.57	30872	NA	NA	NA	NA	2303.93	NA	NA	NA	NA	NA	NA	NA	NA	NA	3220.62	NA	P09234	P09234	SNRPC	2	2	3	2	2	3
NA	NA	NA	NA	NA	787.027	2365.7	3133.1	5416.38	NA	3504.94	9313.51	1058.69	8062.61	2300.48	2007.48	667.132	1820.34	4982.55	NA	613.609	670.408	NA	1895.93	NA	NA	533.578	804.691	1273.85	NA	P09326	P09326;P09326-2	CD48	1	2	2	2	2	2
7468.3	3218.22	22970.5	31921.6	156630	6733.95	10379.1	10567	3159.28	51212.2	10329.7	8603.85	11618.4	12631.5	41284.4	8174.11	2252.44	17185.2	13166.2	8588.7	19030.4	1850	12625.3	11933	NA	9533.26	10026.9	13438.5	12500.8	4164.83	P09382	P09382	LGALS1	2	2	2	2	2	2
6509.01	4937.05	11193.8	13244.2	13137.2	4275.35	3822.22	5304.35	3364.93	4160.15	1800.54	2928.48	1668.58	2821.67	8234.67	3339.2	3310.09	2579.03	3334.88	1365.97	4244.23	2680.61	4568.64	2244.76	NA	4302.14	5140.42	6248.82	6714.09	3972.81	P09417	P09417;P09417-2	QDPR	1	1	1	1	1	1
3.16976e+06	1.4542e+06	614830	555399	1.15375e+06	3.91015e+06	4.71375e+06	4.52307e+06	5.07624e+06	6.27405e+06	4.72762e+06	5.04984e+06	4.52158e+06	4.68683e+06	3.71332e+06	4.24583e+06	4.25744e+06	4.89845e+06	5.11621e+06	3.54905e+06	5.04433e+06	5.79339e+06	5.17148e+06	5.75668e+06	NA	4.56126e+06	5.0079e+06	4.45506e+06	3.62108e+06	3.71449e+06	P09429	P09429	HMGB1	18	18	18	18	18	20
67.5676	NA	NA	NA	8472.94	NA	NA	NA	NA	NA	NA	298.314	NA	NA	17798.6	NA	NA	NA	NA	NA	9371.81	NA	NA	NA	NA	NA	NA	NA	NA	NA	P09471	P09471;P09471-2	GNAO1	6	0	0	0	1	6
311.144	NA	NA	NA	1924.55	NA	NA	NA	NA	NA	6424.98	11512.9	6785.3	6646.45	2929.44	NA	NA	NA	NA	NA	4454.43	6816.33	4618.06	4532.39	NA	NA	NA	NA	8280.88	NA	P09488	P09488;P09488-2	GSTM1	6	6	6	6	6	6
36197.9	34649.4	26866.8	21447.3	22682.5	12985.9	19454.7	22212.1	14902.7	33788.7	7380.05	17006.7	13449	9718.9	7962.47	6578.25	6102.98	10736.3	9868.51	11432.5	25221.1	9157.14	25843.6	19369.6	NA	13857.9	15549.5	13055.7	8751.26	6266.78	P09493-10	P09493-10;P09493-2;P09493-3;P09493-4;P09493-8	TPM1	5	4	5	3	4	5
7572.57	20024.5	16231.3	6959.39	8694.14	27790.9	44872.3	21490.7	NA	45678.3	15862.5	32608.9	19351.5	9951.65	30495.5	8225.84	7465.13	26271.1	21032.1	24974.3	43261.2	10814.3	54053	25130.4	4912.99	26422.8	69252.7	23009.8	13016.4	9221.75	P09493-5	P09493-5	TPM1	2	1	1	1	1	2
43691.2	23732.3	58318	35843.5	75343.6	60080.5	44966.6	41808.3	41646.9	58399.4	71201.3	86671.3	55150.4	61971	88353.6	66214	45211.5	57597.5	69763.8	38023.6	46584.4	37275.5	53525.1	60906.2	NA	53606.5	36772.9	54719	53141.9	46224.3	P09496	P09496;P09496-2;P09496-3;P09496-4	CLTA	4	4	4	4	4	4
8524.36	13470.9	28495.5	23462.6	32762.2	10560.2	14214.5	10288.4	10808.2	19081.9	12941.6	11691.7	11925	8811.67	11330.6	17163.8	11965.4	10308.2	10368.9	4998.49	19001.2	21325.5	16144.7	16181.5	NA	15107.1	13315	13485.6	15523.9	13145.3	P09497-2	P09497-2	CLTB	5	5	5	6	5	7
151482	398591	348829	383711	468577	329053	425467	165052	318442	405972	342374	406653	349305	363054	295100	349889	298075	392492	413877	495035	357791	307483	369163	381202	NA	272825	366433	345538	356009	251599	P09525	P09525;P09525-2;P09525-3	ANXA4	15	16	16	15	16	19
20533	20584	19126	12265.8	42027.8	29024.7	42951.6	10566.1	7251.18	44098.9	27726.9	38205.5	12433.8	33597.8	912855	11785.2	21206.4	17376.2	13099.8	30707.2	209247	13388.8	77846.6	9605.98	NA	7949.27	45293	29778.9	44675.3	8103.65	P09543	P09543	CNP	24	13	13	13	14	24
4531.2	3844.2	6782.63	4744.75	5034.81	2232.93	4895.6	2834.07	3829.55	10500.7	8955.08	7371.69	9419.69	9296.84	6325.32	5137.57	7166.43	7247.1	8176.63	32599	8833.54	4683.67	5498.76	6343.72	NA	3824.13	6716.73	3048.93	2688.32	2847.92	P09622	P09622	DLD	7	6	6	7	6	8
239616	629691	140216	171821	157668	214600	182445	222147	375636	238704	293421	262070	241166	278040	126878	178100	381023	257854	242576	169746	167173	371259	229565	236509	NA	220865	182486	157209	168778	248095	P09651	P09651;P09651-2;P09651-3	HNRNPA1	13	14	13	13	13	15
32168.8	31839.5	28654.7	26978.6	25896	23217.3	22737.7	24450.8	24944.1	19627.7	21173.4	17749.7	21413.8	24702.5	16009.5	16672.9	22051.4	19844.6	14329.8	8839.53	18396.1	23137.8	17708.4	23308.6	NA	18084.6	18201.5	20291.1	23861.7	32649.1	P09661	P09661	SNRPA1	8	9	9	9	9	9
120737	115465	106901	81372.7	112872	155704	130812	158271	157084	165423	184310	130483	170566	169308	255218	218387	281112	178863	201863	260592	191312	234924	185063	194880	NA	208764	186338	181481	135407	319478	P09669	P09669	COX6C	5	5	5	5	5	5
1341.34	NA	NA	NA	NA	2095.71	1353.13	NA	NA	NA	NA	2021.49	2671.38	2323.39	NA	NA	1145.98	NA	NA	NA	2482.38	NA	NA	NA	NA	NA	NA	NA	NA	NA	P09683	P09683	SCT	1	1	1	1	1	1
63875.5	20783.4	82666.1	57530.6	73493.2	64709.7	63758.4	71962.7	49069.1	73758.1	78004.5	69652.6	77465.1	92649.6	58563.7	75028.6	30711.3	58773.7	63822.4	43260.8	65555.3	36152	80889.7	79090.3	NA	55941.4	53468.9	52535.4	66601.9	39388.3	P09769	P09769	FGR	14	13	13	12	13	14
NA	NA	46.293	NA	441.276	0	NA	NA	NA	0	NA	NA	NA	NA	2126.06	NA	NA	NA	NA	NA	NA	NA	NA	NA	NA	NA	NA	NA	NA	NA	P09871	P09871	C1S	3	0	1	0	0	3
368.702	4732.47	220.243	NA	782.618	1317.76	NA	94.9423	2746.28	487.929	1061.99	960.719	299.194	567.94	2385.04	219.018	3837.75	407.007	805.213	NA	NA	3307.14	NA	NA	NA	NA	206.349	NA	698.025	2152.93	P09874	P09874	PARP1	5	3	2	7	4	7
NA	141.633	NA	NA	NA	NA	NA	NA	3848.17	NA	NA	NA	NA	NA	NA	NA	174.338	NA	NA	NA	NA	68.3673	NA	NA	NA	NA	NA	NA	NA	139.337	P09884	P09884	POLA1	0	0	0	1	0	1
252.753	NA	322.649	NA	NA	376.503	122.643	NA	NA	294.968	152.74	631.832	549.893	493.362	1252.64	505.173	66.2483	90.8851	NA	69.5074	328.068	81.6327	290.946	433.422	NA	416.009	203.907	355.843	289.588	NA	P09914	P09914;P09914-2	IFIT1	2	2	2	1	2	2
52779.4	15467.7	53530.2	52977.7	85199.9	23302.3	38258.7	37819	24370.3	38965.5	35019.8	39459	44473.1	51242.4	34752.9	42819.7	13919.1	46956	49134.3	21245.1	38533.4	16098	37181.5	38873.6	NA	35765.5	30191.7	45471.1	58466.7	23602.4	P09917	P09917	ALOX5	21	19	20	18	20	21
55063.4	NA	NA	NA	71610.2	NA	NA	NA	NA	73700.3	NA	NA	NA	894.935	283798	NA	NA	NA	NA	65373.2	41278.3	NA	NA	NA	NA	NA	37869.4	NA	NA	NA	P09936	P09936	UCHL1	5	0	1	0	1	5
548168	224030	418947	382941	482013	220024	253493	265367	187558	377053	288301	344068	419277	457077	271607	430420	126599	211715	252874	202623	193335	163535	196801	280137	NA	199749	175007	220290	448005	118571	P09960	P09960	LTA4H	23	23	22	23	23	25
47330.7	29435.2	27831.2	176412	42605	79884.3	70316.2	54328.3	55123.6	53246.3	52814.9	70016.7	48585.4	45844.9	247627	67214.4	44432.8	56560.9	57735.6	26204.3	85228.4	57868.4	84609.1	76543.1	NA	63595.3	108365	68051	61422.8	63272.7	P09972	P09972	ALDOC	16	15	15	15	14	18
NA	NA	84.8706	NA	495.172	NA	NA	NA	NA	439.476	NA	NA	167.68	191.772	2501.32	NA	NA	214.7	NA	178.302	716.889	NA	NA	NA	NA	NA	NA	161.747	NA	NA	P0C0L5	P0C0L5	C4B	3	1	2	0	0	4
610386	801749	1.43532e+06	1.23937e+06	1.69178e+06	302266	316460	343820	316050	321790	230122	139226	251142	374812	418151	364598	166568	157255	264702	902720	113378	162136	285446	175543	NA	306896	405757	369794	588336	389212	P0C0S5	P0C0S5;Q71UI9	H2AZ1;H2AZ2	3	3	3	3	3	3
6.26168e+06	2.61908e+06	3.4849e+06	2.41046e+06	1.40274e+06	2.72994e+06	2.34603e+06	2.76739e+06	2.12831e+06	1.91744e+06	3.1068e+06	3.07554e+06	3.26163e+06	3.75669e+06	3.60166e+06	2.37504e+06	2.26648e+06	2.52915e+06	2.93127e+06	3.93105e+06	2.39264e+06	2.05607e+06	3.08313e+06	2.24506e+06	NA	3.04195e+06	3.22487e+06	3.30359e+06	3.71627e+06	4.55911e+06	P0C0S8	P0C0S8;Q6FI13;Q96KK5;Q99878	H2AC11;H2AC18;H2AC12;H2AC14	3	3	3	3	3	3
26331.3	37620.2	26986.7	24045.6	25991.5	16089.8	16299.4	7147.29	14705.5	61655.9	15300.1	17535.7	11057.9	13102.8	43787	14456.3	14339.8	5893.05	7099.14	8032.64	10183.5	23216.3	16760.3	9661.61	NA	14264.9	8321.12	14981.8	19072.6	6898.9	P0C7P4	P0C7P4;P47985	UQCRFS1P1;UQCRFS1	6	5	6	7	6	7
6630.8	2983.91	3172.48	3083.24	4858.52	4451.12	3824.24	4642.41	4339.88	4285.96	3621.74	4521.03	5429.89	5779.38	5204.81	5869.47	3808.69	5075.08	4828.95	4925.96	5707.17	3516.33	4842.73	5590.45	NA	5772.27	3945.05	4574.74	5160.7	5007.65	P0CG12	P0CG12	DERPC	3	3	3	3	3	3
3977.31	4958.91	5987.94	4889.69	4115.2	1585.39	2691.06	1939.66	1994.75	2202.48	2460.92	2330.92	1928.32	2388.95	1585.62	10300.5	3010.23	2608.01	NA	NA	4166.46	1926.53	2233.21	2688.61	NA	12863.6	NA	12330.5	13327.8	12968.6	P0CG22	P0CG22;Q9BTZ2;Q9BTZ2-4;Q9BTZ2-8	DHRS4L1;DHRS4;DHRS4;DHRS4	1	1	1	1	1	1
20.02	NA	93.9889	71.4057	180.777	NA	NA	NA	NA	NA	NA	NA	NA	NA	NA	NA	NA	NA	NA	NA	NA	NA	NA	NA	NA	NA	NA	NA	NA	NA	P0DMM9	P0DMM9;P0DMM9-3;P0DMN0	SULT1A3;SULT1A3;SULT1A4	1	1	1	0	1	1
1.45064e+06	574277	1.34157e+06	1.42437e+06	1.37607e+06	1.1462e+06	1.46173e+06	1.45548e+06	888946	1.45973e+06	593058	1.42447e+06	729970	803029	494376	1.1735e+06	568293	1.26409e+06	1.52857e+06	1.01789e+06	1.45922e+06	696918	1.44885e+06	1.61409e+06	NA	1.09896e+06	1.28468e+06	1.2854e+06	1.28462e+06	689470	P0DMV8	P0DMV8;P0DMV9	HSPA1A;HSPA1B	31	30	31	31	31	33
NA	NA	NA	1595.44	1456.32	NA	NA	NA	NA	NA	NA	NA	NA	NA	10898.5	NA	NA	NA	NA	NA	NA	NA	NA	NA	NA	NA	NA	NA	NA	NA	P0DOY2	P0DOY2;P0DOY3	IGLC2;IGLC3	1	1	0	0	0	1
43817.2	104298	255951	468743	88845.7	15925.4	14214.5	4120.67	9603.08	15426.7	1265.95	15863.4	11824.8	14532.9	10791.5	18076.2	8836.59	17253.7	14695.1	15128.4	17646.4	2703.06	17278.1	4528.91	NA	14591.9	3001.22	10411.1	4315.37	7265.93	P0DP23	P0DP23;P0DP24;P0DP25	CALM1;CALM2;CALM3	4	3	4	3	3	4
232.733	285.889	176.054	233.401	240.287	281.243	190.553	154.392	223.426	206.562	202.156	112.099	124.116	118.833	122.886	159.586	296.374	230.506	165.232	205.5	177.4	236.735	193.215	222.506	NA	284.104	208.791	274.97	366.589	451.997	P0DTL6	P0DTL6;P0DTL6-1;P0DTL6-2	ZFTRAF1	2	2	2	2	2	2
NA	NA	NA	NA	NA	3166.25	3498.89	4657.5	4174	2427.75	9415.09	6901.98	6268.29	5776.92	NA	6758.75	NA	8560.33	4783.57	3732.25	3403.4	3479.59	8854.19	6255.65	NA	6928.97	2547.01	6632.97	6203.55	4163.13	P10124	P10124	SRGN	1	1	1	1	1	1
13015.5	7028.33	7021.11	6752.64	7325.4	4679.07	3107.64	13323.9	10045.7	10223.6	8001.8	10258.5	7188.89	11009.7	7773.52	3234.65	7192	3130.93	3052.13	6095.5	12767.9	8806.12	4251.85	11946.9	NA	2214.21	2581.2	2896.62	3423.17	12100.3	P10155	P10155;P10155-3;P10155-4;P10155-5	RO60	5	6	6	6	6	6
2786.95	1733.69	75997.1	48755.2	36278.9	1008.17	1326.78	394.854	671.124	585.685	424.079	1681.49	342.759	535.158	784.884	165392	NA	662.54	700.489	NA	1104.5	781.633	1651.31	1513.5	NA	1535.51	1479.85	1315.54	980.917	773.152	P10253	P10253	GAA	5	4	5	3	3	5
7536.7	NA	NA	NA	NA	3074.39	2039.33	898.846	845.464	991.159	2219.23	5770.8	3310.87	3998.52	3444.77	3376.62	16306.4	5875.92	8152.2	5397.4	2415.55	2213.27	2875.76	1493.8	NA	4270.57	5042.74	5876.8	6474.72	15330.5	P10321	P10321;P10321-2	HLA-C	2	2	2	2	2	2
4517.85	4417.73	7104.58	7794.95	7735.23	5209.8	6439.29	5267.08	5732.9	4936.25	8058.4	6506.39	6874.9	7346.34	6471.99	5116.66	3950.49	4749.74	2647.2	2209.13	6592.95	4351.02	5001.12	5000.58	NA	2423.9	1851.04	2722.74	2445.6	2997.45	P10398	P10398	ARAF	7	7	6	7	7	7
1.25725e+07	1.39386e+07	1.71816e+07	1.2163e+07	7.41235e+06	1.84952e+07	1.88964e+07	1.70013e+07	1.21858e+07	1.73398e+07	1.34663e+07	1.34157e+07	1.459e+07	1.40937e+07	1.38025e+07	1.33364e+07	9.64548e+06	1.11745e+07	1.47437e+07	1.12298e+07	1.39797e+07	1.1066e+07	1.27293e+07	1.35015e+07	NA	1.52763e+07	1.61697e+07	1.73659e+07	1.52005e+07	1.26778e+07	P10412	P10412	H1-4	17	19	18	17	18	19
2030.36	2471.59	1726.17	2098.48	1379.97	1750.96	2375.84	2944.1	2618.48	2817.92	728.661	1134.89	1503.37	1392.39	2603.07	NA	641.562	1209.17	1167.09	939.861	1174.97	NA	NA	NA	NA	NA	1863.25	NA	2860.73	2394.22	P10515	P10515	DLAT	1	1	1	1	1	1
8.24407e+06	6.31327e+06	2.83508e+06	1.53658e+06	1.80768e+06	8.54505e+06	7.88318e+06	8.56474e+06	6.65701e+06	6.40178e+06	7.3046e+06	8.66076e+06	7.00351e+06	6.43651e+06	3.96226e+06	1.30641e+07	1.07771e+07	1.34338e+07	1.33717e+07	8.45458e+06	1.21447e+07	2.58184e+06	1.23437e+07	1.11812e+07	NA	1.32085e+07	9.88605e+06	1.17879e+07	1.11797e+07	1.27474e+07	P10599	P10599;P10599-2	TXN	7	7	7	7	7	7
106773	147899	99710.3	67478.4	134731	91510.5	93794.9	91834.1	176366	182854	101974	82067.8	101066	101955	241420	115459	243946	107812	109581	97531	141840	350409	92319.7	124356	NA	117688	123537	91759	77797.1	165840	P10606	P10606	COX5B	4	4	4	5	4	5
33152.3	28128.2	30440.5	13084.3	22320.9	31965.3	36394.7	34505.8	43265.9	62886.8	41655	59875.9	27948.4	33242.9	25948.7	42823	27000.2	27831.9	33244.1	19646.4	21608.7	55460.2	27815.1	45987.9	NA	61994.4	38656.9	43747.1	24864.4	46975.4	P10619	P10619;P10619-2	CTSA	6	6	6	6	5	6
38304.1	43144.8	8604.19	14344	3698.63	36870	27803.6	26611.4	32834.3	23863.5	32681	27259.6	20302.5	27293.1	16115.2	15731.9	16427.2	13751.3	12656.5	14545.2	13548	17339.8	13240.8	9858.62	NA	18120.6	28162.4	21757.6	20860.4	22426.5	P10620	P10620;P10620-2	MGST1	1	1	1	1	1	1
NA	NA	NA	NA	451.381	NA	NA	NA	NA	NA	36.8374	NA	NA	NA	8859.67	NA	NA	NA	NA	NA	1465.37	NA	NA	NA	NA	NA	487.179	NA	NA	NA	P10636	P10636;P10636-6;P10636-7;P10636-8;P10636-9	MAPT	2	0	0	1	0	2
13469.3	1823.75	11138.4	2846.64	26207.1	22295.3	25806.8	31449	12148.8	30481.1	30716.1	26096	36048	44570.6	28944.2	25736.3	5108.09	22696.3	29098.2	15702.6	24563.8	9132.65	31306.4	29929.3	NA	12821.9	17807.1	18919	19710.4	6903.99	P10644	P10644;P10644-2	PRKAR1A	7	6	6	6	6	7
15458.8	8462.14	10445.4	8182.88	9805.75	15159.9	16720	13616.7	13234.6	20874.7	9884.1	12746	12141.2	12797.9	13491	16634.4	14382.8	17739.7	18113.8	6328.2	16482.4	16309.2	11080.7	23580.9	NA	8611.05	7429.79	9243.83	19071	7672.05	P10768	P10768	ESD	3	3	3	3	3	3
45862.5	185824	47362.7	81361	81295.8	82880.5	58321.5	59775.5	96481	111614	77543.6	75228.8	53651.2	63205.2	89519	61670.7	111362	51348.8	50525.9	75908.1	74914.9	98574.5	58432.9	54182.4	NA	49466.7	68720.4	51191.5	49628.4	84564.1	P10809	P10809	HSPD1	19	17	18	18	16	21
NA	NA	1052.11	NA	166331	NA	414.555	NA	NA	1230.02	NA	NA	7910.57	NA	1.26586e+06	NA	NA	334.563	878.52	157298	2091.13	NA	NA	NA	NA	NA	4796.09	NA	NA	NA	P10909	P10909;P10909-2;P10909-4;P10909-5;P10909-6	CLU	14	3	2	0	0	16
117482	597917	260249	208877	316152	181495	152798	139443	381467	251614	229879	224858	197071	209772	233190	170112	485682	145576	171521	242871	179267	445886	161720	166013	NA	125197	231386	161863	137057	290087	P11021	P11021	HSPA5	30	29	30	31	29	31
1649.98	5129.39	2402.33	2608.97	3768.25	1647.77	1903.51	2149.07	3370.85	1946.62	1884.1	1509.17	1551.87	995.738	1853.86	1811.58	4508.37	2411.75	1853.62	1112.12	1880.92	2991.84	1299.71	998.957	NA	605.411	1269.84	2132.36	2259.79	3129.99	P11117	P11117	ACP2	4	3	3	4	4	4
552820	592641	459614	480693	656350	503965	471098	495093	542718	494877	612836	503416	614518	653631	553162	402765	498570	448384	481216	413246	439272	555192	421229	434793	NA	314734	411429	461991	497812	490685	P11142	P11142	HSPA8	20	20	21	20	20	23
NA	NA	NA	NA	382.888	NA	NA	NA	NA	NA	NA	NA	NA	NA	807.347	NA	NA	NA	NA	429.133	NA	NA	NA	NA	NA	NA	NA	NA	NA	NA	P11166	P11166	SLC2A1	1	0	0	0	0	1
113354	19165.1	118556	131653	169037	151246	148082	140787	33684	153725	90338.7	208949	135556	145069	122877	133850	8342.63	71248.7	96404.5	63913.6	85870	24155.1	111375	121343	NA	89821.9	106272	121560	125638	29505.5	P11169	P11169	SLC2A3	7	7	7	7	7	7
2645.98	4663.4	21525.6	12158.2	19068	294.851	NA	458.74	659.276	588.235	NA	NA	NA	558.105	276.163	117.764	588.099	335.88	NA	1199.76	NA	NA	1084.03	NA	NA	NA	NA	491.98	492.133	NA	P11171	P11171;P11171-2;P11171-3;P11171-4;P11171-5;P11171-6	EPB41	5	4	5	4	4	5
NA	NA	NA	1108.39	422.187	6231.57	5713.56	7284.83	7822.44	4319.96	1554.36	1568.46	1609.4	1995.57	NA	1850.1	5215.02	4191.25	NA	NA	3019.44	5181.63	2302.85	NA	NA	NA	3810.74	6329.69	6730.83	6095.16	P11172	P11172;P11172-2;P11172-3;P11172-4	UMPS	1	1	1	1	1	1
7282.28	11323.7	5774.01	5953.32	9446.44	6340.44	5059.8	5362.91	6018.96	5912.95	7409.7	2968.32	6390.76	4541.88	4787.26	3659.48	5247.56	3453.64	3075.4	2260.5	3567.44	4604.08	3858.68	2075.56	NA	2192.78	3017.09	5151.64	6777.7	4178.42	P11177	P11177;P11177-2;P11177-3	PDHB	4	2	2	2	2	4
357615	162103	350541	403691	359283	588874	500017	353528	216872	444301	472210	587551	592992	489076	362858	571091	167802	433149	536452	482321	497622	148362	473313	407438	NA	368089	582579	377606	574635	184054	P11215	P11215;P11215-2	ITGAM	32	34	34	33	35	37
2728.56	1918.17	2675.88	2500.27	7899.17	869.812	996.351	2001.77	1238.15	1122.92	1585.8	2690.38	1611.05	2622.52	2003.17	1598.06	705.486	814.015	1521.99	NA	1643.99	1209.18	1527.75	1530.88	NA	1301.01	1396.83	1155.14	1416.14	1590.48	P11216	P11216	PYGB	4	3	4	3	4	4
18259.1	87093	34714.9	70255.8	44399.3	14930.8	15945.7	17971.6	15605.1	18212.3	15832	13112.8	13806.5	17275	13029.9	12993.6	14444.4	10117.2	10930.9	12381.4	13020.7	12836.7	12183.8	15327.4	NA	7385.57	12227.1	9865.21	11374.3	8317.76	P11233	P11233	RALA	3	3	2	2	3	3
72344.8	49593.5	103447	192183	77062.7	64507.8	79086.8	94800.4	47401	73294.8	104478	139111	98073.3	135811	92780.1	63063	29015.6	65594	87570.4	63121.8	68918.6	30952	78259.9	75135	NA	51873.7	73243	33495.1	32536	15053.5	P11234	P11234;P11234-2;P11234-3	RALB	4	4	4	4	4	4
705.706	1103.34	939.889	991.154	472.715	368.564	2026.15	1993.79	1449.73	2225.43	1146.45	904.206	1230.48	1984.92	1794.4	NA	104.603	75.079	693.507	713.206	1170.11	1927.55	623.455	1713.99	NA	149.944	97.6801	917.913	1826.25	1719.63	P11274	P11274;P11274-2	BCR	4	4	4	4	4	4
NA	NA	NA	NA	NA	NA	0	NA	NA	NA	NA	NA	NA	NA	934.197	NA	NA	39.5153	NA	NA	NA	NA	NA	NA	NA	NA	NA	NA	NA	NA	P11277	P11277;P11277-2;P11277-3	SPTB	5	0	2	0	0	5
3143.98	2916.59	7556.99	3379.52	6505.73	6865.5	2280.56	2876.66	2657.41	2955.63	2398.02	4114.32	3225.38	3024.09	2025.63	1886.42	1343.56	1630.66	2113.1	2175.88	1891.86	2425.51	1285.1	2123.07	NA	1024.8	1916.97	1078.31	1493.14	1452.85	P11279	P11279;P11279-2	LAMP1	1	1	1	1	1	1
244.411	4932.68	184.471	NA	431.17	687.231	571.66	657.498	2963.78	675.791	1989.22	667.037	782.509	1005.57	1654.33	858.464	3336.82	1049.79	NA	1888.79	633.05	4494.9	NA	939.854	NA	NA	NA	369.322	NA	2132.54	P11308	P11308;P11308-1;P11308-2;P11308-3	ERG	2	1	1	2	1	2
42761.1	69065.4	30047	27522.1	34101.7	31063.7	30562.5	17360.2	54878.1	35427.6	19634.3	11947.4	13862.4	19240.3	26642.4	21948.1	52102.5	22247.1	11371.9	28129.3	9939.25	46823.5	25913.3	23120.9	NA	36106	26189.3	11436.9	35617.7	16207.3	P11310	P11310;P11310-2	ACADM	9	9	9	9	10	11
7712.71	9376.64	5644.95	6152.62	7710.53	6110.23	9722.28	7582.08	13114.4	9478.92	9443.85	8147.12	6587.21	7125.88	9047.3	5245.43	12339.6	7428.87	11855.9	6452.1	7352.37	9168.37	7761.18	8175.92	NA	6107.1	5233.21	4508.69	6364.25	8020.39	P11387	P11387	TOP1	9	9	9	9	9	9
NA	1453.05	30.1606	NA	NA	NA	NA	NA	1010.49	NA	114.106	16.6759	2.46589	7.37584	NA	NA	2360.53	NA	NA	NA	NA	1327.55	NA	20.8599	NA	NA	15.873	NA	NA	1204.76	P11388	P11388;P11388-2;P11388-3;P11388-4	TOP2A	1	1	1	7	1	8
725242	316192	892194	908363	1.0901e+06	524117	624168	664353	370869	718871	792038	811105	941081	829639	740684	748575	355798	758494	829957	373448	678633	335071	731934	761935	NA	675795	591871	843478	700726	495144	P11413	P11413;P11413-2;P11413-3	G6PD	28	27	28	28	29	34
1159.49	10719.5	7040.75	5355.43	6588.82	5564.75	3757.35	2367.35	NA	435.226	5025.16	4794.33	1178.69	2184.07	2040.17	7749.28	512.552	NA	231.557	NA	258.809	NA	NA	NA	NA	NA	NA	NA	564.111	922.685	P11441	P11441	UBL4A	2	2	2	2	2	2
57827.8	48704.3	62764.3	43114.1	51515.8	70161	65072	72260.9	53318.4	56473.1	55709.8	53086	63799.9	71218.7	68878.2	76729	64642	82730.5	94312.3	55077.1	70563.8	45230.6	70939.1	64146.5	NA	72245.8	75160	77156	67254.8	69335.6	P11586	P11586	MTHFD1	16	15	15	16	15	20
NA	NA	NA	NA	NA	NA	NA	NA	NA	13.6008	NA	NA	NA	NA	64.7463	NA	NA	NA	NA	NA	NA	NA	NA	NA	NA	NA	NA	NA	NA	NA	P11678	P11678	EPX	1	0	0	0	0	1
13920.6	8588.04	11621	10621.3	8066.47	18381.7	17186.3	14573.2	11554.7	13581.3	9291.11	10667	8367.58	10706.4	5227.27	11472.6	9948.86	12020.5	11541.8	6367.48	15271	12469.4	14982	16344.9	NA	21739.6	15608.1	12422.2	12653.2	13203.1	P11717	P11717	IGF2R	19	19	19	20	18	22
8202.37	7648.19	11976.6	12424.6	23959.1	7684.28	12316	15055	17114.9	15819.4	15920	11376.7	14632.6	15837.6	13956.1	13917	20034.9	24411.2	23908.5	20930.8	16822.6	16167.3	15377.4	19945.5	NA	22166.9	14329.7	18137.2	15341.5	21721.3	P11766	P11766	ADH5	8	8	7	7	6	9
3675.34	1982.86	NA	142.811	NA	3251.3	2256.23	1977.82	2680.26	1349.03	NA	2833.98	3352.79	2085.72	2267.44	2377.28	1617.85	1489.73	2399.35	1429.43	2015.8	2178.57	2516.29	2068.61	NA	2204.06	2749.69	2804.96	1819.55	2095.16	P11908	P11908;P11908-2	PRPS2	1	1	1	1	1	1
20795.8	39383.6	22158.9	17831.2	16643.8	19013.4	18307.3	19551.9	40141.3	19011.4	35582.2	20141.7	21943.1	23334.7	81150.9	19172.4	45850.8	20205.5	18759.6	19933.5	20952.6	47192.9	22411.8	20542.4	NA	17876	22243	18524.1	22380.3	48394.2	P11940	P11940;P11940-2	PABPC1	16	16	16	17	16	18
13757.1	179636	17582.9	17198.1	19280.3	17060.6	13945.9	16202.3	166205	14259.6	52619	18645.5	14519.2	16166.2	17907	13779.4	112472	13694.7	11839.7	20148.1	13612.4	165157	11888.3	14878.9	NA	16322.4	11511.6	16647.8	17057.2	111803	P12004	P12004	PCNA	6	5	6	7	6	8
NA	486.973	NA	NA	156.075	811.976	NA	481.81	NA	NA	NA	NA	NA	NA	259154	NA	NA	NA	NA	NA	7958.69	6524.49	NA	NA	NA	1095.83	20509.2	NA	NA	NA	P12036	P12036	NEFH	24	1	2	2	2	25
12461.6	9664.28	12304.8	12777.4	13068.7	48757.1	8271.84	10435.7	7729.35	8058.48	27867	9767.46	40298.4	16400.6	176325	105635	12878.9	18626.2	13849.2	13674.8	41921	16310.2	33212.8	35807.2	NA	28272.8	13404.2	26589.8	51925	13753.6	P12081	P12081;P12081-4	HARS1	9	9	8	8	8	10
NA	NA	NA	NA	1595.55	NA	NA	NA	NA	1961.07	NA	NA	NA	NA	4019.56	NA	NA	NA	NA	3345.42	3993.92	NA	NA	NA	NA	NA	1087.91	NA	NA	NA	P12235	P12235	SLC25A4	2	0	0	0	0	2
1092.76	1586.82	871.151	735.372	2575.79	1481.06	1562.94	1039.04	2825.83	6275.93	2659.48	2233.65	2086.96	2741.35	5692.39	2142.86	3127.62	1948.1	1637.19	2641.28	2720.53	3434.69	1773.76	1854.21	NA	2251.41	3051.28	2358.81	1914.96	4333.05	P12236	P12236	SLC25A6	1	1	1	1	1	1
NA	NA	131.865	NA	124.635	164.436	NA	NA	NA	151.309	175.202	NA	107.677	283.56	556.29	NA	NA	648.051	422.388	610.456	NA	NA	NA	NA	NA	514.092	NA	NA	NA	NA	P12259	P12259	F5	2	1	2	1	1	2
26730.1	36912	37699.4	35764.7	86622.5	23297.8	23751.3	25624.7	58097.5	24363.3	21103.3	19667.4	21299.5	19452.5	16653	61311.9	41752.7	25001.3	22791.5	9356.3	37593	36071.4	26540.1	30069.5	NA	30994.4	33815.6	40318.1	27114.2	44367	P12268	P12268	IMPDH2	9	8	9	11	8	12
8351.69	16737.2	12910.9	13882.6	29080.4	7871.4	7102.17	8490.68	7324.81	9640.43	7828.39	7432.83	6561.73	7485.66	8148.78	6372.44	8112.51	6957.32	9553.18	5457.84	6351.15	7966.33	7530.89	9515.59	NA	6394.59	9323.57	6421.35	6879.81	8438.4	P12270	P12270	TPR	33	29	31	34	28	43
NA	NA	NA	NA	300.921	NA	NA	NA	NA	NA	NA	NA	NA	NA	NA	NA	NA	NA	NA	NA	NA	NA	NA	NA	NA	NA	NA	NA	NA	NA	P12273	P12273	PIP	1	0	0	0	0	1
NA	NA	NA	476.393	19759.7	1374.46	NA	NA	NA	4701.63	NA	1244.21	NA	NA	111062	NA	NA	NA	1636.03	12774.3	21329.3	NA	NA	NA	NA	NA	7935.29	NA	NA	NA	P12277	P12277	CKB	8	1	0	0	2	10
9233.4	869.033	16834.5	9928.59	9746.24	5140.62	12347.5	6934.34	863.236	3105.24	3204.85	6502.69	10045.2	10162.3	8440.8	4712.74	NA	2673.87	8687.46	2526.44	2735.12	NA	5908.78	3513.73	NA	2546.79	6152.63	11546	4608.3	NA	P12318	P12318;P12318-2;P31995	FCGR2A;FCGR2A;FCGR2C	2	2	2	2	2	2
2.54441e+06	1.32302e+06	2.6844e+06	2.99581e+06	2.87471e+06	1.78216e+06	1.65702e+06	1.59296e+06	986996	1.26338e+06	1.25309e+06	1.36525e+06	1.55527e+06	1.73836e+06	1.00315e+06	1.25982e+06	713520	1.1768e+06	1.3319e+06	1.27274e+06	1.05511e+06	745280	1.35079e+06	1.29185e+06	NA	1.31907e+06	1.4152e+06	1.63181e+06	2.1172e+06	1.17792e+06	P12429	P12429	ANXA3	30	30	30	30	29	31
NA	NA	1167.15	NA	NA	NA	NA	NA	NA	NA	NA	NA	NA	NA	4603.59	NA	7018.83	879.874	804.049	6340.28	1222.36	NA	NA	NA	NA	NA	610.501	NA	NA	NA	P12532	P12532	CKMT1A	4	2	2	4	0	4
9120.79	4219.27	NA	2760.31	NA	12826	7994.12	6635.31	1022.34	1485.89	2260.56	1727.81	2550.55	1512.05	1700.58	738.499	NA	434.668	NA	NA	NA	NA	NA	694.171	NA	NA	NA	NA	1543.35	NA	P12724	P12724	RNASE3	1	1	1	1	1	1
288825	196266	227939	249581	422222	392573	394441	421687	365512	417781	402987	450447	473405	489293	297056	468888	282988	391546	400598	348102	374316	304187	441910	417793	NA	408421	426162	484674	478144	348523	P12814	P12814;P12814-3	ACTN1	29	28	29	28	30	33
64135.8	98655.4	67968.7	71800.1	122505	69310.5	85064.9	89084.3	138368	91348.2	98134.8	82557	84897.3	91097.4	74715.9	76373.5	129988	98208.6	88190.6	52883	90181	120283	86203.1	82799.9	NA	90425	84125.8	104933	82609.6	146907	P12956	P12956	XRCC6	20	19	19	20	19	21
113368	66713.6	40368.2	53503.1	52437.7	27800	123716	38082.5	117019	26835.3	105332	49675.7	37895	35876.9	51288.3	63305.1	116233	55637.5	37557.6	22777.3	65000	46681.6	68626.2	39026.5	NA	48467.9	76376.1	36150.4	96319	50635.5	P13010	P13010	XRCC5	15	15	17	17	16	17
28491.8	30551.7	27411.1	19566.2	36239.6	20437.7	24159.7	26186.3	47022.7	43577	45352.2	31054.3	43257.4	50396.7	71733.6	34284.6	62933.5	36498.9	36958.3	59247.5	24623.3	49376.5	33721.6	34472.1	NA	24915.4	35728.9	29563.3	44988.3	50011.9	P13073	P13073	COX4I1	8	8	8	8	7	10
509.676	660.08	NA	347.437	1464.18	614.652	NA	NA	NA	949.507	NA	NA	NA	NA	601.216	NA	NA	NA	NA	843.155	NA	NA	NA	NA	NA	NA	NA	NA	1225.31	NA	P13473	P13473;P13473-2;P13473-3	LAMP2	1	1	0	1	1	1
43530.2	50094.4	46846.5	41523	31853.8	33007.5	34526.7	36625.6	33931.1	25627.3	48230.9	41850.1	47421.5	52857.7	31154.9	43591.2	38091.6	31716.3	36851.3	11317.6	37552.9	39871.4	40322.4	34582.2	NA	35431.8	41472.5	49873.3	53224	46701.8	P13489	P13489	RNH1	7	7	7	7	7	7
93034.7	41377	20300.9	19394.6	52383.8	107357	111107	107706	43459.7	73099.3	139078	91667.6	215426	243393	105665	114455	19794.3	82367	99206.4	32517.4	96891.9	28037.8	124703	122318	NA	33545.7	49305.3	51915.4	77114.2	15743.4	P13498	P13498	CYBA	4	4	4	4	4	4
NA	NA	NA	NA	9656.41	NA	NA	NA	NA	39.9524	NA	NA	NA	NA	5083.25	NA	NA	NA	NA	1511.03	637.91	NA	NA	NA	NA	NA	126.984	NA	NA	NA	P13591	P13591;P13591-1;P13591-3;P13591-4	NCAM1	6	0	0	0	0	6
NA	NA	6847.16	NA	5014.6	764.346	NA	394.854	757.448	NA	NA	2229.94	NA	NA	14231	1107.2	NA	NA	NA	NA	517.618	425.51	NA	591.03	NA	NA	NA	NA	733.177	468.989	P13637	P13637;P13637-2;P13637-3	ATP1A3	4	0	1	2	1	4
63327.5	126817	67954.7	58295.9	73584.1	43029	46490	50077.2	68975.1	46479.9	64454.6	46260	36857.6	46811.2	51917.3	42101	63795.9	36501.6	41140.3	26406.8	41484.8	70670.4	46525.5	41240	NA	45706.9	44798.5	46789.3	50025.1	82474.1	P13639	P13639	EEF2	18	17	17	18	18	20
16075.2	36490.6	20977.8	11644.5	20151.6	23475.8	21162.6	16551	28996.3	25002.6	19635.2	21693.5	14667.9	15488.4	14701.4	17140.7	24017.9	11422.6	12988.1	15512.2	19904	37345.9	15152.8	15687.8	NA	13083.4	17836.4	11578.4	12197.9	21595.6	P13667	P13667	PDIA4	12	10	11	11	10	13
14127.5	8365.97	6761.59	6691.89	17785.8	2117.26	1629.84	2351.38	1712.09	1595.55	3026.95	3288.86	4149.27	5973.61	3590.12	3048.65	2373.31	1927.03	3367.47	4871.56	1362.09	1458.16	2218.6	1716.31	NA	1146.56	2037.85	2135.06	5276.2	1609.18	P13688	P13688;P13688-5;P13688-6	CEACAM1	3	2	2	2	2	3
168789	183287	85849.1	106954	86010.6	175932	155268	188663	225944	210908	177730	211676	195462	210959	163832	179667	168537	168195	154752	180157	180973	179586	177985	176020	NA	150333	145918	182109	154848	194709	P13693	P13693;P13693-2	TPT1	5	5	5	5	5	5
7425.76	1467.04	2062.14	1703.08	2936.22	274.439	245.287	566.992	NA	323.019	716.083	NA	876.212	2421.73	1845.93	NA	NA	NA	NA	1214.87	NA	NA	NA	NA	NA	NA	NA	NA	605.959	NA	P13716	P13716;P13716-2	ALAD	1	1	1	1	1	1
NA	NA	NA	NA	NA	NA	NA	NA	NA	7093.68	NA	NA	NA	NA	7143.23	NA	NA	NA	NA	NA	NA	NA	NA	NA	NA	NA	NA	NA	NA	NA	P13727	P13727;P13727-2	PRG2	1	0	0	0	0	1
NA	475.608	NA	NA	NA	2985.94	12138.7	2516.42	21272	13722.4	5241.69	9634.06	2890.84	4071.46	1355.71	17799.9	4815.2	10127.8	5662.09	3049.26	9659.78	6156.12	13244.2	11199.4	NA	18777.9	21307.7	13805.1	4758.96	9148.68	P13747	P13747	HLA-E	2	2	2	2	2	2
216867	132823	436065	625078	879880	104693	239837	276562	214304	353132	298568	276568	383786	469624	182807	277420	238741	386761	485806	231499	314614	176835	530286	448780	NA	317708	207127	452686	481023	262442	P13796	P13796	LCP1	18	17	17	16	19	21
58400.1	69770.9	120627	171350	4751.85	28215	32033.2	29988.5	20628	38985.9	25968.6	38861.4	52950	57166.9	20820.6	21713.6	10828.7	13012.4	27406.3	23490.5	18712	8820.41	27578.1	33015.4	NA	23155.6	27145.3	10977.2	14871.1	10421.4	P13797	P13797;P13797-2;P13797-3	PLS3	5	4	4	4	4	6
16731.7	10092.7	17834.7	15584.6	15198.7	10365.2	9259.07	8446.32	6785.71	10906.2	15471.7	17862.7	12902.4	9394.36	14562.6	11646.5	8113.67	11425.2	13478	8340.89	8586.88	10192.9	11262.6	13877.6	NA	9862.46	8711.84	7930.99	11329.1	9124.89	P13798	P13798	APEH	9	8	8	9	8	9
NA	966.952	547.1	236.598	10496.3	3268.31	3779.65	5812.78	11301.6	9673.58	6481.58	3552.9	3532.8	4723.82	2616.28	8616.55	13970.2	6119.6	5699.33	3127.83	6826.25	10725.5	7849.92	4905.55	NA	8410.37	7175.82	11160.5	9266.82	14586.2	P13804	P13804;P13804-2	ETFA	3	3	3	3	2	3
45673.2	43254.9	48067.6	40901.6	50894.9	38915.9	44307.7	51058.6	43699.2	48518.4	60268.6	60810.6	56734.3	62908.5	30549.7	72525.9	53196.2	77957.1	73985.3	52988.8	66750.9	53927.6	75690.9	72575	NA	60995.5	68379.7	80137.5	90082	72181.8	P13807	P13807;P13807-2	GYS1	13	15	14	13	13	16
12014.5	9705.37	19928.5	17459.2	10206.6	16819	13634.7	12244	9707.18	16290.4	10827.5	12884.9	12344.2	14388.6	11243.4	14965.9	7111.81	9644.36	10046.5	11997.6	15041.3	7401.02	13119.5	13403.6	NA	10367.5	15090.4	10781.8	9897.89	5779.1	P13861	P13861;P13861-2	PRKAR2A	9	8	9	9	9	9
1826.83	2657.81	2319.56	9850.79	1177.86	787.027	697.344	675.244	1160.29	597.586	446.541	447.471	1084.17	629.405	742.6	670.262	3336.82	1062.96	878.52	1335.75	767.922	1026.53	843.631	3520.69	NA	552.424	472.527	1144.36	908.939	1401.87	P13984	P13984	GTF2F2	1	3	2	2	1	4
NA	NA	NA	NA	842392	NA	NA	NA	689.743	182314	NA	NA	NA	1475.17	257248	2250.72	1263.37	454.426	NA	49779.4	782815	646.939	1330.04	2266.77	NA	5661.78	173635	NA	1434.55	3447.75	P14136	P14136	GFAP	29	4	4	2	3	33
[truncated: 2,886 more rows]

## Sheet: LDN.CD10-_TAN_volcano
logFC	p.val	q.val	Protein.IDs	Genes	lead_protein	unique_razor_peptides_blood_ndn_cd10_pos	unique_razor_peptides_GBM_brain_neut	unique_razor_peptides	ibaq_blood_ldn_cd10_neg	ibaq_brain_gbm_neuts	missing_blood_ldn_cd10_neg	missing_brain_gbm_neuts	total_brain_gbm_neuts	total_blood_ldn_cd10_neg
[truncated: 3,018 more rows]

[truncated: 4 more sheets: NDN.C10+_TAN_volcano, blood_LDN.CD10-_NDN.CD10+_volc, blood_LDN.CD10+_NDN.CD10+_volc, blood_LDN.CD10+_NDN.CD10-_volc]
