# Supplementary material for: Single cell proteomic analysis defines discrete neutrophil functional states in human glioblastoma
Source: Nat Commun. 2025 Dec 15;17:621. doi: 10.1038/s41467-025-67367-3 (PMC12816625; doi:10.1038/s41467-025-67367-3)
Supplement: Supplementary file 4 — Supplementary Data 2 [file 41467_2025_67367_MOESM4_ESM.xlsx]

## Sheet: cell_to_cluster_maps
Armed	Engaged	Vital NETs	Exhausted	Lytic NETs	Immunosuppresive	Vascular immature
SW5_sc_32_GC13	SW5_sc_37_GC18	SW5_sc_14_GB15	SW5_sc_31_GC12	SW5_sc_33_GC14	SW5_sc_11_GB12	SW5_sc_35_GC16
SW5_sc_16_GB17	SW5_sc_19_GB20	SW5_sc_04_GB5	SW5_sc_34_GC15	SW5_sc_13_GB14	SW5_sc_42_GD3	SW5_sc_02_GB3
SW5_sc_54_GD15	SW9_sc_16_RB17	SW5_sc_46_GD7	SW5_sc_03_GB4	SW5_sc_38_GC19	SW5_sc_12_GB13	SW9_sc_17_RB18
SW5_sc_40_GC21	SW9_sc_22_RC3	SW9_sc_20_RB21	SW5_sc_01_GB2	SW5_sc_18_GB19	SW5_sc_17_GB18	SW9_sc_23_RC4
SW5_sc_41_GD2	SW9_sc_33_RC14	SW9_sc_26_RC7	SW5_sc_10_GB11	SW5_sc_53_GD14	SW5_sc_51_GD12	SW9_sc_54_RD15
SW5_sc_55_GD16	SW9_sc_04_RB5	SW9_sc_24_RC5	SW5_sc_44_GD5	SW5_sc_52_GD13	SW5_sc_26_GC7	SW9_sc_03_RB4
SW5_sc_20_GB21	SW9_sc_42_RD3	SW14_sc_21_BC2	SW5_sc_43_GD4	SW5_sc_22_GC3	SW5_sc_39_GC20	SW9_sc_50_RD11
SW5_sc_21_GC2	SW9_sc_30_RC11	SW15_sc_25_GC6	SW5_sc_47_GD8	SW9_sc_07_RB8	SW5_sc_06_GB7	SW9_sc_43_RD4
SW9_sc_51_RD12	SW9_sc_01_RB2	SW15_sc_49_GD10	SW5_sc_28_GC9	SW9_sc_31_RC12	SW9_sc_21_RC2	SW14_sc_22_BC3
SW9_sc_19_RB20	SW14_sc_12_BB13	SW15_sc_27_GC8	SW5_sc_25_GC6	SW14_sc_24_BC5	SW9_sc_02_RB3	SW14_sc_52_BD13
SW9_sc_53_RD14	SW14_sc_06_BB7	SW15_sc_40_GC21	SW5_sc_15_GB16	SW14_sc_42_BD3	SW14_sc_41_BD2	SW14_sc_38_BC19
SW9_sc_55_RD16	SW14_sc_26_BC7	SW15_sc_35_GC16	SW5_sc_08_GB9	SW14_sc_05_BB6	SW14_sc_54_BD15	SW14_sc_50_BD11
SW9_sc_38_RC19	SW14_sc_11_BB12	SW15_sc_20_GB21	SW5_sc_29_GC10	SW14_sc_44_BD5	SW14_sc_17_BB18	SW15_sc_37_GC18
SW9_sc_46_RD7	SW14_sc_15_BB16	SW15_sc_04_GB5	SW5_sc_24_GC5	SW14_sc_51_BD12	SW14_sc_07_BB8	SW15_sc_42_GD3
SW9_sc_39_RC20	SW15_sc_50_GD11	SW15_sc_29_GC10	SW5_sc_09_GB10	SW14_sc_35_BC16	SW15_sc_47_GD8	SW15_sc_39_GC20
SW9_sc_36_RC17	SW15_sc_18_GB19	SW15_sc_05_GB6	SW5_sc_23_GC4	SW14_sc_37_BC18	SW15_sc_03_GB4	SW15_sc_06_GB7
SW9_sc_41_RD2	SW15_sc_08_GB9	SW15_sc_09_GB10	SW5_sc_05_GB6	SW14_sc_39_BC20	SW15_sc_38_GC19	SW17_sc_16_RB17
SW14_sc_55_BD16	SW15_sc_12_GB13	SW15_sc_15_GB16	SW5_sc_45_GD6	SW14_sc_45_BD6	SW15_sc_07_GB8	SW17_sc_28_RC9
SW14_sc_53_BD14	SW17_sc_36_RC17	SW17_sc_22_RC3	SW5_sc_49_GD10	SW14_sc_09_BB10	SW17_sc_53_RD14	SW17_sc_20_RB21
SW14_sc_03_BB4	SW17_sc_06_RB7	SW17_sc_09_RB10	SW5_sc_27_GC8	SW14_sc_25_BC6	SW18_sc_05_BB6	SW17_sc_17_RB18
SW14_sc_16_BB17	SW17_sc_32_RC13	SW17_sc_25_RC6	SW9_sc_45_RD6	SW14_sc_40_BC21	SW18_sc_09_BB10	SW18_sc_14_BB15
SW14_sc_48_BD9	SW17_sc_39_RC20	SW17_sc_10_RB11	SW9_sc_15_RB16	SW14_sc_29_BC10	SW18_sc_34_BC15	SW18_sc_25_BC6
SW14_sc_14_BB15	SW17_sc_38_RC19	SW17_sc_26_RC7	SW9_sc_12_RB13	SW14_sc_30_BC11	SW18_sc_13_BB14
SW14_sc_33_BC14	SW17_sc_30_RC11	SW18_sc_06_BB7	SW9_sc_11_RB12	SW14_sc_49_BD10
SW14_sc_32_BC13	SW17_sc_13_RB14	SW18_sc_24_BC5	SW9_sc_52_RD13	SW15_sc_26_GC7
SW14_sc_27_BC8	SW17_sc_44_RD5	SW18_sc_04_BB5	SW9_sc_05_RB6	SW15_sc_46_GD7
SW14_sc_08_BB9	SW17_sc_50_RD11	SW18_sc_10_BB11	SW9_sc_48_RD9	SW15_sc_28_GC9
SW14_sc_20_BB21	SW17_sc_35_RC16	SW18_sc_28_BC9	SW9_sc_14_RB15	SW15_sc_10_GB11
SW14_sc_19_BB20	SW17_sc_02_RB3	SW18_sc_35_BC16	SW9_sc_28_RC9	SW17_sc_15_RB16
SW14_sc_02_BB3	SW17_sc_18_RB19	SW18_sc_55_BD16	SW9_sc_18_RB19	SW17_sc_29_RC10
SW14_sc_18_BB19	SW17_sc_55_RD16	SW18_sc_07_BB8	SW9_sc_13_RB14	SW18_sc_22_BC3
SW14_sc_47_BD8	SW18_sc_23_BC4	SW18_sc_46_BD7	SW9_sc_27_RC8	SW18_sc_01_BB2
SW14_sc_31_BC12	SW18_sc_16_BB17	SW18_sc_03_BB4	SW9_sc_08_RB9
SW14_sc_10_BB11	SW18_sc_37_BC18		SW9_sc_25_RC6
SW14_sc_46_BD7	SW18_sc_44_BD5		SW9_sc_32_RC13
SW15_sc_55_GD16	SW18_sc_18_BB19		SW9_sc_29_RC10
SW17_sc_43_RD4	SW18_sc_39_BC20		SW9_sc_47_RD8
SW17_sc_14_RB15	SW18_sc_19_BB20		SW9_sc_37_RC18
SW17_sc_47_RD8	SW18_sc_31_BC12		SW9_sc_44_RD5
SW17_sc_24_RC5	SW18_sc_48_BD9		SW9_sc_09_RB10
SW17_sc_40_RC21	SW18_sc_29_BC10		SW9_sc_34_RC15
SW17_sc_37_RC18	SW18_sc_26_BC7		SW9_sc_40_RC21
SW17_sc_19_RB20	SW18_sc_43_BD4		SW9_sc_49_RD10
SW17_sc_51_RD12	SW18_sc_15_BB16		SW9_sc_10_RB11
SW17_sc_04_RB5	SW18_sc_20_BB21		SW9_sc_06_RB7
SW17_sc_27_RC8	SW18_sc_33_BC14		SW9_sc_35_RC16
SW17_sc_23_RC4			SW14_sc_04_BB5
SW17_sc_08_RB9
SW17_sc_11_RB12
SW17_sc_46_RD7
SW17_sc_45_RD6
SW17_sc_49_RD10
SW17_sc_07_RB8
SW17_sc_03_RB4
SW17_sc_52_RD13
SW17_sc_01_RB2
SW18_sc_51_BD12
SW18_sc_52_BD13
SW18_sc_02_BB3
SW18_sc_45_BD6
SW18_sc_12_BB13
SW18_sc_53_BD14
SW18_sc_50_BD11
SW18_sc_41_BD2
SW18_sc_54_BD15
SW18_sc_17_BB18
SW18_sc_38_BC19
SW18_sc_40_BC21
SW18_sc_49_BD10
SW18_sc_08_BB9
SW18_sc_47_BD8
SW18_sc_11_BB12
SW18_sc_27_BC8
SW18_sc_30_BC11

## Sheet: suerat_normalised_intensities
lead_protein	gene	SW5_sc_11_GB12	SW5_sc_42_GD3	SW5_sc_33_GC14	SW5_sc_12_GB13	SW5_sc_13_GB14	SW5_sc_17_GB18	SW5_sc_51_GD12	SW5_sc_26_GC7	SW5_sc_31_GC12	SW5_sc_34_GC15	SW5_sc_39_GC20	SW5_sc_03_GB4	SW5_sc_01_GB2	SW5_sc_10_GB11	SW5_sc_14_GB15	SW5_sc_44_GD5	SW5_sc_32_GC13	SW5_sc_43_GD4	SW5_sc_16_GB17	SW5_sc_47_GD8	SW5_sc_06_GB7	SW5_sc_35_GC16	SW5_sc_28_GC9	SW5_sc_25_GC6	SW5_sc_54_GD15	SW5_sc_15_GB16	SW5_sc_08_GB9	SW5_sc_02_GB3	SW5_sc_38_GC19	SW5_sc_29_GC10	SW5_sc_40_GC21	SW5_sc_04_GB5	SW5_sc_24_GC5	SW5_sc_09_GB10	SW5_sc_37_GC18	SW5_sc_41_GD2	SW5_sc_23_GC4	SW5_sc_05_GB6	SW5_sc_55_GD16	SW5_sc_45_GD6	SW5_sc_18_GB19	SW5_sc_53_GD14	SW5_sc_19_GB20	SW5_sc_46_GD7	SW5_sc_49_GD10	SW5_sc_52_GD13	SW5_sc_27_GC8	SW5_sc_22_GC3
P06702	S100A9	248939	324390	11948.5	196885	15946.8	447229	354361	474931	477709	422874	424057	396745	420224	327702	292612	396552	454036	419601	443250	401836	300536	444696	494723	435496	465377	368535	354386	702073	11022.5	254878	534061	264159	369814	362124	438026	600621	457925	471662	420002	477342	10289.9	10409.6	272375	349957	301736	10605.2	463723	21388.4
Q562R1	ACTBL2	194124	202296	28151.5	141749	27103.2	112926	137432	315299	131272	177796	71566.6	142558	346307	244361	228045	103850	141183	289633	164345	336913	341120	83749.4	184528	180894	85391.8	153116	335314	1	98622.7	216437	141799	88306.7	436653	277913	171601	284630	238860	297800	255509	260290	49013.6	100085	70695.1	266045	394682	50273.5	198142	42213.1
P62805	H4C1	118009	122615	3394.02	95479.5	7779.18	149432	144501	79770.3	149584	133978	184061	125635	148947	93494.7	93580.1	105814	172780	144176	161373	151821	144699	187200	153625	135838	151854	156603	164239	151510	4908.19	162265	185546	167198	152964	203124	141444	160273	156249	132438	202593	203127	11455.1	8162.83	169421	117621	231946	6771.87	196382	5702.72
P16949	STMN1	1660.07	108181	1	9706.42	1	25316.4	36930.8	9859.18	2929.38	6000.07	26510.7	3410.59	15944.2	4899.37	2614.42	2538.54	2836.55	3886.88	3623.61	3161.46	15345	3080.05	4584.02	3168.93	3263.43	2847.22	5407.37	6169.91	1	3903.31	3218.71	3404.62	3658.36	4128.54	2992.41	4492.74	2721.5	3670.82	3628.73	2803.9	1	1	3560.32	2292.43	3514.02	218.027	3891.01	1
P04908	H2AC4	63837	103520	1739.59	70044.8	4803.47	128845	88504.2	96549	84425.6	110815	103872	114611	126292	141151	71254.1	74697.1	98088.5	113659	99911.7	135734	88313.1	114828	109476	108555	115001	89681.8	107253	114427	3203.22	116959	109245	75018.3	132101	113194	73026.9	147257	138961	83273.1	94750	86824.9	6314.23	2590.73	121132	113897	129258	1832.42	128052	3747.54
O43837	IDH3B	30261.7	77791.7	1	80517.3	1	110492	73457.7	1	88592.6	89789.9	118520	1	1	1	1	76718.3	118169	1	83504.3	90342.5	1	27591.8	108505	121211	38796.3	94157.5	90789.5	32684	144606	1	98486.4	1	1	1	1	96910.9	68865.6	1	85131	1	1	1	76270.2	85556.2	92923.9	1	94689.1	1
Q99879	H2BC14	60194.7	73925.9	3628	67459.6	6132.91	98642	79851	85648.5	103131	94168.9	122483	82238.1	115300	110753	72752.4	80854.6	98795.3	95087.4	108311	115763	80039.1	126924	104262	104204	89028.6	106337	93073.9	101368	5702.84	93939.2	119888	73035.6	101103	112617	106122	111028	104390	102997	95140.3	102247	4610.54	5055.31	118226	93614.2	115011	3731.11	104207	5526.17
P0C0S8	H2AC11	34715.7	60752.5	1591.69	45168.1	3690.47	73252.1	51137.8	60458.9	66335.5	85555.6	77993	81886.8	78107.8	131452	41080.8	59463.8	55251.5	81309	89089.4	95879.5	85848.6	75777.9	81537.5	70401.7	70418.6	64273.7	88150.6	69529.5	2959.4	75390.6	68704.1	66252.7	79692.2	68869.4	51936.4	68794.1	91178.6	57838.7	69050.1	79498.6	2418.61	4146.18	84649.6	55560.6	80642.6	1209.24	77293.5	1667.17
P05109	S100A8	16497.9	40536.6	5109.24	20764.7	7441.04	46314.8	33760.3	20354.7	39421.8	25630.5	53746	30258.7	44804.7	21765.6	29949.9	27000.2	40556.7	33762.5	89586.5	30991	16261.5	45811.2	24900.3	25628.2	55949.4	35290.5	20037.6	63129.1	5628.01	14876.1	51448.9	39346.1	26293.3	23425.3	37904.7	55835.3	30868.6	32020.2	74302.9	66255.2	7118.17	4478.53	46733.1	48184.9	29860.7	6170.72	43809.2	8689.34
P80511	S100A12	132235	38508	24026	52958.3	26301.2	46543.3	95744.7	46070.6	83654.1	38820.2	60459.2	69078.8	22154.7	62304.3	38630.4	52544.4	60923	76215.8	38810.4	32010.1	30326.1	59095	60970.5	57494.7	55943	47135.8	45786.5	70118.3	29753.8	36294.8	55368.4	21107.5	66607.9	41440.3	60652	71666.9	69369.1	36982.8	56364.2	43835.2	15717.1	44029.4	34054.5	105454	51611.6	47813.3	67454.6	29564.5
P62328	TMSB4X	37321.1	37904.5	800.335	18340.3	1	48596	56040.8	48460.2	42111.1	44253.7	51227.8	69668.1	51903.7	40688	45009.2	43187.6	44015.2	58200	91511.5	64581.2	60216.9	56852.2	87853.4	66490.3	44394.1	38421.5	57109.7	81056.9	1	37402.2	53180.3	43031.5	51819.9	48705.7	36722.4	67015.7	43769.6	40446	62719.7	52105.6	1	2222.9	30133.3	55652.3	68249.6	2621.76	53245	541.024
P61626	LYZ	31241.4	36823.2	5912	68461.5	14965.1	43473.8	61055.9	44180.3	40709.2	73475.9	62627.8	68350.8	82531.6	68730.9	1	59562	67543.8	35328.5	55752	49820.5	49059.2	65495.2	49805	64041.5	141928	95060	38200.1	28348.5	4855.53	54621.6	78113.7	8908.03	43436.2	69967.8	50314	38652.2	73454.9	38350.8	41941.4	82278.3	6131.26	8462.82	36259	37745.3	57174.3	1363.73	49364.8	7455.56
P68431	H3C1	20685.9	35490.1	3349.61	24082.1	12896	43238.6	36538.9	35653.5	37897.9	25739.7	20672.1	30095	23770.2	32203.1	15728	31915.9	29638.7	36612.5	39601.6	45970	21218	33496.2	26420.4	31130.1	29886.1	29333.8	23855.4	30186	5925.58	33358.9	31032.7	31832.7	28356.6	21647.9	26571.5	57632.2	37263.4	23495.2	27197.3	21283	15520.9	4970.5	33255.7	37886.2	28217.7	4868.18	30866.3	4404.85
Q8N257	H2BC26	10315.3	31405.6	1	21152.8	561.756	34804.7	33752.8	22186.7	29107.7	37946.1	39471.1	38492.7	39268	33362.7	1	29562.3	32975.3	35831.2	31972.4	35707.2	22531.1	30109.1	33842.9	33133.1	35401.1	27193.3	21923	30404.7	583.727	36365.6	29165.7	29405.6	32780.4	26395.2	24110.3	43530.8	28508.4	27030.6	35802.6	30406.3	1336.09	1	39869.6	29493.3	35750.8	394.657	36157.7	1583.29
P63313	TMSB10	16942	29235.1	1	89954.8	1	17746.5	15585.4	9158.41	11478.6	13170.5	18884.8	9212.08	16836.6	9280.63	12758	9456.04	15893.8	8819.8	15164.6	7148.25	10591.5	11492.3	12983.2	8492.21	11501.3	10862.6	13862.1	10217.9	1	9282.57	9942.12	10961.6	10098.8	11783.3	6918.58	14384.1	9575.19	10337.7	15436.1	16602.7	1	1	5174.67	5846.3	11583.7	1	8907.1	1
Q8TF72	SHROOM3	143900	28776.6	114493	30480.9	201253	1	179721	158282	183451	100180	119100	151004	104264	204609	68767	158477	159979	209673	222063	176635	149458	1426.76	198323	280640	110028	117077	163431	114123	228439	135684	133023	82681	131213	142286	12465.7	110469	83621.5	145228	25553.5	75498	70342.4	86165.3	120609	21615.2	96673.6	50598.7	37435.4	405123
P60709	ACTB	25320.7	27766.5	18478.3	31584.6	12839.7	32787.6	43619.6	31208.2	41338.2	35854.6	45039	30862.1	47800	33893.9	29399.6	31312.2	34548.8	29542.6	41212.5	35853.9	38136.3	34093.6	42242.9	40192.3	44534.9	35719.3	41904.2	58347.2	25252.5	30681.2	42944.9	28425.9	43146	33171.6	38304.9	56904.3	41489.8	32482.8	43709.7	46491.8	16111.6	23996.6	18332.1	34417.3	41396.6	13266.5	40179.1	22767.2
Q5T749	KPRP	48291.8	25594	63086.2	14313.3	1	9258.22	17678	10955.7	70.8663	1158.87	5503.22	1	133.01	169.86	1	1	1	1	117.728	1	14213	73.8987	1	1	1	1	336.752	1	107.475	670.104	1	1	70.7959	1	1	1	1	1	1	1	1	1	1	1	1	1	1	1
P07737	PFN1	20404.5	24879	11689.4	31727.1	15155.2	32667.8	29350.2	27314.5	23832	36587.8	33986	27022.6	31661.2	33498.4	27192	32639.3	33978.1	36051.3	40707.4	28077.7	32251.2	40678	28009.2	27227.3	39053	30851.6	28564.5	42697.2	8082.09	20240.5	31250.2	16992.7	29743.6	26039.7	29119.8	44321	35467.3	31271.1	38213.4	33585.4	11348.4	13519.4	19189.7	26035.3	30171.3	6449.61	27248.8	22572.4
P10599	TXN	36156.5	21510.8	8990.43	7105.06	2287.65	25430.6	53001.2	14914.1	8551.71	9248.21	32568.5	4200.29	24523	6588.42	1	8400.75	29537.9	4251.71	6476.23	4903.62	20069.9	4649.42	6029.79	6412.57	11021.4	7283.16	11080.8	6454.53	3103.41	2398.04	8985.3	4844.32	8486.05	7279.08	6146.56	6452.86	6589.2	5513.3	18401.8	7602.76	2243.96	6517.06	4842.62	3624.33	7352.9	2506.62	6220.13	2638.96
P05204	HMGN2	5641	14169.9	1	24516.5	978.561	9643.76	12100.2	3580.3	5711.39	5390.95	12129.8	20633	8900.36	6936.65	5932.5	9081.63	15401.7	17695	7990.31	17190.7	7665.37	11566.9	4850.74	26111.8	17676.1	21647.8	13277	3713.77	1	7241.14	6832.71	9843.54	10384.4	9178.5	5131.41	11145.6	13083	23772.4	14982.5	19582.1	1655.94	1	10453.1	13783.1	13963.9	1358.97	9216.49	5473.57
P20292	ALOX5AP	15676.3	14001.2	9432.32	7950.16	10245.4	18910.6	10371.8	20034	8593.96	11736.4	18143	14752.2	16380.4	13580.6	11846.2	16654.1	12028.4	17549.8	12261.3	11932	6843.5	12928.7	17228.5	19108.4	19633.8	10644.1	16260.1	13646.5	11438.5	14625.8	12470.9	11206.1	15794.1	22633.8	16174.7	21886.1	13213.4	16731.4	14411.2	14675.2	6762.83	12463.6	18472.9	15044.6	20878	11951.4	14885.8	12188.6
P25815	S100P	30629.1	13450.6	1186.38	12188	1707.85	15775.2	31202.6	7376.81	14562.8	28290.5	22650.3	12125.1	29466.1	16102.5	21006.6	29973.7	24688.3	13034.2	28736.9	5716.45	25688.9	23572.4	15782	13027.1	41423.9	17611.2	35612.6	19768.5	704.726	7379.31	38804.6	21486	23117.6	27519.2	14504.5	17034.5	20323.4	19621.2	24682.4	27598.2	1	1	17678.7	14642.3	23400.5	1	14202.2	944.684
P23528	CFL1	10248.2	12927.9	2345.88	12105.5	1827.88	17546.7	15440	13608.1	18951.3	15411.3	16944.6	18256.6	15020.4	16949.6	13743.7	13683.8	17370.2	16727.6	17270.5	15346.5	15073.3	15636	23178	18623.8	16226.1	19223.4	19764	17994.9	2858.77	13862.6	15645.1	9146.04	19279.8	15639.3	17197.1	20111.3	17994.2	15396.3	15801.6	17043.3	2852.08	2150.65	9980.39	15520.6	16540.3	1534.41	17122.4	2253.23
P31949	S100A11	3415.89	12681.5	189.926	1483.65	1	18927.5	7497.17	11462.5	14031.3	5326.23	2188.81	13500.8	4540.47	4740.52	2591.06	4195.9	6626.07	10381.8	15899.4	4961.51	3951.67	8963.83	19247.4	10860.4	5467.67	1407.78	5789.93	2308.33	550.593	7597.74	6438.6	3899.23	4352.46	3630.7	20878.3	20922.2	3346.05	2562.75	20088.5	3625.48	1	1	2164.9	13771	7889.35	1	2793.22	1
Q8TBB0-2	THAP6	3120.19	12379.4	1	1	5703.4	11518.3	4644.52	5962.45	8022.6	7471.16	1	10112.2	2289.61	21794.8	1	2872.33	4858.87	1	5284.53	9682	1	9662.32	9275.83	9259.54	4390.7	1	7417.04	1	7949.66	9558.85	6271.65	1	4686.69	1	6841.61	1	4793.51	1	4746.94	1	23583.8	13604.5	5074.46	8349.11	3147.41	1	1	10665.8
P08246	ELANE	18989.1	11828.7	4749.3	10740.3	5455.86	20208.9	27856.2	27931.8	35751.1	24703.1	14042.1	17415.1	34900	8274.85	29681.1	25960.7	21299.8	12692.3	26554.6	11460.7	45538.1	41795.5	26287.3	14166.4	36667.4	14883.8	33665.6	17825.9	4494.36	26759.5	14700.3	21179.1	9580.63	25034.6	14580.1	18578.2	15459.8	13918.3	31594.3	58876.9	3428.78	3419.94	9259.61	8305.39	15844.1	2598.1	44329.3	2060.71
O60814	H2BC12	18356	11657.3	1	2059.33	26259.7	1424.95	1	1425.45	1	1	1	3638.53	24134.1	1	7436.56	1	6323.99	12355	1	1	1	714.543	1	2323.21	5712.89	1	1	2690.03	13439.8	1	1	11719.5	1	1	1017.9	13936.9	1	1	973.782	22957.1	2277.33	1	9217.75	8454.97	20462.1	9842.54	5901.42	1
P07478	PRSS2	4158.08	11213.2	4801.66	6993.51	5921.25	11714.3	6607.46	13454.3	13776.3	14291.7	7501.3	11155.6	13167.8	723.421	9184.02	6181.6	12159.8	4579.11	14167.1	10106.6	5244.97	6744.81	6424.48	7039.17	1194.56	5671.76	4677.1	10884.1	8599.11	5854.86	3799.42	3489.55	5692.09	12979.7	5503.2	6061.32	12940.8	11510.5	5937.33	5050.24	19630.9	7846.3	3063.94	6741	7103.1	6082.64	4214.59	20614.8
P81605	DCD	6522.09	10709.9	43007.2	70087.6	8495.67	14852	7755.66	15017.8	7278.67	6469.22	7277.04	8534.91	21523.7	10395.1	6174.18	5889.93	9808.25	9561.37	8331.55	6920.01	6047.72	9482.32	7877.61	5728.45	13842.5	8112.64	4650.94	11002.9	7488.06	10617.7	5350.06	4107.94	6912.72	21757.5	3482.93	6312.47	3235.35	16515.3	8964.39	4327.1	14124.2	5747.07	4706.46	4807.53	5613.65	4295.93	4312.47	29583.1
Q6ZUS6	CCDC149	1	9719.8	1	1	1	1	1	1	1	1	1	1	6107.86	1	1	1	1	1	1	1	1	1	1	1	1	1	1	4705.37	1	1	1	1	1	1446.18	1	1	1	1	1	1	1	1	1	1	1	1	1	1
P01040	CSTA	5445.05	9574.78	9803.24	19820.5	3219.82	5284.71	3981.05	3238.01	3811.16	2999.15	20707	8754.84	22264.3	4662.12	1999.89	3318.51	3886.45	2399.29	4181.89	2865.99	2890.02	2774.61	3336.99	3740.81	2880.07	7056.89	2694.98	8878.06	4830.29	5348.19	2389.14	2828.72	3224.03	5272.74	2173.79	3050.15	1419.68	5618.77	3074.27	1094.99	5734.93	3342.06	2482.99	3619.75	2309.82	1933.1	1499.85	8718.07
P52566	ARHGDIB	7944.89	9206.57	3173.76	10944.5	4121.28	12088	11091.9	6025.59	9362.9	6661.89	9624.47	5413.78	10773	6521.38	6613.22	7582.8	8985.42	4761.86	14396.6	5715.82	7357.55	12906.4	7499.34	7597.33	10946	8848.45	7807.46	11691.2	2275.45	4385.08	10531.5	7328.93	8792.81	6939.44	8889.48	9874.96	8780.07	8361.98	11980.7	9441.55	2630.27	3796.71	6052.89	7060.48	9095.85	3329.78	7396.31	3962.09
Q9H299	SH3BGRL3	21818	8910.53	1	9258.07	1	9244.05	25471.7	7715.66	9611.06	23719	14824.1	9073.82	16300.5	17787.8	1	20201.4	26499.1	6803.1	15332.6	10447.8	3230.2	16213.4	10127.4	10885.5	21247.5	6625.38	25778	15868.6	1	5179.27	33560.6	15770.8	12602.9	13105.4	15918.3	20507.3	12849.1	4228.08	11380.5	19278.2	1	740.247	13730.8	9873.84	29561.4	1	16017.6	172.07
Q9NQC3	RTN4	736.227	8791.15	10.4415	184.466	1	101.967	174.912	133.362	166.521	104.548	100.546	107.285	180.463	120.093	109.64	142.924	199.101	87.2087	166.045	147.115	174.935	189.341	121.128	185.777	81.3659	217.109	93.7823	182.574	109.494	93.9643	116.516	85.1061	63.8717	196.522	115.659	138.79	101.454	209.747	90.6743	192.992	1	8.91998	141.586	90.6904	61.3152	32.1271	163.847	38.3701
P99999	CYCS	3606.51	8460.49	13040.8	12262.5	12576.8	12761	7673.86	9954.33	15273.6	11727.1	11329	11116.8	8517.79	17390.8	6501.53	9290.75	12303.4	12089	12091	9637.55	15152.7	8996.52	7508.77	9182.3	10421.1	9050.03	7765	7045.08	15493.6	11880.2	10117.6	3446.62	9008.18	10296.6	11782.5	9488.24	10931.5	14137.5	13176.5	6442.97	71312.3	24317.6	10461.2	9135.36	9771.88	12533.6	6606.17	24671.6
P0C0S5	H2AZ1	4330.43	8402.32	974.067	5215.07	1132.86	12064.5	11356	9083.83	14259.5	13822.1	10584.3	10682.7	11254.6	11035.3	6054.79	8333.17	13528.7	12801.6	11598.2	11627	7490.73	11628.5	9493.7	13065.5	12927.5	10343.5	11373.5	12062.2	871.584	12565.6	12272.1	10891.1	13197.8	14393.4	9349.79	13053.9	14324.8	12065.8	11327.5	12134.5	1	1	13743.6	11093.3	13785.2	312.706	12018.3	1493.11
O14668-2	PRRG1	5280.68	8118.72	9381.34	8760.97	7384.15	11329.2	7039.62	8541.62	8993.87	9549.86	11896.3	10326.2	6548.11	12926	4487.1	6711.22	7691.07	9491.49	10696.8	13205.4	8667.98	9376.17	9412.03	8524.99	8325.09	9672.87	7521.79	12504.2	12601.2	9136.3	11868	6088.96	8136.43	10840.5	8720.11	12725.6	7412.91	9325.75	11157.8	6099.87	14980.7	14383.2	8364.09	10538.3	8957.05	6731.38	7834.6	15490.9
P31944	CASP14	1540.07	7791.85	2363.29	1294.73	321.609	11710.7	2612.16	2212.53	504.932	344.314	8009.88	1250.73	3517.27	704.865	1	693.327	3923.53	341.786	480.273	388.183	533.655	467.915	533.034	674.128	496.624	597.035	585.908	1261.21	703.556	467.525	475.694	1898.72	297.299	375.025	455.259	538.746	269.69	666.109	423.058	139.485	644.132	591.571	239.562	292.779	220.629	284.889	1	902.034
O14657	TOR1B	1	7694.6	1	1	1	1	1	1	7356.55	4759.4	1	9143.76	1	1	1	1	1	6328.47	1	1	1	3244.39	1	9272.63	1	1	1	14036.5	1	7942.83	1	1	1	1	9943.2	1	1	1	3622.68	4196.22	1	1	3016.27	1	2569.26	5228.51	3971.03	1
P04406	GAPDH	7326.09	7644.94	7828.34	7441.17	2281.97	9393.9	11729.8	12417.9	9002.99	12327.2	8922.31	7838.48	8048.78	13379.9	8510.69	11130.7	8940.83	8712.14	11205.2	9327.43	11475.9	11559.5	12765.1	11871.3	9676.14	8775.78	13913.9	12897.3	3899.49	6943.45	11115.9	7390.57	11471.3	12545.3	11084.7	11454.7	12966.8	10548.2	10732.7	12160.8	4791.8	5112.64	8126.08	10893.9	10387.7	1976.56	16370.7	8581.28
P10412	H1-4	7513.93	7518.03	273.472	11257.7	230.931	10388.2	7147.07	7854.48	10218.6	10927.5	12419.2	10415.9	12266.4	11960.4	6499.93	5546.3	10642.5	10195.3	8835.93	13554.3	14005.5	8674.75	10858.2	8807.21	13394.7	9331.21	11033.2	8488.54	467.587	14413.6	9577.14	18254.1	10189.6	13466.2	6429.41	8851.66	7509.98	14393.4	11107.2	12741.7	755.967	347.459	15052.9	10612.8	15283.1	361.294	13643	774.609
O15511	ARPC5	4518.42	7411.29	945.833	3779.49	262.012	9373.69	8747.48	9894.15	5999.45	9282.69	7990.94	8954.23	12257.8	6278.25	5108.65	10689.8	8055.99	7774.54	8424.99	10602	19909.6	5479.28	12071.7	10830.3	11760.6	9647.14	5842.83	9293.51	1243.45	5013.86	9030.73	10491.5	8087.35	8017.33	19851.2	9174.21	8264.47	16207.1	7403.66	11840.3	692.866	1104.14	5633.74	8533.17	9100.72	866.674	9908.13	1062.85
Q9UPN6	SCAF8	2874.29	7407.97	1	3017.49	1	1	1	1689.46	2814.73	1	6040.46	5828.49	1	3604.03	1	1	1832.36	1442.28	5993.75	1	1	3889.34	1	1	1902.27	4414.76	4691.29	4479.92	6548.62	1	4709.94	1	1740.55	6683.17	1	1672.77	1491.64	1	3162.1	1	1	6457.09	3757.16	1	1	1	1	1
Q6ZNJ1	NBEAL2	18.9363	7365.91	1	1879.23	1	1697.12	1	1	26.1525	60.0358	858.432	26.9918	109.125	23.8301	1	35.5106	33.8091	1	46.2067	1	17.4623	41.8435	48.5585	64.5541	22.624	27.2911	21.1261	13.1027	1	39.2605	29.3048	11.1909	1	4.63464	13.0578	1	25.2523	24.6455	19.7883	23.305	16.9132	22.9245	1	12.111	6.76065	22.064	18.3783	27.221
P08311	CTSG	5943.59	7346.5	1399.29	6440.83	2069.88	6084.49	15254.7	14467.5	9841.64	10103.3	10682.8	5097.97	9409.1	6959.94	9157.07	9402.32	10498.2	9240.21	13328.5	11262	8375.94	20769.1	10854.3	9705.64	10947.9	10315.3	6811.01	13481.6	1941.35	8819.42	13524	2833.62	9736.8	8863.86	11817.8	11836.7	8349.82	7739.7	14910.4	8833.24	2331.53	2083.46	5551.97	6693.46	7301.65	3491.15	9113.21	1783.14
P0DOY2	IGLC2	1	6511.18	2911.03	1691.56	3228.05	642.39	1	1058.25	315.691	335.933	775.215	850.212	1824.81	685.655	311.681	1	1	241.424	490.066	1	1	1	175.016	1	1	1	1	529.151	2506.63	289.898	1	1	1	394.936	1	1	1	319.481	455.186	1	2995.36	3698.84	1	1	1	2609.58	1	2278.86
P05089	ARG1	6561.47	6358.67	7371.87	4596.28	743.362	13143.6	3209.7	3866.31	1011.15	943.896	4020.25	1580.37	4627.21	1171.09	580.203	991.265	1035.63	976.197	757.102	1601.24	975.671	1002.11	760.547	1303.49	1036.47	955.502	1097.4	1664.64	1550.31	1142.58	1005.11	547.041	978.804	1118.83	914.006	1065.75	826.773	1429.81	891.576	779.22	1069.46	740.31	740.391	768.661	904.528	543.815	914.359	1306.95
Q5T750	KPLCE	9082.76	6343.81	8152.15	1430.8	1	4267.38	4757.25	4169.02	1	1	3385.75	1	2583.62	1	1	1	1	1	1	1	10402.5	1	1	1	1	1	1	1	1	1	1	1	1	1	1	1	1	1	1	1	1	1	1	1	1	1	1	1
O95400	CD2BP2	18744.9	6216.8	1	1	2960.87	10692.2	12849.2	20831.9	7021.25	13638.9	8012.44	15033.3	20826.9	1	1	1	8427.96	16113.4	4491.36	13964.6	19123.5	5367.65	19086.6	13929.8	1	9608.1	19530.4	1	4214.64	11382.5	5471	1	16263.5	19721.7	5596	1	24736.5	19389.2	4278.25	21285.9	3494.41	4100.23	4184.21	8125.6	10697.3	1	19106.9	1
P12724	RNASE3	4839.34	6178.25	7400.45	6047.76	4477.65	6795.06	7828.07	4362.92	7991.8	5895.7	5216.73	4341.25	1592.93	4906.6	4501.67	6957.59	5690.66	7571.69	3254.42	5566.14	2086.68	5157.95	4771.9	6879.02	7582.13	6782.25	2555.24	1449.25	4247.89	7087.19	3103.81	1897.5	4779.54	2512.02	3376.64	9098.31	14643.3	1877.16	6711.51	5766.56	3904.53	6880.18	3294.29	7307.72	4528.29	4641.97	3283.58	4419.67
P16401	H1-5	5032.89	6083.88	171.249	2900.38	1	9219.17	6374.26	6313.21	6479.71	12580.3	12707.8	11339.2	8763.77	12354.3	5031.33	5696.63	12948	10224.7	6993.79	9670.03	10360.9	7256.98	11812.6	10614.6	8315.21	8832.21	9312.52	7020.44	1	8538.53	10053.4	10984.3	10041.7	10079.2	10165.2	6963.55	7874.28	13510.6	7215.24	10377.3	103.143	194.178	15676.4	7298.55	12065.8	23.0843	10575	115.124
P35754	GLRX	6054.1	5698.31	2825.07	3892.62	1	8522.43	8984.14	9409.35	6811.92	5798.63	5771.58	5723.95	8002.51	8352.55	3773.32	6541.16	6457.12	4859.81	8254.49	4070.31	5873.96	7497.3	5722.09	7324.4	7073.16	5420.59	5624.83	7847.58	1	3779.35	7164.45	3964.53	7003.65	4692.79	7912.04	7915.39	5341.44	5666.68	5471	7361.3	1	873.689	3565.7	6149.63	5284.92	1	5696.99	1200.7
P59998	ARPC4	4745.97	5569.41	1473.91	5796	574.172	6800.85	6753.63	6925.33	6685.35	6096.4	6811.01	7682.74	7085.1	7182.96	4259.76	7202.01	8885.76	7045.69	8889.34	9118.24	6045.73	7364.9	8573.82	8806.78	6418.31	6312	6285.02	6949.66	1183.36	4721	6843.89	3646.12	7505.96	5482.24	6281.88	8993.22	5663.44	6334.22	5473.67	6506.83	831.541	1438.51	3820.59	6437.06	4625.16	635.102	5798.7	1856.89
P49458	SRP9	1	5432.49	1	963.862	1	1785.26	1	1	1	1	1109.53	943.607	774.173	1111.05	1	588.27	1106.48	798.424	328.282	124.884	1	989.88	1	1	1011.65	384.818	1	1756.84	2147.77	1	1497.88	569.99	522.822	493.392	1638.98	1343.4	455.86	1192.17	1248.2	433.529	1	1	741.376	1	1	1	1	419.923
Q14116	IL18	1	5423.56	1	1	249.484	11155.5	10744.2	10692.4	1	4765.07	7163.94	500.32	20040.7	1	432.198	5892.41	10886.8	25046.8	13319.1	11011	595.061	2744.56	11333.5	23630.9	11749.1	14575.7	412.543	11970.6	1	16119	600.714	1	11570.7	1	11432	8914.51	12226.8	1	7759.22	12398.8	1	1	1	1	15229.6	1	1	1
P32320	CDA	3205.86	5200.08	1177.93	2881.53	1516.07	5096.1	5606.23	6996.31	6077.89	5466.22	5098.15	4500.71	5378	3613.5	3531.67	5698.12	5626.68	4611.4	5627.89	5155.13	6539.23	6143.06	5749.14	5439.73	5102.04	4523.41	4996.16	7576.16	1	3109.23	5718.43	4133.37	5538.07	3280.82	5979.75	7750.26	3729.02	4385.32	4801.19	1905.58	501.111	987.317	2920.47	5168.27	4137.82	1	3061.38	838.308
Q9C091	GREB1L	1	5166.59	1	1	1	1545.43	1	2651.31	373.838	1	1	1	1	1	1	1	1	1	1	314.841	1	471.933	1	449.602	1	1	1	1	1	609.843	1	1	1	1	1772.85	634.61	1	1	445.324	1	1	1	1	1	1	1	1	1
P04083	ANXA1	3710.52	4954.97	580.15	5411.52	523.469	7143.45	7210.26	4554.12	6471.01	7412.6	6155.46	4124.1	8664.69	6456.93	5590.29	3852.41	7728.38	4673.68	8485.59	5935.28	5633.64	7192.07	7815.11	7180.31	8319.86	5354.53	7640.13	7002.01	472.092	4131.84	7369.42	4679.01	6941.87	6270.3	6518.83	7733.66	7694.66	5989.95	7357.19	6583.72	438.664	424.83	4387.59	5925.3	6745.16	310.524	6335.18	1239.95
P60660	MYL6	6514.79	4877.73	1083.66	3954.47	1100.42	7414.87	9039.09	10317.2	11133.8	9026.12	8259.81	9259.13	7836.21	7566.28	7783.13	9169.76	12650.7	8835.33	9575.72	7094.39	7936.48	10356.5	9599.18	12423.1	9510.28	10235.5	7580.52	9396.01	862.461	10156.9	8810.4	6020.12	12420	7857.19	11818.1	9047.38	10514	9406.6	9441.08	10027.7	1136.06	901.249	5990.33	8335.62	10687.9	1011.26	11629	858.302
P0DP57	SLURP2	630.827	4681.48	3029.7	2122.39	1	215.398	1	1378.07	1	1	1	1	3730.26	571.442	1	3087.63	409.303	1	1	1	1	1	1	1	1	696.393	1	703.315	1482.37	1	1	1	1	1	1	1	1	1	1	1	1	1	1	1	1	1	1	1
Q15517	CDSN	926.166	4607.29	2938.65	2232.56	743.779	1224.1	1354.56	2031.99	651.28	587.702	696.091	1328.62	3445.95	713.72	1	517.321	374.209	378.514	343.598	480.507	463.589	608.257	404.724	220.041	294.936	433.742	510.372	1038.67	1039.55	426.281	320.516	354.113	371.138	624.062	287.356	591.974	231.206	616.492	436.96	363.221	636.584	495.623	443.671	403.954	430.501	442.558	334.407	1282.94
P09211	GSTP1	3371.28	4586.21	1801.36	4374.71	941.651	5660.23	5832.58	6638.47	6087.28	6947.38	5176.16	6130.27	6509.28	3799.25	5167.61	7663.41	6238.51	6713.28	9078	5903.31	5886.51	10490	5243.16	7394.11	6278.48	5492.86	6590.94	6488.12	1169.71	4569.38	6767.55	4194.49	5644.11	5387.79	8140.95	8341.52	7692.23	5140.55	5007.81	7807.32	1443.89	852.28	5046.19	5509.46	6613.68	462.456	7078.57	2110.76
Q13185	CBX3	208.148	4460.39	73.0371	571.197	1	513.817	3556.09	444.026	693.047	474.301	642.858	7246.8	3553.33	379.941	258.972	531.249	616.36	445.014	639.699	362.473	311.582	743.947	459.922	538.112	526.639	476.108	440.138	734.695	229.424	622.082	1875.44	313.452	446.421	375.66	865.699	628.205	256.573	315.551	578.444	503.555	1	293.729	483.805	561.129	7775.43	1	335.142	99.6654
O95969	SCGB1D2	732.879	4030.04	2196.88	2052.6	718.66	483.969	1	660.806	384.469	1	584.695	803.246	2009.14	222.766	1	1	496.778	438.155	395.488	278.819	427.753	965.697	640.419	122.437	295.13	968.211	181.771	559.583	664.334	282.655	200.417	1	1	454.497	309.041	461.221	1	934.719	386.507	1	766.28	1	507.937	242.003	1	238.458	255.385	550.255
A0A075B6H7	IGKV3-7	1	3815.2	406.904	1	1	1	1	1	1	1	1	1	1	1	1	1	1	1	1	1	1	1	1	1	1	1	1	1	1	1	1	1	1	1	1	1	1	1	1	1	618.768	1	1	1	1	1	1	1
P55854	SUMO3	2570.24	3689.22	1	3825.36	1	6137.04	6805.9	8243.38	5830.82	5004.74	4707.51	5943.1	6106.05	4665.81	2868.48	6163.78	5943.89	4463.46	7586.03	6172.1	5894.56	9089.47	6125.83	6660.25	6182.93	4170.95	6315.92	6758.77	1	5439.82	7116.06	4596.82	4750.91	6450.14	7094.63	5269.31	5810.41	5553.41	4575.82	3282.07	1	1	4136.44	5218.22	5512.25	1	6973.6	1
P47929	LGALS7	1516.36	3609.19	3476.1	2271.55	637.287	1457.63	5754.14	4547.92	2541.78	1199.27	2465.35	2486.77	6503.12	1666.96	641.824	692.054	585.343	766.474	1114.58	1204.3	1728.45	1043.01	926.892	1383.96	1091.23	1231.55	1004.46	2940.14	1354.88	2069.93	1094.61	1366.82	1306.94	1492.44	1086.04	1177.69	1290	1679.79	1073.2	449.864	1528.2	1372.95	777.271	1109.81	917.704	1085.22	1217	1630.13
P62942	FKBP1A	6498.19	3580	1	4752.7	1247.6	6276.93	3877.59	6732.28	7180.37	14724.8	8190.42	7358.75	10232.4	4094.67	5793.03	7951.66	4895.72	5893.61	4413.14	5493.83	4719.6	6380.79	8400.74	3428.19	9523.37	3749.29	2776.19	4884.74	1	6788.32	3118.89	5947.59	6343.84	9319.91	3047.71	4476.25	4480.78	5676.85	8333.88	5578.68	452.051	1	2896.76	6773.79	6423.2	1	6811.37	592.032
Q16563	SYPL1	2306.22	3494.99	3030.09	2973.27	682.365	3531.52	4778.7	3619.09	1193.96	842.657	7543.24	1	1114.6	1186.59	836.641	1140.39	840.144	1320.74	1353.21	1336.31	1703.47	1005.34	867.814	990.201	1261.39	797.639	998.756	960.576	1	1401.41	1357.4	1	173.418	898.113	943.118	1515.64	1	1	1173.43	1	1393.68	1791.89	573.982	1432.78	791.343	826.001	658.406	1143.86
Q9NZT1	CALML5	1811.51	3466.5	4644.84	5327.21	5143.31	4309.6	3356.85	2918.7	4086.31	3471.32	6017.01	6697.88	10849.3	5453.78	4978.96	4351.68	7876.17	6156.72	3273.32	3814.22	3070.42	4029.7	3907.71	4745.68	3886.6	3804.91	5543.25	7088.3	7205	5174.8	6960.21	3447.81	4807.03	5936.25	5365.98	5072.18	4023.34	4944.01	2577.99	4556.47	4021.74	7602.32	4343.19	2678.56	4921.26	5613.27	3684.87	4530.49
P61224	RAP1B	2608.45	3425.19	2144.6	2957.87	2708.05	4039.12	5000.01	4700.99	3938.4	3904.86	4520.03	3951.22	5114.94	4191.55	3135.9	4180.51	5868.31	3724.03	4067.61	3969.37	4009.57	5720.75	5886.77	3787.11	4134.88	4102.55	3811.41	4775.46	3267.95	3956.78	5223.54	2039.97	4587.26	3226.51	4310.21	5631.2	3239.79	3508.48	4778.55	3909.56	2114.68	4087.54	3079.37	3126.5	4782.29	1922.4	3738.53	3811.5
Q15843	NEDD8	901.982	3401.03	1	2330.81	1	4116.88	2092.19	1655.92	3230.05	4925.11	2670.46	2849.48	2371.15	2445.85	1714.94	4315.11	2301.02	3062.41	2573.91	3422.68	4191.33	5091.25	4428.85	4092.66	4570.31	4068.31	3739.32	4576.09	1	2734.85	6138.92	2932.66	2140.78	2218.79	3945.48	4610.8	4989.52	3195.12	5472.64	5409.6	1	1	2088.76	3164.49	4720.68	1	3085.42	1
P28676	GCA	2392.8	3395.58	618.584	5591.25	1682.05	4976.89	3462.35	3285.72	3175.61	5568.2	5930.5	2533.68	4236.91	3755.41	3484.48	3634.11	4540.9	3352.99	5537.49	4457.43	3908.81	6358.79	4402.85	4039.6	4070.29	4728.98	3954.9	7243.76	1590.27	2388.66	5141.79	2097.79	3232.18	3959.5	4839.3	6551.39	4441.44	3769.97	5256.26	4847.82	1689.63	1145.14	3376	4617.94	4290.17	970.604	4081.34	3267.37
P01619	IGKV3-20	1	3376.95	384.359	681.818	1	1	1	1	1	1	1	1	1	1	1	1	1	1	1	1	1	1	1	1	1	1	1	1	327.074	52.9759	1	1	1	1	1	1	1	1	1	1	1	1	1	1	1	1	1	360.049
P62937	PPIA	3188.78	3358.51	2729.96	4837.15	168.836	3747.33	2972.04	4215.73	3550.73	2916.12	3716.73	4474.24	2929.41	3213.08	2877.24	3196.29	3033.94	5925.13	4603.72	2966.63	3858.13	5489.45	4395.25	2503.52	4418.29	2988.09	3060.7	4908.15	1256.65	2261.88	3860.68	1730.95	4966.39	5166.52	3291.08	4524.58	4758.98	3747.77	3713.48	5657.89	3442.08	1750.26	4032.1	3052.1	3281.73	1618.07	6898.94	3618.47
P00338	LDHA	2178.63	3325.81	478.502	2801.47	246.663	3516.11	4024.54	3222.48	3908.81	4702.7	4705.57	3183.82	3808.05	3933.91	3054.83	2743.32	4548.14	3213.81	4319.63	3370.93	3497.8	3578.28	5255.06	3478.97	3817.27	4248.75	4027.91	4893.31	390.116	2493.43	3930.44	2768.88	3748.46	4155.83	3934.52	4822.17	4968.34	4032.99	4313.73	5003.81	398.06	364.31	3643.79	3827.83	2028.48	282.709	4213.24	406.091
P07305	H1-0	4895.15	3243.18	1	1268.74	1	3018.35	9508.08	1053.39	7796.55	10153	6323.35	13256	7543.76	7053.8	4564.25	5271.57	7377.01	10268.6	11166	1588.98	5753.74	15083.9	10299.5	9516.99	345.782	6056.79	12128.8	6026.21	1	4248.53	13428.5	6912.98	5380.36	8936.98	3484.5	2133.55	3700.25	5426.51	2047.51	3546.94	1	1	6465.49	4242.11	10444.3	1	5543.19	1
P49913	CAMP	5324.41	3189.04	488.515	5628.43	5279.53	3853.82	17391.3	2931.12	12516.8	9378.59	6321.52	2076.93	1337.23	4991.26	5031.34	5429.65	10785.5	2235.65	1003.45	3771.16	1651.66	6408.73	3201.72	7556.37	19449	3581.31	2833.93	3524.6	5260.65	1834.03	4167.57	1032.78	2121.45	2052.94	8235.52	4206.88	1501.37	1538.52	2243.68	5100.01	1947.14	6040.36	1256.99	6755.45	3042.17	2921.21	2667.74	2888.65
P30044	PRDX5	1204.02	3181.55	535.44	2800.27	500.027	2650.1	2311.93	2266.97	1465.1	2677.51	2585.63	1109.81	2702.79	1152.17	1718.01	2379.72	4269.11	2588.62	4729.49	3271.81	1992.95	5024.97	2417.21	2512.7	3389.81	1767.95	2034.63	3932.08	250.041	1053.6	2955.54	1474.37	2090.14	2056.64	2690.55	3515.01	2196.51	1702.15	3564.54	2775.73	1102.29	483.924	2793.8	3772.12	2097.07	1	1875.04	1733.04
Q13085	ACACA	2732.51	3125.7	4643.32	4701.95	1	8250.22	5801.71	1	6992.33	6843.03	7799.61	6952.05	1	6581.54	1	5651.26	1	4384.82	1	4078.07	3690.64	8777.38	3249.74	5631.64	5105.47	6015.28	3799.76	1	10845.9	9140.3	5938.11	1	5656.27	9001.96	4919.26	3758.1	3154.95	5444.93	7386.28	2616.28	1	9064.83	6059.85	1	5782.18	1	1	1
P14923	JUP	1470.37	3111.41	5026.66	815.513	218.634	219.239	183.735	415.914	196.918	137.638	184.42	445.47	1137.9	231.369	1	172.422	126.279	139.493	143.84	130.224	239.035	271.996	197.019	189.096	91.4077	134.592	208.201	255.133	305.485	256.908	95.0645	113.823	116.698	188.291	88.2393	124.351	68.9598	279.861	125.428	92.8065	343.36	148.695	189.735	237.816	127.703	1	116.03	243.763
P30273	FCER1G	2189.34	2976.19	1	1399.01	1578.76	3993.46	4181.23	3895.37	3254.66	3425.88	3110.22	2511.81	2273.69	1874.93	2119.13	3087.31	3540.03	2228.87	3168.99	1774.96	1473.66	3123.04	4173.37	3468.67	3547.42	2011.82	2737.18	5381.29	748.705	1764.25	3347.02	935.338	2910.48	1614.03	3962.93	3360.47	1905.55	2073.78	2638.41	3639.47	1	1	1998.29	2137.7	2548.07	672.484	2740.03	1316.19
Q2TAA2	IAH1	2135.69	2940.23	788.956	1695.26	550.515	3171.98	1293.75	987.608	605.622	576.926	650.196	1229.08	3395.53	540.939	375.403	508.398	392.242	579.291	569.79	431.444	3483.36	567.764	487.339	491.356	402.467	587.826	740.88	1279.83	695.586	1	448.832	406.963	431.681	589.614	442.596	618.036	349.441	811.903	397.09	449.725	757.38	541.454	471.327	514.114	460.991	1	388.005	638.132
P61204	ARF3	749.162	2894.65	2072.34	1509	1103.51	2340.17	1748.6	1163.34	1277.27	2062.25	2766.91	1134.8	1500	1056.04	1333.25	2108.76	1906.04	1283.3	3681.38	1119.15	1007.56	2810.6	2605.79	1688.11	2212.83	1825.22	1708.09	3860.53	3635.42	1389.72	2867	1305.91	1979.64	1837.34	1928.67	4724.37	2645.73	1210.91	2969.51	2198.68	3079.68	4614.25	2664.06	2782.75	2713.08	1546.17	2379.46	5884.48
O14950	MYL12B	3221.81	2833.99	285.505	3430.1	1	3803.13	4960.77	4171.05	4115.88	4331.37	4740.64	4093.67	4075.47	5916.27	2629.1	3555.17	4214.9	3317.59	4934.39	3741.6	5654.95	5907.61	5210.69	4222.96	4015.58	3705.42	4106.9	6062.82	1	3211.83	4370.12	2598.26	4171.26	2595.14	4185.13	4672.71	3699.16	3626.76	4770.93	5373.85	1	1	3223.23	3849.14	3588.15	1	4372.87	548.779
P30740	SERPINB1	2437.53	2802.76	472.039	2772.48	602.099	4294.28	3951.83	3078.12	3447.14	4186.69	3674.29	3634.94	3897.66	3704.12	2154.87	2755.81	4579.36	3748.36	5045.85	1082.99	1332.84	3683.42	4867.76	4433.73	4402.76	2697.48	4035.59	3974.41	486.52	2690.49	3576.87	2772.36	3673.65	4590.21	3592.84	3653.18	3008.24	3448.01	3919.73	3223.87	1165.75	518.766	2268.91	3017.3	4166.1	311.862	4604.18	434.454
P12429	ANXA3	2699.93	2794.83	710.077	3428.27	982.423	3075.37	3519.62	2804.31	3173.17	3447.79	3532.97	2903.24	3561.9	2753.43	2524.3	3528.5	3985.19	3441.51	4195.65	3326.63	3022.22	4067.3	3451.99	2997.85	4231.32	2794.21	3459.89	4436.34	1014.26	2050.82	3855.93	2216.15	3213.55	2597.9	3391.36	3671.74	3446.25	3117.71	4133.31	3762.38	868.655	817.952	2407.76	2880.96	3186.2	622.818	3015.15	964.798
P06733	ENO1	1828.79	2772.12	924.228	2114.8	421.488	3941.29	3992.67	3446.52	3216.51	2816.34	3803.29	3195.53	2952.25	3237.74	2881.74	4113.18	3320.87	3936.82	5714.86	4153.15	4687.01	3903.98	4489.35	3825.39	3212.4	3272.67	4185.52	4950.35	574.133	3123.84	4435.53	2218.89	3842.02	2946.88	3878.15	4640.57	4163.61	2745.16	3686.25	3963.67	526.88	518.932	2308.9	3140.16	2776.38	714.059	4801.16	610.547
P13929	ENO3	1	2769.24	1	13111.8	1	4497.08	3714.3	5088.56	3404.29	2972.97	3204.61	1460.31	3410.28	1	1	2806.45	3646.15	1	5577.57	3146.44	5696.37	4494.08	3269.56	3135.84	4263.45	1901.65	7014.5	3924.16	1	2878.48	3447.29	3932.01	5334.25	4189.15	3486.51	2528.91	6445.21	5332.97	4855.45	4103.5	1	1	1891.61	4099.9	1	108.124	6713.19	1
P51149	RAB7A	1538.41	2708.67	2838.69	1933.81	1776.77	2292.06	2078.54	4008.51	3367.84	2613.82	3068.19	3311.58	2241.19	3026.46	1944.8	2800.88	2627.89	2798.56	3312.36	5277.41	3119.43	2874.32	2841.02	3167.82	2231.84	2876.95	2408.06	4791.63	2212.72	3009.16	2235.41	1496.8	3485.79	3457.22	3051.23	3604.56	3625.67	2528.23	2928.2	3552.97	1805.02	2306.24	2323.57	2180.93	3209.74	890.096	3148.33	2153.17
Q06830	PRDX1	3499.76	2670.31	3417.95	2034.86	932.009	2436.51	1279.1	1735.86	916.268	889.155	1022.7	1052.53	2844.26	682.698	752.851	694.19	1495.66	432.93	866.757	477.052	1503.9	937.631	630.613	899.728	1232.81	545.153	765.229	1164.48	2507.09	849.277	906.936	644.939	778.41	954.755	1395.77	665.123	1096.66	794.077	839.088	544.748	2431.17	1039.46	1266.22	430.97	822.526	590.926	654.98	16755.9
Q9BV40	VAMP8	2141.1	2658.85	872.21	750.23	1	2365.5	3636.63	3086.63	3592.68	2383.42	2790.85	2450.68	2444.42	1447.67	3173.03	4094.52	2619.11	3418.69	3509.79	1832.28	2290.04	4025.77	3265.65	3776.74	3344.35	2541.48	2416.99	4743.13	471.252	2753.63	3348.75	1458.46	2664.95	1628.47	3488.93	4413.36	2382.65	2462.46	3289.86	4859.21	1	1	2290.53	2076.25	1509.39	1	3155.53	2282.45
P63104	YWHAZ	3493.72	2624.71	1	2009.19	362.662	2881.14	4706.91	2820.22	3686.46	4445.87	4795.28	4434.93	4977.33	4216.61	4107.63	4957.2	3166.07	3245.8	4512.87	4555.65	4796.55	4317.76	5878.45	4029.04	3488.03	3774.53	5298.01	5361.85	448.467	3818.82	4443.59	4622.74	4841.4	5928.96	3602.99	3736.75	4876.71	4983.03	3472.66	5552.28	1	198.644	2882.31	2884.04	3487.76	363.36	4193.72	305.355
Q92882	OSTF1	1461.85	2617.97	338.889	2437.04	1	2244.2	3204.61	3181.98	3106.37	3869.19	2261.2	3313.93	3409.58	2302.19	1	3700.96	3552.98	2955.03	2677.26	2680.61	3780.75	2742.76	3644.33	3442.73	2340.08	3294.26	2407.68	2660.97	333.454	2238.15	3062.28	1196.07	3395.78	2527.67	4161.36	3084.31	1934.36	2995.75	1620.52	3735.04	165.166	1	2442.76	3147.58	3082.68	219.545	3149.52	1
P19174	PLCG1	1	2583.75	9198.55	1	1	1	1	1	99.1897	1	1	254.837	1	1	1	1	1	1	1	88.3792	1	1	1	1	1	1	1	1	1	1	1	1	1	1	1	1	1	1	1	1	1	1	1	1	1	1	1	1
Q9HD89	RETN	1	2561.1	1	7745.21	1	2584.24	2533.25	7377.68	4964.99	2682.9	5457.74	3412.11	1	3463.46	4709.67	4668.56	15914	1	10364.3	14814.9	8743.24	2895.26	2511.17	3408.52	6173.47	3779.46	1282.79	2607.02	1	2202.39	8233	1	8285.69	1	13357.5	7996.29	8788.04	1	1	3648.17	1	1	4712.56	4986.5	8419.1	1	8767.09	1
P29966	MARCKS	701.322	2486.31	1	648.253	469.338	997.329	1503.84	1090.46	926.564	2623.74	901.141	727.971	727.062	2193.72	1445.96	1115.06	1091.73	1016.17	1681.3	1176.75	1055.73	2333.73	1468.63	1143.67	1087.1	1056.85	949.656	4220.95	946.705	548.814	1160.33	742.354	637.656	725.404	717.662	2416.15	923.398	588.358	1280.73	1054.79	453.362	1200.21	565.895	629.969	1201.83	1347.11	1278.33	1
P05114	HMGN1	1756.2	2476.89	1	1029.21	1	3262.95	1870.99	2778.21	3116.85	3325.89	4420.34	4222.22	1265.76	1405.07	1542.07	3316.68	1739.93	2654.62	3271.04	7377.54	4516.68	3287.08	4142.57	3787.28	2258	2074.65	3327.76	3115.27	1	3204.66	2107.78	3281.31	3011.92	2237.16	3651.79	5029.05	2415.35	2759.91	2169.99	1874.97	1	1	2203.76	3287.12	2139.87	1	2965.67	1
Q96P63	SERPINB12	4291.96	2400.65	3499.96	2888.21	1	1724.34	1192.64	635.527	1	165.623	3074.71	85.7864	274.023	1	1	1	1	1	1	1	1159.87	1	1	1	1	1	69.8325	85.3239	1	1	1	1	1	19.1011	1	1	1	1	1	1	1	1	1	1	1	1	1	1
P14618	PKM	1720.22	2399.45	3140.33	1738.5	1059.01	2609.73	3291.11	2972.86	3122.91	3510.42	2699.03	2491.44	2767.89	2115.76	2006.33	3356.96	3030.66	2271.28	3538.67	2297.76	2380.69	4015.63	3556.04	3807.67	3495.18	3309	3149.63	3596.63	2331.18	2449.67	3551.66	2682.29	3618.4	2693.27	3901.91	3744.51	3418.06	3048	3366.33	3749.36	1553.81	2255.57	2189.73	3061.54	2913.99	1170.6	3453.26	2258.24
P60953	CDC42	9320.96	2314.47	5733.38	1503.99	7418.6	2332.57	9094.7	7690.37	7065.62	9257.57	6542.23	4861.72	3803.83	5146.94	4775.48	7956.24	6459.64	6722.5	6772.49	6075.44	6403.42	2103.53	9908.45	16286.9	5743.19	6163.55	7527.28	11716.7	7758.66	10577.4	9555.49	4961.71	6841.01	6337.93	3421.65	3574.72	6656.45	5503.24	3282.48	6581.38	1101.76	7444.03	5153.88	2440.03	4647.66	2653.28	6238.36	1887.76
P62873	GNB1	1688.23	2302.69	1311.2	1106.49	1104.52	1999.35	1699.71	2379.23	1447.11	1485.61	2521.05	2167.28	1822.8	2379.75	1999.34	1906.7	1595.46	2228.61	2850.03	1450.83	1678.03	2241.05	3043.26	1845.87	1953.66	1830.56	2776.13	3559.1	1262.92	2121.13	2230.94	1502.75	2557.73	1596.8	2014.14	3064.76	1742.86	2372.1	2629.29	1984.44	899.329	1553.49	1621.34	1468.31	1772.31	890.963	2579.99	2103.62
P01857	IGHG1	165.135	2272.95	425.797	740.639	67.1691	426.431	153.225	344.016	1	1	336.372	430.165	496.189	272.897	1	131.679	1	1	129.797	181.721	124.406	175.476	1	1	156.938	330.771	133.591	256.405	392.356	1	110.681	1	1	149.356	83.5581	1	144.818	1	548.755	198.839	738.21	330.956	1	230.946	1	137.599	1	513.784
P28072	PSMB6	2699.39	2244.97	2736.18	1336.61	1	1960.09	2299.65	2361.51	321.408	469.779	2786.98	621.581	1102.15	396.687	284.609	597.409	588.095	340.773	593.746	321.617	679.731	317.081	347.225	391.734	433.408	348.213	366.804	716.793	349.273	325.311	304.988	350.157	450.822	359.28	477.616	422.402	305.917	514.092	297.707	612.387	1	1	356.472	290.336	425.21	1	384.121	530.715
P18669	PGAM1	1746.05	2222.61	604.239	1299.32	1	2692.14	2755.31	2033.96	2656.85	2789.66	3080.86	2511.88	3167.95	1847.52	1790.21	2442.21	2749.93	2590.05	3221.05	2986.91	2895.61	3401.17	3649.1	2223.32	3066.46	2154.71	4093.48	4867.46	1	1697.82	3474.65	3398.42	3117.95	1636.69	3051.45	4037.25	2328.82	2268.16	2976.73	3441.85	1	653.922	1950.95	2124.18	2735.08	530.929	3401.04	303.834
Q9H008	LHPP	849.637	2200.35	627.607	550.114	1	1	238.764	161.3	41.2754	1	256.26	1	1	1	1	1	1	1	1	1	1	1	1	1	1	1	1	1	1	1	1	1	1	1	1	1	1	1	1	1	1	1	1	1	1	1	1	1
P61586	RHOA	575.984	2191.23	1	1	227.312	1	1112.41	811.104	648.236	804	2116.09	533.436	916.459	603.052	577.787	757.941	789.776	584.188	2900.99	1	194.246	2569.07	955.784	793.815	1209.81	875.285	747.091	1569.15	557.694	1	1202.13	385.64	883.655	738.565	1430.82	1	1	1	1878.47	895.04	1	914.345	461.825	838.958	600.415	1	380.027	556.284
P00558	PGK1	1525.03	2186.94	829.454	1439.23	290.11	2582.18	2598.9	2553.9	2184.04	2611.98	2577.99	2395.16	1973.5	2284.32	1857.08	2345.31	2490.14	2391.75	3028.38	2716.62	2773.99	2915.92	2769.59	2463.52	2734.66	2592.34	2803.35	2835.82	363.469	1810.18	2864.44	1747.39	2657.26	2136.06	2559.27	3098.95	2415.11	2207.93	2847.07	2874.44	456.107	553.668	1676.44	1983.93	2207.03	559.112	2124.65	402.788
Q9BRA2	TXNDC17	621.752	2180.43	1	1177.34	1	2589.97	1855.88	1147.91	1631.31	2017.93	1626.94	1765.83	1554.6	2230.11	1491.36	2246.1	2431.56	3314.33	2848.06	2095.63	2060.5	3388.9	2501.88	2506.51	2172.61	2045.63	1675.4	3594.08	398.752	1022.48	2847.83	1	2466.78	1472.15	3046.51	4069.7	1988.14	2328.65	2612.94	1641.58	1	1	1565.86	1952.79	2505.53	1	2266.41	1
P61970	NUTF2	890.845	2175.58	4590.1	1901.84	1	10538.8	2793.39	2348.08	1529.95	7492.56	3570.65	1480.38	1472.58	1734.4	1137.71	2397.19	1380.04	1800.71	2045.72	1793.42	2240.82	2088.73	1604.2	1447.6	1388.18	1262.96	1834.4	2739.3	1299.74	1023.49	1529.78	816.123	3665.47	1223.35	1971.52	1632.8	1781.67	1	1262.95	1461.69	2025.36	1399.92	769.34	1033.92	1542.3	864.868	1465.55	2612.78
Q9UKD2	MRTO4	1884.66	2149.33	1	1251.74	1	3980.56	3128.73	1782.55	3069.1	2950.28	3406.09	2768.19	3314.32	2483.32	1	1831.22	3198.74	3025.7	3808.75	2862.22	966.943	3106.57	3397.75	3114.12	3335.21	3320.62	3524.2	3302.3	1	3775.72	3249.86	3258.63	4053.19	3821.79	2127.82	3801.56	2530.92	3850.06	3728.74	4360.87	1	1	3773.94	3294.94	4442.41	1	3829.63	1
P61769	B2M	873.538	2142.5	1	1527.68	1	1761.02	2567.89	2191.03	3332.85	1277.99	2457.6	1621.47	805.972	1890.77	1	3781.11	1	1320.2	3361.45	2179.18	1395.17	2637.98	2088.08	3323.84	1	2428.5	942.8	8704.43	1	2477.98	2594.31	450.683	4031.32	2189.44	3213.03	3233.16	1	1939.86	2245.33	1336.57	492.241	758.947	1	2145.55	2239.54	1	1284.52	1546.06
P63241	EIF5A	944.241	2135.22	948.535	4899.62	1000.77	4046.23	1878.12	1619.52	2793.11	2498.76	2087.5	5327.46	2627.07	2067.85	735.338	4052.87	1687.83	1591.11	2317.44	1293.91	1562.69	1522.12	2499.98	3383.04	2221.44	1248.84	1166.26	1575.78	1995.45	1005.87	2791.8	1380.81	1511.71	3889.35	1579.89	2735.14	984.809	2344.55	4909.31	1257.06	2447.81	1113.55	2269.54	3949.94	1152.91	702.348	1219.76	1840.77
P12273	PIP	475.881	2112.31	4029.68	7981.72	1	1254.93	1	1517.81	690.901	795.732	851.774	1094.64	1002.84	511.598	583.457	1078.15	1133.53	1	356.756	396.516	1	1	902.614	322.215	654.273	795.729	362.886	1	1281.5	1208.67	1	1	510.582	731.892	1	1	101.09	706.522	662.891	1	2543.14	1	1	287.489	404.798	1	1	2377.57
P61254	RPL26	1	2109.73	1	1	1	1	1	1	492.575	1	1	1287.35	1344.1	49.7509	1	1	1	1	1	1	1	1	1	1	1	1	1	1	1	1	1	1	1	1	1	1	1	1	1	1	1	1	1	1	1	1	1	1
O15143	ARPC1B	1354.22	2103.54	300.734	910.229	121.464	1691.61	2069.42	2160.58	1898.46	1965.1	2392.07	1632.87	2114.51	1528.26	1458.58	1958.75	1730.18	2086.4	1990.83	1835.57	1487.4	1803.93	3045.11	2937.58	1914.53	2227.23	2951	2975.18	229.818	1311.19	2360.77	1194.28	2384.35	1539.37	1861.31	2708.56	2054.76	1713.29	2328.74	2041.79	568.626	280.442	916.044	1640.83	2294.96	1	2895.45	921.516
P58546	MTPN	1722.14	2098.04	1	709.584	1	2516.97	3453.57	2309.99	1674.11	3056.41	2024.56	2339.9	2952.31	1803.59	1948.98	2590.45	3106.32	1978.24	1967.74	2001.15	3253.15	2371.15	2577.14	2765.95	5523.18	2552.47	2499.67	3064.23	1	1664.64	2421.45	2151.04	3521.87	1718.53	2846.04	2687.46	2050.98	2241.69	1746.95	2551.81	1	1	2966.35	1813.29	2083.13	1	2501.67	1
P31946	YWHAB	1280.1	2091.62	1	1519.75	84.0151	2011.42	1410.6	1328	1535.49	1657.1	1806.37	1411.35	2043.33	1151.92	1233.41	1272.9	1865.8	1542.85	3874.99	1923.8	1774.22	3283.91	2291.84	1716.47	1690.48	1500.4	2121.9	3893.69	1	1863.9	1997.75	1499.44	1543.81	1182.72	2135.17	2764.31	1346.01	1408.52	2531.32	2021.94	1	1	1311.15	1594.83	1355.82	68.7007	1610.06	489.899
P51148	RAB5C	764.801	2056.73	694.39	817.223	758.086	1849.15	1430.15	1358.89	1260.98	1095.15	1882.48	1710.61	1662.91	1517.01	1154.36	1231.68	1466.17	1045.14	2225.89	1409.99	1042.61	1638.78	1640.9	1391.86	1408.88	1518.96	1998.26	3165.37	2349.45	1146.97	1635.04	713	1139.25	1551.7	1446.43	1944.24	726.901	1457.92	1402.65	1846.18	654.727	1524.95	1386.09	1475.03	1546.24	1	2011.19	1
P37802	TAGLN2	1022.22	2031.77	1	937.764	1	3147.11	1620.78	1420.38	1099.19	2417.48	1330.06	1828.42	2582.03	1319.15	1244.31	1143.39	1418.55	1053.49	1677.34	1065.81	1647.17	1822.88	2114.53	1337.11	1894.98	1794.69	1656.64	2758.4	1	1065.68	3060.19	2001.63	2089.58	2171.51	1994.5	2251.47	1030.03	942.12	2054.88	2882.81	1	1	1318.75	1141.28	3160.31	1	2724.34	1
P62979	RPS27A	4001.37	2016.18	3383.45	6197.35	1490.7	3377.34	2129.17	1517.15	1868.33	1907.08	2966.2	3479.86	8753.42	2288.94	4484.51	2282.17	2287.22	1260.81	1873.34	2186.39	1543.35	1344.13	1889.51	1554.87	2040.45	2942.79	1966.5	2743.1	1936.65	2385.5	1715.35	1581.73	1458.25	2601.2	1241.91	1394.5	1161.38	2376.59	1663.68	1161.7	1886.2	1666.71	1197.82	1507.91	1380.51	926.579	1081.34	2137.09
P31146	CORO1A	1896.51	2009.91	970.797	3387.58	1174.49	2658.56	2818.36	2404.24	3009.19	2925.65	2501.67	2226.74	2018.7	2880.87	2305.73	2189.14	2732.22	2101.98	3295.46	3064.24	2132.19	3166.96	2515.57	2601.83	3024.12	2582.02	2624.43	3187.97	1057.79	2107.96	4220.82	1421.12	2584.75	2240.63	3889.57	3180.57	2480.53	2831.96	2914.69	3433.5	937.689	1085.21	1567.73	2795.16	3852.89	470.087	3486.85	715.691
Q13410	BTN1A1	5601.99	2008.4	10090.8	1	1	1	1	1	1	1	1	1	1	1	1	1	1	1	1	1	1	1	1	1	1	1	1	1	1	1	1	1	1	1	1	1	1	1	1	1	1	1	1	1	1	1	1	1
A0A0A0MRZ8	IGKV3D-11	1	1984.33	1	1	1	1	1	1	1	1	1	1	1	1	1	1	1	1	1	1	1	1	1	1	1	1	1	1	1	1	1	1	1	1	1	1	1	1	1	1	1	1	1	1	1	1	1	1
O75594	PGLYRP1	808.307	1930.3	372.941	1029.56	255.711	955.667	1873.15	662.601	1892.3	1524.92	1601.67	339.605	450.691	633.551	1	778.915	1600.6	1	781.684	209.359	1	3146.93	655.814	908.763	1102.78	1326.19	1	3356.62	1	668.247	2523.24	1	1	1	3560.04	3020.51	505.552	1	1117.94	1	629.297	1	823.736	1062.63	720.39	1	1	893.002
Q14019	COTL1	2510.91	1897.97	214.115	1892.56	1	3237.73	3201.69	3496.94	2391.96	2567.96	2389.53	2699.87	3500.17	2348.72	2026.39	1958.98	2715.93	2801.26	3067.3	2557.59	3444.86	1981.34	2995.78	2404.51	2731.32	2567.79	2943.55	2879.93	75.9564	2193.48	2390.83	1892.09	3552.14	2648.06	2499.34	3092.95	2554.75	2630.26	2553.6	3397.15	1	449.219	1792.72	2732.27	3266.58	114.868	3171.02	1
P31025	LCN1	1419.87	1897.55	2754.53	2724.84	1271.68	1233.55	910.949	1309.26	1230.99	865.637	1534.52	2447.79	5981.15	1432.29	1079.39	823.065	872.797	731.364	1474.52	814.323	762.115	1323.09	977.609	827.431	1058.61	2198.61	734.557	2234.35	1249.14	1245.27	665.063	1298.51	1763.89	1509.86	788.35	591.968	601.336	1262.52	1017.67	631.438	1327.02	896.852	787.138	837.199	529.143	673.655	790.699	1601.1
P61020	RAB5B	1452.35	1878.63	953.029	1473.07	2032.28	1502.63	3276.27	2436.06	1685.5	2442.83	2917.59	2689.8	1352.7	2739.86	3088.64	3445.06	2406.92	1751.84	2439.09	1963.16	3179.82	2443.86	3308	3342.64	2639.42	1935.96	3935.49	3599.99	1583.21	1653.58	3360.6	1004.43	1971.05	2079.39	2032.07	2503.23	3485.56	2202.36	2024.65	3437.17	2275.4	2273.07	1624.95	1270.77	2720.69	1311.65	1917.67	1892.63
P07197	NEFM	3563.03	1859.77	1316.95	4355.07	537.828	5061.23	4972.69	2441.59	2967.08	5915.19	3153.99	3636.68	6116.33	2549.7	1	8276.03	6773.28	4776.82	6048.49	6805.26	6435.32	7433.1	3737.68	4070.99	6573.49	5775.39	5435.03	8054.38	886.824	4375.86	5871.13	1437.89	3163.02	8910.85	7575.98	5831.9	5468.72	4084.77	9477.57	6838.57	549.131	909.047	6606.03	3409.84	6680.54	196.752	4733.92	788.372
P24158	PRTN3	2498.76	1847.62	738.934	1907.71	624.318	1298.15	1914.92	2597.93	1837.49	1908.77	1615.4	1465.53	1855.76	2138.37	1181.33	1920.4	3259.33	2700.53	2658.91	2523.01	3962.48	2336.3	2160.22	2198.61	821.417	1798.63	1158.78	1516.43	937.721	1825.96	1561.57	575.733	2284.94	1950.98	1765.23	2599.32	3240.3	1578.43	1450.74	2568.84	1002.89	1360.82	2456.86	1570.55	2287.14	619.89	1342.67	778.142
P51159	RAB27A	1296.32	1847.15	1059.3	1045.48	1947.03	1643.65	2109.43	1891.72	2650.17	2326.68	1833.93	1762.02	2726.1	2299.44	2140.23	2968.67	2679.31	2368.23	2600.67	2950.67	3668.64	3216.77	3730.4	3029.71	3128.57	3358.56	2218.96	3095.58	2230.25	2479.83	2469.43	1058.7	3716.91	2826.37	3262.48	2285.65	3351.05	2336.6	2185.57	3503.07	984.631	2324.17	2514.84	1817.05	2819.09	1873.96	2934.2	1854.63
Q29RF7	PDS5A	1435.21	1817.67	1079.62	2677.63	1	1	3835.61	2232.62	1	1	2948.99	3622.1	3347.18	2415.35	1	1	4049.59	2493.5	3703.98	1	3002.2	5584.12	1060.45	3420.83	2755.37	2815.37	2295.05	2852.25	1	1	1	1415.87	3652.2	1	2756.24	3649.98	3121.35	2520.67	1	2504.17	1	1	3147.57	2047.28	3365.39	1	1735.92	19024.3
Q15828	CST6	660.136	1816.06	1626.85	1730.97	1	454.134	448.116	2731.37	336.462	343.864	537.82	601.315	1897.31	476.49	1	767.697	392.202	177.873	256.098	118.115	489.462	375.69	213.664	107.008	197.423	933.925	306.416	445.438	1120.61	1	343.785	1	118.693	343.649	1	392.674	1	343.85	346.025	1	1	322.817	1	1	1	1	45.5771	517.905
O95881	TXNDC12	1	1808.53	1	1	1	1	1	3639.89	1	4237.25	3891.73	1	6257.23	3837.79	1	3871.42	9172.47	1	5839.11	6928.61	16025	1	7630.98	1	6119.96	1	5305.07	8016.55	1	1	2063.84	1	1	1	1	1	1	1	1	6570.52	1	1	10143.1	1	1	1	1	1
O00299	CLIC1	1244.59	1801.08	608.567	1589.22	418.12	1707.63	1711.21	1760.62	1712.74	1896.92	2099.29	1519.06	2757.6	1485.3	1513.39	1952.98	2128.08	1227.94	2667.69	2066.87	2320.75	2055.28	2289.81	2390.13	2054.22	1892.01	2334.15	2328.33	573.528	940.197	2095.01	1439.17	1725.58	1943.26	1960.49	2167.56	2095.02	1891.25	2304.67	2666.94	624.499	602.152	1415.49	1871.86	1766.21	572.45	1801.92	695.481
O75347	TBCA	929.03	1794.35	1	733.033	1	2437.88	2138.79	2421.39	1768.02	1879.93	2176.81	2049.45	2367.04	1790.03	1647.73	2381.51	2721.94	1775.14	3099.18	2694.28	2272.32	3349.89	2400.2	2761.18	2489.03	1781.31	2708.91	3112.07	1	1628.7	2111.4	1693.56	2193.46	1615.18	2836.22	2626.82	2524.43	2516.61	2254.68	2920.21	1	1	1467.64	1877.08	2502.86	1	2814.96	1
P26583	HMGB2	1530.78	1738.98	1	2403.66	319.419	2340.88	2313.82	2262.75	2116.5	1699.16	2312.2	2255.6	2259.75	2092.27	1387.77	2538.17	1628.25	2339.36	2607.55	2360	2095.9	1883.08	2452.49	2572.07	2149.42	2150.19	2292.61	2424.81	618.672	2428.94	3227.39	2240.49	2062.77	2318.42	2122.96	2608.32	2265.22	1890.91	2319.84	2868.72	367.464	1913.24	1892.94	2249.04	1862.62	550.607	1986.21	308.606
P60900	PSMA6	1205.7	1735.33	1453.9	1514.7	1	1197.78	1978.4	1612.28	574.285	791.337	2065.66	622.01	913.258	745.585	672.231	769.454	822.768	484.975	884.044	814.673	1584.03	748.879	662.991	707.739	776.31	875.359	453.143	686.723	1	615.288	872.114	552.144	629.861	833.779	735.162	970.303	725.635	692.898	636.427	712.321	1	1	396.991	832.118	723.793	1	617.354	1
P02511	CRYAB	1406.33	1717.88	1465.01	525.323	1585	2025.3	453.143	312.571	265.341	3290.91	1	134.918	901.22	1723.66	2045.52	519.278	253.55	1202.48	1	1	823.019	418.178	508.977	1	271.052	430.992	240.129	2183.72	4340.26	1265.13	1	1	1	177.452	2556.35	995.56	736.712	1	820.398	450.687	6850.44	3806.51	1872.55	1	1091.73	1558.38	350.187	4395.18
P80723	BASP1	1982.87	1710.51	1	1296.65	613.608	1027.19	2501.24	1715.98	1631.03	2435.6	2180.53	2198.6	2487.22	2415.47	1802.72	2779.96	2374.91	1685.96	3074.89	2188.26	2411.99	2072.73	3019.84	2050.9	1945.56	1947.2	2379.66	2226.38	341.241	1412.97	3119.29	1327.84	2245.18	2157.83	982.164	1493.28	1447.38	1954.24	2327.46	2124.53	1	1	1497.18	1187.52	2025.86	469.076	2068.88	83.4831
P16403	H1-2	1088.83	1706.45	1	1291.04	1	2246.67	1626.26	777.1	1718.74	1831.81	2325.73	1856.88	2160.19	2064.34	1	1029.45	1824.16	1270.1	1	1528.69	1529.2	1762.54	1667.83	1750.2	1838.91	2114.5	1271	1767.57	1	2385.89	1316.09	2360.93	1051.48	1019.28	1188.79	2355.71	1095.36	2135.18	2164.46	1581.87	1	1	2361.23	2192.8	3023.07	1	1269.96	1
P09960	LTA4H	337.748	1700.07	82.6075	405.716	142.128	569.545	580.834	641.404	398.223	625.081	760.092	731.214	863.398	509.517	457.403	389.404	803.144	662.046	1410.23	443.905	641.118	811.401	646.632	666.114	3496.56	466.948	748.641	907.592	160.706	278.698	1154.57	485.592	564.917	656.23	1315.61	982.678	706.103	670.659	1582.28	683.043	129.286	178.191	426.146	717.819	530.498	69.187	699.792	170.167
P60866	RPS20	1	1690.72	1	218.974	1066.82	1242.54	686.175	1466.7	1176.8	1534.92	1438.43	1395.72	318.811	2252.44	1014.6	2111.49	2829.9	814.136	1129.52	885.117	1591.66	1537.04	1579.93	1802.42	1839.02	1156.82	1670.54	1471.84	1663.03	1974.12	1040	1	1217.63	1052.72	979.115	1148.03	1653.28	1	1475.36	845.19	1010.67	2179.71	1	1268.3	1123.36	758.513	1	3770.75
P62491	RAB11A	1234.23	1660.15	1050.02	1036.7	845.409	1801.92	1809.1	2254.78	1537.37	1717.96	2021.79	2103.52	1901.73	2371.49	1484.01	1813.05	1870.91	1988.1	2254.37	2138.58	2729.14	2194.98	2241.17	2200.24	2005.08	1578.23	2535.03	3257.97	1002.13	2102.08	2088.89	973.365	2158.43	1708.37	1841.65	2397.7	1542.7	1649.78	2023.02	2325.61	899.912	1059.49	1808.66	1024.48	1783.03	545.548	2231.13	819.955
P04075	ALDOA	1468.4	1642.69	222.824	1458.83	123.239	2232.84	2423.24	2113.12	1808.58	2024.64	2121.99	1770.19	2185.02	1365.25	1357.83	1901.02	2331.27	1993.33	3392.69	1955.14	1755.57	2522.17	2666.62	2117.56	2270.49	1959.97	2166.74	3349.49	204.153	1507.25	2708.73	1876.75	2406.5	1686.74	2211.19	2781.42	1965.35	1949.16	2273.54	2971.22	1	149.523	1401.41	1967.92	2101.28	181.742	1863.11	258.697
Q9ULZ3	PYCARD	1599.5	1606.31	1	1450.2	1	2583.38	2596.47	2090.03	2353.3	2430.12	2502.3	2021.57	3045.54	1473.65	1	2274.23	2556.46	2110.64	3466.92	1800.23	1575.52	1408.54	2235.01	2087.38	2395.64	2557.15	2825.74	2838.79	1	1541	3040.79	1949.32	2374.38	1948.07	2685.81	3249.22	1787.02	2354.43	2328.54	4009.27	1	1	1402.65	2377.47	2085.53	1	2256.63	1
A6NHG4	DDTL	1687.06	1577.11	295.796	2728.91	2047.36	909.251	693.725	797.296	1422.28	1	816.015	605.271	894.866	604.303	1	606.577	1372.32	1700.39	732.623	1385.75	1	819.534	602.519	1204.24	795.979	2652.36	632.488	441.674	409.84	1	1405.9	1	575.297	1	1199.49	2702.75	1	1	485.399	398.425	1149.07	1	692.799	1	850.629	189.625	252.344	1203.25
P41218	MNDA	1263.81	1573.84	635.815	1480.72	577.748	1929.32	1812.45	2101.41	1853.83	2517.34	1935.78	1874.7	1752.72	1949.62	948.377	1617.71	1797.11	1603.5	2387.11	1746.98	1719.02	2389.58	1521.15	2058.25	2256.75	1824.52	1870.22	2521.62	1360.26	1309.91	1892.16	1350.7	1846.73	1613.97	2382.24	1981.63	2127.67	1333.92	2468.59	1288.27	547.557	1059.05	1745.57	1728.37	1600.96	435.616	1478.28	576.741
Q04917	YWHAH	462.118	1567.63	1	703.087	1509.62	1054.34	1340.99	1142.78	1132.63	998.043	1341.31	915.758	897.09	1078.55	556.506	1113.87	1323.53	1765.62	1115.92	1012.14	951.488	1301.52	1563.13	1505.16	1028.85	1421.81	1106.53	2265.37	1	940.921	1042.51	700.851	987.515	842.257	1409.31	2897.55	1000.16	1107.26	925.178	1285.66	1	1	542.341	1344.65	796.314	102.768	1023.26	1
P84095	RHOG	1145.39	1562.46	1075.03	966.458	1129.31	2497.89	2195.55	1479.06	1830.34	1678.17	2571.83	1765.16	1882.16	1266.58	1282.85	1681.63	2070.04	2420.61	3101.02	855.307	639.168	3420.04	1996.85	1656.03	2227.24	1877	2494.1	3901.87	1892.22	2592.91	3179.54	1079.85	1474.72	1711.11	1969.04	4421.57	2051.77	1337.01	3308.23	1736.31	1457.9	1618.34	1853.22	1485.16	2112.12	439.291	1775.4	2129.25
O00453	LST1	1400.44	1559.75	1	1070.12	1	1770.69	2457.52	1096.03	1396.46	2426.43	1197.3	1487.7	2076.18	1331.6	1308.44	1561.66	2483.71	1556.22	1367.75	1435.35	949.968	2935	2253.41	3091.61	2144.08	1820.59	2238.37	1136.91	1	1	1379.12	683.772	1530.66	1198.52	1629.14	2335.46	1630.49	1808.55	1550.55	2874.18	1	1	1678.57	1366.82	2052.6	1	1	1
Q9H4G4	GLIPR2	1025.82	1552.72	1	1058.58	1	2157.05	2184.22	1976.08	2500.48	1910.6	1707.96	1641.87	1894.97	1466.53	1713.17	1853.39	2550.82	1571.58	1989.73	1547.58	1275.01	1776.45	2514.11	2349.14	2122.56	1878.59	2628.6	2681.52	1	1741.06	2534.84	1126.15	2071.34	1350.49	1993.47	3325.15	1423.02	2011.99	2259.66	2380.89	1	1	1069.14	2006.16	2125.38	1	1927.14	1
Q5T0Z8	C6orf132	1	1552.31	18.0844	1	1	1	1	964.111	1	1	1	1	1	1	1	1	1	3746.58	1	1	1	1	1	3374.19	3925.17	1	1	1	1	1	3252.52	1	1	1	3955.4	1	1	1	2780.43	1	1	1	2416.6	1	1	1	3914.19	1
P80188	LCN2	883.389	1544.65	990.418	2130.94	1026.42	1088.58	2211.53	1539.82	2437.24	1627.81	1701.98	1058.69	594.344	1635.34	765.54	1612.3	1964.2	1994.57	1139.13	1833.81	362.752	1358.4	1365.16	1788.31	1493.71	1235.2	716.138	587.333	1689.44	1590.35	1297.4	429.566	1345.36	966.329	1163.55	1979.23	1550.27	1007.74	1680.92	1166.1	2253.43	2534.32	755.083	1720.2	1186.22	1527.47	903.048	1616.18
O15145	ARPC3	1468.28	1541.37	996.591	1681.78	857.938	2407.68	2378.38	1733.42	2256.42	2148.34	2623.9	2121.2	2367.8	2014.92	1951.05	2380.81	1871.84	3106.79	3304.75	1958.6	2322.56	3097.34	2888.28	2091.29	2588.33	2305.8	1759.8	3154.26	1096.89	1699.51	2964.6	1216.09	1750.82	2509.61	2485.95	3484.7	2923.28	2625.53	2730.5	2543	1509.45	2163.18	1506.33	1836.5	1660.09	1190.13	2698.9	871.345
P22626	HNRNPA2B1	1233.5	1531.68	341.733	1423.85	248.221	1502.98	1410.49	2313.34	1391.39	1489.13	1646.26	2444.6	1686.78	1773.21	944.455	1626.43	1548.71	1891.53	1865.46	1859.62	1327.19	1297.58	1701.49	1252.47	1412.27	1308.42	1897.8	1344.32	462.45	1609.66	1408.79	1335.28	1669.32	1628	1268.17	1326.57	1350.58	1673.85	1165.84	1617.83	339.925	347.026	1199.2	1900.01	1302.57	120.11	1375.21	169.556
P08670	VIM	2106.27	1528.43	741.7	2245.65	423.501	2016.8	2173.59	1620.85	2819.66	2709.97	2679.59	2049.69	2081.62	2094.93	1499.47	2795.61	2251.92	2244.33	2384.7	2247.86	2097.43	2834.33	2514.3	2457.03	2592.69	2328.94	2368.82	4096.61	623.291	1753.8	2623.83	775.181	2632.75	2653.61	2905.07	3301.9	1550.02	1540.79	2857.38	2063.27	333.751	1502.7	2468.82	1438.65	2475.22	401.743	1830.96	741.782
P37837	TALDO1	1450.13	1525.27	240.608	1919.39	288.342	2373.41	2380.4	3080.18	2283.69	2530.28	2293.66	2088.34	2085.99	2866.39	1835.06	2159.37	2454.93	2291.37	1990.47	2314.59	2532.84	2811.61	2366.69	2611.19	2433.52	2414.29	2684.72	2803.52	272.733	1966.59	2581.64	1786.24	2887.36	2918.31	2411.67	2782.98	2774.2	2489.87	2489.24	2979.35	387.232	246.053	2144.86	2114.36	2600.7	177.129	2909.24	196.78
P23284	PPIB	2485.07	1519.4	504.802	1692.11	539.764	1302.01	2684.29	2707.09	2995.75	2370.58	2084.41	2190.87	2637.48	1924.78	2826.45	4096.39	1724.95	2396.46	2244.15	2376.7	3027.8	2432.39	3120.16	2374.84	3535.55	2995.03	1636.99	2641.95	607.727	2664.42	2294.02	1453.47	1667.86	4049.77	1721.93	1184.3	2247.71	2176.36	2243.13	3059.8	129.759	664.645	1995.43	1625.48	2267.77	1	2248.28	540.268
P27105	STOM	763.892	1518.74	642.539	1479.69	1162.75	1531.64	1403.57	1800.52	1524.9	1649.63	1693.09	954.396	1668.24	1486.6	1023.59	1584.45	1584.95	1570.9	3120.95	2262.72	1712.65	3047.28	1767.74	1825.46	1827.44	1448.28	2403.63	2873.87	954.644	1076.48	2304.08	567.588	1447.51	1478.38	1408.06	2283.41	2080.03	1539.91	1403.8	3411.87	1151.14	705.734	1064.36	1296.44	1847.39	635.478	1985.85	3208.26
Q9BQ24	ZFYVE21	1415.12	1505.66	2353.16	1400.2	1808.13	2590.12	1805.66	2907.37	2448.77	2559.8	2821.01	3151.99	1021.27	2702.05	1545.88	2447.48	2527.22	2527.84	2924.78	3077.78	3381.53	2675.18	3020.34	3106.29	2828.32	2190.75	2320.4	2653.43	4473.56	3349.57	2806.42	2670.74	2876.92	2737.97	2669.29	2811.46	2632.46	2438.08	2882.32	2864.79	2186.15	3360.39	2472.65	2113.28	3523.91	2609.1	2790.03	2646.73
P78417	GSTO1	1370.89	1492.82	541.333	754.786	314.538	1998.89	1466.77	1485.21	1383.7	1675.96	1436.02	1345.42	1313.53	1323.12	1492.04	1999.21	1150.71	1474.43	2093.5	1323.92	1546.74	1900.76	1764.49	1675.58	1876.34	1036.06	2013.28	1618.21	1	882.777	1951.46	1436.25	1997.56	1530.67	968.694	1665.95	1671.18	1610.85	1637.81	2329.71	1	391.805	692.56	1125.08	1871.68	434.466	1860.88	315.043
Q9Y281	CFL2	1	1479.69	1	1	1	1	1	1	1	1	1	1	1	1	521.165	1	1	1	1	1	1	1	1	31.2652	1	1	1	1	1	1	1	1	1	1	1	1	1	1	1	1	1	1	1	1	1	1	1	1
P25788	PSMA3	1618.62	1478.82	1040.68	935.749	1	1590.04	1448.45	1710.17	701.943	464.652	1031.97	555.132	1078.02	671.83	751.219	1035.33	572.786	544.753	783.07	519.17	1597.31	905.918	807.201	633.196	1186.42	792.924	909.264	961.074	1	627.481	664.404	599.962	821.768	629.426	1010.09	709.584	1198	552.336	447.351	1062.95	1	1	389.091	692.99	879.951	1	694.674	1
P09651	HNRNPA1	2874.72	1456.85	113.864	450.873	224.055	2415.97	1738.71	13060.2	1017.44	791.848	1175.86	746.125	1099.8	784.018	518.659	868.825	730.149	612.622	990.993	924.579	724.63	929.69	783.251	5938.62	607.161	662.099	775.226	838.912	221.776	740.935	745.257	690.005	650.819	942.406	820.538	1011.79	720.694	819.352	822.301	871.34	1	762.635	700.815	818.454	882.089	157.67	3878.68	172.316
P32119	PRDX2	7763.9	1452.11	2540.41	2501.92	1	811.183	654.204	578.286	1	306.84	312.558	284.084	654.534	417.702	163.732	375.584	246.029	1	610.767	149.63	685.929	1	286.233	205.66	443.583	1	272.452	201.814	734.061	410.079	501.239	1	357.247	264.314	1	1	403.037	1	458.106	104.294	1	330.12	1	1	269.321	1	1	403.049
P41219	PRPH	1544.43	1448.67	1	1	1	1	1	111.99	1	1	219.879	60.1746	1	1	1	1	1	1	1	1	1	1	1	1	1	1	104.92	1	58.4072	1	1	1	1	1	1	1	1	1	1	1	1	1	1	39.363	1	1	1	1
P40121	CAPG	832.882	1423.82	82.3244	1241.47	1	1708.66	1104.35	1190.08	1043.79	1537.3	1329.86	1266.29	1398.2	1212.96	790.109	1044.57	1152.92	1133.78	1346.33	1345.75	1391.19	1874.55	1738.18	1521.06	1607.98	1383.78	947.142	1646.35	1	728.119	1169.68	833.509	1277.88	1436.45	1753.13	1710.96	1226.16	1169.87	1673.39	1579.14	1	1	1209.87	1314.74	1081.45	180.167	1177.46	201.526
Q9UQ80	PA2G4	115.222	1418.75	144.203	541.52	1	311.397	236.023	226.616	230.849	202.291	186.834	307.041	269.587	189.387	198.369	632.303	162.604	170.98	259.012	169.222	307.502	190.045	239.735	293.076	242.511	254.166	281.777	236.861	1	112.635	293.201	119.56	201.026	288.055	270.614	664.521	201.102	187.987	169.863	305.552	1	170.163	131.126	289.447	157.157	1	157.901	1
P15153	RAC2	772.129	1418.5	635.558	571.115	614.989	2676.58	1633.64	1328.9	1639.63	1234.72	2023.6	1649.31	1542.54	1467.86	854.043	1429.73	1937.01	1521.56	2605.59	1361.88	1027.12	3068.39	2378.87	1656.32	1803.29	1207.45	1908.2	3181.74	1066.83	1171.41	2581.85	715.999	1509.58	1491.09	2273.29	3907.92	1104.46	1289.06	2332.69	920.621	1218.46	1437.33	1497.25	1532.39	2145.54	578.43	1512.42	1189.06
P84103	SRSF3	741.347	1408.98	219.485	423.315	1	1	625.623	2024.66	1126.97	843.94	752.225	1020.32	912.887	1255.19	783.808	1859.41	1014.36	1239.32	288.48	1089.62	1067.99	1046.96	2163.24	1152.1	831.122	435.782	1360.19	1063.21	231.653	1585.2	1451.45	1930.42	2093.22	1177.86	802.678	933.449	426.962	1244.03	610.64	1449.16	1	1	965.345	2317.5	1288.67	1	2391.36	38.0673
P28066	PSMA5	1137.3	1404.43	1826.1	766.498	1	2112.97	2271.39	2920.78	750.172	1021.5	2190.85	777.473	1495.54	531.128	594.745	910.711	1005.8	553.736	1286.06	825.62	1000.29	881.442	834.886	900.942	1040.8	829.081	1039.06	1397.45	1	773.776	843.71	577.497	723.402	902.021	862.21	1064.75	800.729	686.235	622.762	910.218	1	1	467.686	763.472	732.038	1	759.105	1
P06454	PTMA	886.836	1396.51	1	1758.17	786.052	1716.03	1059.19	1070.54	1647.58	1377.62	1704.01	2105.43	3301.75	2006.76	1146	1030.13	1622.71	1993.04	1971.51	1712.9	2017.52	1815.32	1805.69	1661.3	1766.3	1558.39	1966.53	2253.62	347.595	1724.12	1490.38	1360.72	1130.05	1686.16	1189.32	1690	978.772	1796.84	1592.35	1439.48	1	1	1311.47	1402.32	1556.73	1	1757.81	1
P62318	SNRPD3	1505.55	1391.25	2520.12	4051.39	190.621	1860.14	1500.6	2892.75	1314.38	1074.39	2099.87	1909.5	1699.81	1547.87	1156.44	1079.27	1873.51	1719.88	2754.17	3123.32	2780.49	1173.29	2235.6	2012.75	1549.02	1767.52	2337.23	2390.09	823.237	2268.76	1298.07	1469.73	2046.38	1729.87	1283.22	1061.3	3118.7	1411.79	1758.06	2120.44	541.946	870.283	1750.77	1585.94	1312.62	1	2397.73	573.25
P02686	MBP	1	1386.13	776.976	1	1260.66	64.6421	1	1	2385.09	677.476	1	627.568	210.816	171.281	17335.3	231.012	927.377	1	1	1	57.2825	319.825	15093.5	1	1	1	1	138.773	1523.08	1	1	1	1	1	323.754	1	3563.4	1	1	1	455.431	1734.63	43.2971	1	637.44	941.919	120.355	1127.78
P07355	ANXA2	2664.33	1371.45	1939.6	1990.73	512.566	2142.15	1538.41	1206.53	393.291	749.443	1434.7	817.831	824.977	937.738	445.816	370.53	375.966	208.163	262.249	177.345	1916.58	387.216	366.651	320.243	249.831	520.048	379.163	998.207	781.269	589.159	241.645	218.415	254.568	342.586	480.66	242.926	474.995	422.983	519.075	286.159	464.016	590.982	189.299	293.665	331.243	487.649	332.41	758.213
P07437	TUBB	1528.34	1367.64	648.269	1844.77	1865.77	1267.82	1715.03	3089.04	3075	1209.09	1101.3	3329.56	1952.35	2711.67	1112.81	1758.73	1259.47	2846.12	1820.14	1031.39	852.693	1542.94	3196.23	1412.68	1466.24	3356.74	3745.86	2504.67	4063.53	3491.27	1674.15	2385.24	3368.82	1642.18	1293.34	1727.37	3011.72	1467.59	1358.38	1193.63	1281.04	2599.73	2749.7	1289.01	1277.33	1521.92	1738.9	1538.96
Q9BUP0	EFHD1	1169.82	1361.97	1	382.002	26.868	972.242	1014.79	1756.28	2157.46	1795.97	784.636	1253.53	1012.19	1463.85	1	1397.23	1908.35	1256.74	2839.04	726.523	1398.27	951.998	1631.18	739.778	1717.9	1184.83	1516.23	1117.2	229.515	858.205	961.171	605.207	2103.66	1183.66	965.88	1211.16	1491.69	1223.15	888.772	1435.29	1	1	710.063	1211.74	1753.65	1	1756.8	1
Q6ZVX7	NCCRP1	2840.33	1341.91	4492.4	3514.65	1	2471.26	2037.4	3214.2	128.048	737.895	3057.13	364.379	964.922	1	1	1	1	1	1	1	3109.69	1	1	1	1	402.662	79.303	390.461	517.181	459.879	88.0049	1	1	1	1	1	1	340.223	327.556	1	307.462	381.893	1	1	1	1	1	1
O75223	GGCT	3315.26	1314.37	3339.74	1412.04	1	1873.54	2167.19	2171.04	515.591	518.228	863.619	756.277	2114.34	749.863	377.649	364.202	495.357	413.418	589.252	352.487	455.718	334.507	355.169	343.496	556.639	622.161	413.615	670.93	517.061	293.553	460.792	440.275	263.794	629.124	260.849	412.553	504.357	442.517	524.634	1	648.174	556.182	381.439	328.511	499.069	432.3	251	804.767
P06753-2	TPM3	1831.52	1312.65	363.946	1122.31	383.294	1635.98	1814.81	1428.67	1482.53	1538.59	1492.66	1171.86	1749.48	752.035	1200.55	1580.63	1610.34	1246.52	1843.38	1374.4	1748.43	1756.54	1660.26	1448.28	1808.91	1311.17	1577.29	2068.86	152.544	1280.48	1831.95	676.024	1388.57	1437.03	1670.74	1783.91	1524.76	1244.46	1558.71	2130.74	38.5465	1	1046.98	1162.78	1467.79	1	1800.16	357.644
P09429	HMGB1	722.192	1309.23	223.211	300.158	197.342	1525.89	1801.91	1554.82	1620.71	1315.72	1479.53	1430.61	1458.69	1747.95	854.183	1899.14	1472.49	1957.25	1490.3	1393.11	1360.97	1896.55	1597.65	1510.18	1910.21	1599.41	1684.86	2330.7	402.223	1704.29	1512.01	1549.05	1746.32	1351.48	1644.05	1684.23	1472.5	1077.35	1511.32	1574.44	146.464	760.087	1740.83	1384.48	1743.6	640.66	1328.21	197.52
P06396	GSN	1166.87	1307.18	122.507	1069.38	718.877	1632.28	1400.19	1123.92	1027.1	1411.66	1255.78	1190.98	1546.32	1177.79	1185.52	1168.19	1290.85	1215.78	1911.7	1412.51	1549.88	2072.7	1451.41	1226.9	1777.96	1136.24	1322.68	2382.14	86.9741	739.576	1556.23	1126.94	1154.57	1157.31	1752.46	1871.38	1461.84	1369.51	1815.53	1720.02	145.248	115.136	941.327	1201.24	1311.76	91.668	1635.56	137.762
Q9NQE9	HINT3	1	1297.17	1	1	1	1	1071.56	2386.8	2309.07	1	1	1	1	1	1	1488.98	1	1	1	1	1	1	1	2836.24	1	1	1	1	1	1	746.428	1	1	1	1	1	2090.62	1	438.791	1	1	1	1	1	959.282	1	1	1
P16104	H2AX	790.694	1293.69	1	1460.22	1	1827.04	1615.62	1301.94	1421.57	1440.7	1415.35	1567.43	1416.35	1211.87	903.057	1537.63	1445.66	1611.47	1672.17	1194.09	1887.29	1110.82	2536.39	1658.36	1426.91	1645.58	1281.94	1931.43	1	1151.36	1571.48	1804.39	1619.78	1967.85	1320.25	1163.64	1455.26	733.064	1556.46	1	1	1	1066.93	1	1694.7	1	979.433	1
P07339	CTSD	1357.08	1291.63	2234.82	2418.96	437.991	1956.28	753.779	1918.62	601.72	508.844	668.986	860.358	1835.17	600.577	403.982	845.798	764.477	402.869	557.531	899.424	698.047	929.171	616.198	848.762	577.008	477.589	415.159	785.899	729.965	451.318	1006.51	466.824	626.463	507.817	404.858	912.617	553.522	617.228	602.405	649.644	655.679	631.741	484.369	501.517	594.416	492.518	543.713	691.775
P06396-2	GSN	1114.25	1290.47	101.225	955.047	223.126	2064.78	2201	1718.44	2114.06	1883.04	1323.92	1131.91	1843.79	1282.52	993.57	1618.25	1534.84	1313.63	2707.99	1327.43	1330.74	2632.2	1721.31	1496.36	2062.07	1372.49	1399.75	2397.13	56.3085	846.088	1525.97	862.503	1692.36	738.083	1469.82	2230.58	1496.39	1044.52	1575.39	1588.89	104.979	1	852.055	1413.09	1389.43	1	1554.86	292.269
Q99536	VAT1	1196.39	1288.28	579.782	401.682	388.71	1643.35	1659.4	2173.61	1628.73	1956.7	1584.61	1700.2	1857.64	1069.37	1	1554.28	1390.7	2095.04	2490.08	1121.71	2532.25	2775.48	1764.68	1552.5	1829.51	1215.65	1352.57	1780.49	960.75	1600.99	2464.09	876.268	1345.04	1793.92	1490.59	2062.19	1683.62	1662.77	1576.51	1126.88	257.614	1053.21	1003.34	899.066	1175.8	472.336	2031.25	261.088
Q96DR8	MUCL1	1	1285.51	1	1	1	1	1	1	112.089	293.257	1937.89	1	520.984	1	1	1	1	1	1	1	1	1	1	1	1	1	1	147.597	177.442	406.809	1	1	1	1	1	1386.89	1	1	365.971	1	1	616.548	1	1	1	1	1	1
P17931	LGALS3	1381.36	1272.18	1446.77	1242.34	502.953	1686.6	2730.1	1254.74	2296.8	2465.67	1356.16	1010.4	1743.37	556.236	1575.36	1599.85	1808.44	674.817	1402.87	1036.87	951.712	2541.13	1170.06	1105.96	2119.88	1165.32	974.169	1392.06	344.016	670.932	1391.07	574.396	1154.38	2073.58	1062.1	957.538	1184.42	891.968	2249.8	933.911	468.744	292.956	933.658	796.95	776.301	569.519	777.009	534.525
P68363	TUBA1B	788.82	1245.39	1205.09	737.165	1381.75	869.127	897.756	1087.25	872.844	1259.58	1026.65	1487.05	949.385	1180.38	1266.26	1173.57	1089.4	1030.39	1017.01	786.77	605.474	938.861	1249.44	1070.57	1078.23	941.811	1385.05	1661.06	1957.65	1106.3	945.002	798.453	1390.21	1163.25	1063.81	1017.95	1257.53	1230.53	985.771	1144.03	1246.2	2936.37	1268.83	1503.3	1122.32	1602.73	1256.58	1063.28
Q86WB7	UNC93A	1	1239.64	1	2662.59	1	1581.72	1	1	1717	1	1	2263.21	1	2239.49	1	1580.38	1	2393.33	1941.68	1807.32	1325.92	2012.19	2459.69	1801.86	1376.51	1372.45	2175.63	1	1	1	1632.06	1	1767.57	1	1803.58	1684.63	1129.08	1	521.584	1	1	1	1196.05	1197.97	1844.05	1	1885.15	1
P52209	PGD	1399.08	1236.99	325.572	1388.73	453.363	1781.98	1917.34	1588.78	1708.63	1661.94	1590.06	1771.36	1851.61	2298.24	1647.49	1484.94	1754.79	1629.99	2222.99	1733.03	2421.97	2002.8	2271.05	1776.57	1964.33	1687.78	2015.91	1941.85	486.978	1250.22	1692.03	1558.4	2485.46	1906.51	2047.19	1879.48	2261.18	2017.19	1981.21	1672.24	452.046	418.012	1252.68	1564.61	1848.94	297.876	2517.46	383.509
O75368	SH3BGRL	1417.36	1232.15	1	1515	1	1696.9	1829.01	1488.47	1422	1409.46	2272.34	1669.09	1470.53	1301.8	1071.46	2309.28	1918.71	1670.45	2127.35	1452.85	1903.91	2010.04	1847.38	1923.15	1951.86	1704.9	2050.79	2444.99	129.693	1206.64	1779.06	1545.05	1587	1553.21	1829.52	1903.91	1621.96	1333.2	2157.27	2684.17	1	1	1074.53	1524.3	1636.15	1	1880.37	430.02
Q96AX1	VPS33A	1295.58	1231.16	3717.8	5060.68	3016.54	1988.32	3276.55	3493.09	4857.1	4025.82	2137.89	397.155	309.053	2097.25	2411.3	2018.58	4573.72	1656.39	3135.89	4141.22	680.424	2327.26	3107.71	3104.78	4641.55	2983.18	1177.46	350.855	5158.37	2778.04	2559.98	1	3507.95	1574.6	2083.34	2144.72	2393.68	451.019	2367.09	5489.39	19545.3	6094.73	4844.67	3716.56	4813.48	2972.32	3352.37	18948.3
Q01469	FABP5	622.996	1228.1	565.894	1165.5	182.208	908.961	616.177	269.236	846.621	1152.57	505.403	805.22	1053.8	412.058	923.719	813.209	565.594	669.322	497.29	340.409	735.252	674.73	558.616	1126.69	862.895	641.388	549.436	393.983	346.49	545.472	515.943	448.766	349.003	1013.36	618.071	1180.63	843.358	567.733	1351.03	1055.68	632.494	1	544.157	401.11	758.711	1	628.067	1565.62
P61077	UBE2D3	1	1225	1	1	1	829.107	1	1	1	1	559.478	1	1	1	1	1	1	1	901.617	1	1	736.485	1	1	669.643	1	1	1037.22	1	1	777.96	1	1	1	1	1116.07	1	1	1156.38	1	1	1	1	1	1	1	1	1
Q6UY11	DLK2	866.808	1224.86	1	840.311	240.402	1	1637.25	1061.61	2289.7	1778.25	1486.09	1	1667.36	921.011	1	1	1708.94	2105.65	1656.82	1506.81	986.885	2057.89	1702.36	1402.25	1519.62	1501.5	1992.45	1	1	1	1827.46	1	1	1361.64	1	1	1258.02	1489.07	1321.93	1	1	658.365	1262.54	1	1520.63	1	1438.17	324.994
Q01518	CAP1	1256.02	1214.67	270.511	904.655	1	1652.39	1894.93	1411.62	1415.37	1701.42	1857.58	1482.37	1650.07	1258.95	988.063	1438.91	1533.35	1641.48	2110.45	1295.47	1390.57	1524.14	1514.28	1629.46	1586.77	1673.44	1870.97	2423.88	249.807	1255.44	1923.75	1227.82	1826.31	1273.27	1675.5	2194.68	1396.58	1266.5	2161.74	1818.96	288.52	1	1128.95	1208.73	1560.16	1	1642.73	109.818
Q15181	PPA1	1	1212.57	1	1152.04	1	1	214.389	1	43.0728	1	1	1	1	1	1	1	1	1	1	1	126.341	134.611	1473.57	1	41.6609	1	1	227.132	1	1	1	1	1	1	1	105.05	1	1	1	188.113	1	1	5271.98	1	1	1	1	1
Q99497	PARK7	1370.15	1210.84	1116.38	1970.18	1	1173.12	1330.45	1348.04	806.064	1065.4	1362.65	879.652	1468.44	686.047	986.791	1050.94	834.002	1016.11	1551.37	910.435	1147.5	1032.76	1044.77	863.103	1180.99	898.647	965.29	1001.84	1	673.768	972.212	711.669	775.659	802.07	1071.48	1734.87	968.251	1030.11	1200.55	838.157	1	1	609.221	860.239	1200.24	1	892.201	132.153
P51571	SSR4	1750.17	1196.58	2209.35	1452.94	1	1032.17	1089.78	1239.57	793.234	1	511.63	441.185	729.285	1	1	1	1	1	802.423	885.124	1	1080.2	1	1	596.813	1	1	863.836	451.844	1	1	1	1	1	1230.68	1	1	603.306	1	243.75	1	1204.78	387.132	1	496.329	1	511.453	1001.01
P62310	LSM3	1	1163.94	1	1153.29	1	653.609	851.237	1571.33	1725.37	1645.99	637.382	1841.52	1806.84	836.684	677.559	2230.85	2015.89	1064.7	2082.46	786.421	1147.55	1949.46	1147.93	1352.7	1821.95	748.411	1949.11	1720.18	1	1	2054.9	1290.28	1832.85	1013.87	1432.5	1	1710.21	751.283	854.918	1840.16	1	1	1505.45	1	1720.65	1	1093.4	618.188
Q99439	CNN2	1013.29	1149.57	310.187	2192.63	112.111	1365.18	1686.19	1356.66	1362.3	1722.18	1451.04	1116.75	1583.13	1201.22	1096.52	1438.12	1767.61	1320.73	2071.01	1376.81	1148.93	1743.4	1571.89	1506.11	1744.23	1533.72	1511.05	1906.95	334.374	1164.46	1590.45	551.945	1740.89	1667.61	1967.51	1876.39	1527.26	1252.61	1741.15	2297.35	317.841	329.841	954.522	1129.82	1425.64	237.689	1182.77	295.58
P47756-1	CAPZB	815.519	1148.09	45.0794	1029.48	1	1569.57	1663.49	1479.1	1522.48	1626.95	1364.25	1405.81	1497.07	1606.48	959.508	1525.51	1761.19	1016.53	1818.61	1302.64	1380.85	2312.16	1243.16	1361.9	1897.17	1427.39	1339.62	2158.33	141.018	998.589	2152.96	1058.31	1593.92	1045.81	1995.3	2104.9	1791.99	1499.66	2150.07	1878.39	1	1	1268.94	1386.2	1685.14	1	1163.82	89.8742
P52565	ARHGDIA	1237.06	1142.59	361.443	763.005	793.19	967.862	1331.11	2309.34	2467.89	1926.01	1315.87	2251.97	1389.33	1518.61	1153.83	2442.9	2041.73	1690.26	2067.21	1689.32	1686.96	1853.71	2229.08	1846.54	1463.9	1602.43	1646.28	2199.23	100.574	940.508	1812.23	1324.12	2560.71	1431.06	1679.88	1497.21	1452.99	1491.65	1745.55	1512.52	1	1	827.126	1471.55	1080.67	1	1564.69	848.747
P67936	TPM4	665.753	1138.28	417.541	2124.21	1	1297.5	1514.38	1091.22	1428.49	1737.44	1017.49	1127.99	806.367	1356.73	815.326	1116.92	1334.94	1205.1	1150.69	1847.98	1588.13	1619.47	1027.64	2010.21	1290.63	1127.28	1244.72	1429.83	279.813	1443.12	1582.11	1201.19	1472.31	898.052	1736.53	1992.79	1848.26	788.128	1390.02	2137.76	860.291	310.125	707.514	1200.69	1715.88	1	2008.02	985.329
P49720	PSMB3	666.114	1129.38	461.021	570.223	1	591.135	1051.25	788.382	1	1	1070.11	160.466	276.994	1	1	145.622	443.704	150.069	262.99	1	516.489	88.1481	155.99	1	190.993	1	1	314.614	1	1	163.994	1	1	1	61.3714	268.69	1	1	258.541	206.57	1	1	1	302.885	1	1	159.843	1
Q8IXM6	NRM	1	1119.59	1	1	1	1	2802.38	1	1	1	916.59	1	1	1	1	1	1861.05	1	1	1	1090.83	1	1	1	2079.63	1541.37	1	1	1	1	1	1	1	1	1	1	1	1	1	1	1	1	1	1	1	1	1	1
P62826	RAN	1449.55	1119	1226.96	1194.35	1361.61	991.544	1321.66	1368.07	1083.19	1561.16	977.981	1284.95	1430.43	1622.99	2123.28	1409.13	1379.12	1474.64	1542.91	1778.2	1623.36	1919.73	1606.42	1868.95	1470.46	1553.58	1980.79	1690.34	2329.1	1292.06	1372	1513.02	1781.58	1534.4	1539.37	1529.87	1742.66	1564.87	1664.17	1868.72	672.889	2036.06	1128.52	1422.89	1344.2	798.795	1607.47	2119.24
Q7Z4W1	DCXR	804.479	1116.89	830.37	958.906	1	860.493	740.93	896.331	159.664	1	475.234	1	1	1	1	1	1	1	1	113.347	873.722	182.356	1	1	1	1	1	250.871	185.687	1	1	1	1	1	1	1	1	1	107.61	267.689	1	1	1	1	63.6906	1	1	1
Q16610	ECM1	344.534	1114.06	457.613	798.987	1	417.108	855.866	353.927	34.712	19.1109	282.505	28.9055	178.64	1	1	1	1	1	35.5468	1	432.365	1	1	1	1	1	1	35.7252	1	1	1	1	1	1	1	1	1	1	1	1	1	1	1	1	1	1	1	202.823
P68371	TUBB4B	477.59	1109.8	641.683	486.779	660.168	1280.46	1000.77	682.89	718.452	916.142	1041.37	804.075	758.818	570.397	561.382	934.063	969.998	575.13	1140.86	540.346	473.679	1070.9	835.925	1165.76	1061.66	885.817	850.511	1765.69	1536.7	971.447	1360.75	571.055	892.406	614.231	1351	1398.07	731.365	784.976	1026.34	878.521	1694.32	2787.31	920.021	751.076	809.115	1203.25	965.838	2233.6
P00167	CYB5A	2898.56	1109.53	1	1	1	1	1	1	1	1	1	1	1	1	1	1	1	1	1	1	1	1	1	1	1	1	1	1	1	1	1	1	1	1	1	1	1	1	1	1	1	1	1	1	1	1	1	1
P62314	SNRPD1	594.591	1109.23	744.522	1015.45	767.466	734.205	851.447	1381.9	553.686	738.929	1762.12	1155.36	1141.8	1084.72	643.804	1552.44	1350.37	831.262	906.025	1673.67	1391.75	1136.15	780.329	1495.42	1161.69	977.728	1046.44	1160.88	934.563	699.256	967.785	1156.76	800.378	999.305	1464.09	1107.54	1374.62	1111.18	729.163	1444.08	1	1	1310.43	753.613	1771.21	1	1697.31	392.037
Q13835	PKP1	2295.08	1104.18	1021.43	303.691	1	171.332	182.151	167.057	25.8795	51.5849	108.746	148.728	227.072	86.3952	1	1	1	32.004	1	18.2395	160.329	1	1	1	1	1	161.994	126.008	105.279	212.916	1	76.0652	1	77.9875	1	116.861	1	80.0236	1	1	1	1	1	33.6367	1	23.5598	1	92.9827
P17213	BPI	616.691	1083.5	288.478	1108.19	219.152	1813.66	1263.93	886.985	1211.45	1160.86	1131.97	836.894	858.928	1153.06	1379.74	1593.14	1577.56	1257.15	2024.88	1216.04	1060.46	2414.89	1136.12	1142.55	2345.47	1188.96	1446.17	922.143	324.749	1105.96	1180.37	474.617	903.085	999.433	1083.47	1401.46	1664.79	884.552	1317.74	1318.11	600.307	595.838	711.328	922.085	1036.14	321.901	1051.93	269.093
Q99735	MGST2	1110.31	1082.77	1	1460.85	1	567.358	2398.24	1	1	360.53	1081.8	308.694	1	1	1	1	408.265	1	1	271.542	1136.49	306.357	435.215	209.437	516.717	1	192.972	370.412	402.431	1	354.338	1	1	1	1	523.586	1	1	398.312	1	1	1	1	1	520.275	1	1	1
P01859	IGHG2	1	1062.82	1	1	1	1	1	1	1	1	1	1	1	1	1	1	1	1	1	1	1	1	1	1	1	1	1	1	1	1	1	1	1	1	1	1	1	1	1	1	1	1	1	1	1	1	1	1
P49773	HINT1	439.871	1058.9	702.795	1	1	9913.1	2200.19	1568.88	522.131	1186.81	8376.2	712.169	1606.26	629.81	1	1000.17	1112.44	270.953	1665.2	721.062	504.476	917.29	779.579	949.148	1675.11	894.929	531.868	1468.81	308.003	671.61	1254.72	684.883	1	1	1795.82	1306.47	909.129	1	731.406	1	563.346	607.89	679.286	799.831	705.45	1	592.2	1
O15144	ARPC2	634.103	1051.35	364.264	1273.8	752.364	1098.6	1364.21	811.766	1828.67	1249.43	1374.92	924.191	1006.79	797.506	707.702	1329.71	1794.22	649.679	1365.55	1078.65	1129.17	1323.36	1318.98	1341.47	1314.09	1530.36	836.688	2164.28	344.373	948.929	1663.69	555.181	1163.25	799.705	1574.51	1782.52	1095.45	768.203	1535.56	1305.47	311.148	254.004	828.35	949.052	1045.83	247.222	948.345	449.559
P13688	CEACAM1	246.889	1051.34	373.226	675.832	224.642	629.515	800.179	621.882	1077.31	515.309	1086.11	326.63	194.707	683.937	349.341	477.885	679.108	617.771	639.649	616.604	301.656	617.149	445.9	692.984	699.773	592.124	211.345	489.372	411.469	530.164	690.952	1	316.932	543.681	570.151	1011.55	376.458	309.223	607.365	336.147	1005.19	1047.78	289.115	1062.23	588.511	424.08	200.17	348.073
P02763	ORM1	137.392	1044.68	1	220.928	395.965	1	555.226	189.963	498.682	442.438	446.436	1	386.225	1	1	1	1	1	301.072	378.074	1	325.747	589.351	1	389.849	190.305	1	1	1	1	1	1	135.755	1	1	1	1	445.143	1	224.548	513.557	1	1	366.854	348.519	242.131	1	1
P0DMV8	HSPA1A	755.176	1038.81	334.928	993.171	263.625	1224.15	1285.28	1106.14	955.587	1260.56	1020.07	967.736	1166.56	866.865	1048.21	1180.99	1264.24	1079.71	1475.38	861.637	1170.37	1512.42	1358.04	1172.99	1443.95	1120.82	1478.56	1605.84	337.422	754.555	1472.26	697.583	1315.83	1052.07	1413.08	1548.66	1228.2	1139.26	1854.46	1326.23	302.67	392.816	923.124	1391.88	1041.39	158.99	972.402	259.926
P25787	PSMA2	942.262	1029.83	926.108	776.073	1	1335.19	1451.64	1247.94	283.821	365.622	1230.69	171.936	596.256	306.869	195.241	282.215	288.405	184.096	302.259	360.127	780.564	252.722	413.734	669.704	446.988	549.987	635.442	526.937	1	458.164	380.392	338.865	368.797	200.86	371.011	458.466	255.781	480.165	387.059	276.416	1	1	1	302.558	390.618	1	355.153	1
Q9NVJ2	ARL8B	540.024	1027.47	497.735	720.727	676.838	834.138	964.808	1312.23	723.536	605.22	892.888	468.941	711.828	550.83	540.929	570.581	954.204	714.438	973.011	568.61	487.483	1318.67	927.805	639.079	959.46	1208.97	698.672	1332.71	1359.22	411.428	1076.88	1	862.404	836.028	759.086	1212.27	962.636	702.716	741.401	734.351	425.913	814.438	601.981	458.917	589.629	484	670.632	711.834
P60174	TPI1	1648.48	1024.64	3322.66	1658.89	1300.55	1538.38	1472.07	1227.32	1208.34	1366.51	1138.42	1652.87	770.355	1226.63	898.427	1037.72	2072.08	1471.23	1082.21	1373.75	1034.76	1402.24	1842.3	1152.78	1386.33	949.946	1842.89	1392.08	2612.2	901.768	947.65	1335.12	1121.38	1202.01	1268.48	857.85	902.597	1011.78	1007.44	1301.19	959.261	1044.25	562.785	864.675	1769.88	1422.29	1949.03	711.89
P25311	AZGP1	1203.71	1006.67	762.417	1852	660.048	2726.8	669.995	394.887	701.14	452.753	2708.32	1221.53	4012.69	649.922	1	543.644	762.657	374.091	327.901	276.948	432.179	379.518	343.641	333.496	1131.51	614.342	577.204	731.996	780.413	785.308	414.395	309.069	552.795	855.124	139.074	410.271	240.752	591.075	572.633	340.103	401.762	683.473	272.824	236.364	294.482	695.383	260.69	473.743
Q16378	PRR4	306.561	1000.64	1	1143.48	1	491.19	1	918.617	290.336	1	1	501.36	1520.84	338.777	1	1	445.683	1	1	1	1	254.752	1	206.91	1	1	1	673.867	1	1	1	508.114	1	1	1	1	1	1	381.418	240.923	1	1	1	1	1	1	1	1159.58
O75131	CPNE3	412.894	989.32	597.512	299.464	503.054	622.205	1002.19	897.83	587.01	546.425	817.153	567.403	609.802	541.296	501.332	606.457	824.703	372.898	762.235	601.405	817.131	712.409	621.69	676.867	709.193	581.104	709.203	1115.84	686.049	359.034	866.209	373.387	456.562	528.836	846.188	710.423	643.439	578.403	674.249	762.389	364.395	621.138	384.594	534.344	652.793	206.156	489.686	465.548
Q9BT23	LIMD2	751.582	979.827	1	1	1	202.699	1	602.145	508.55	1	299.759	476.64	1	1	698.729	767.852	914.364	568.7	233.847	480.37	1	790.943	588.985	1133.51	390.906	785.797	1102.74	722.444	241.65	404.071	586.489	529.723	609.691	736.035	1024.23	500.959	1	466.245	418.195	915.216	1	1	565.487	351.023	863.783	1	707.813	1
Q330K2	NDUFAF6	1165.79	972.34	1	557.645	936.428	447.489	1	1	1961.97	1	506.536	1	777.837	1	1	925.497	1765.18	977.689	345.013	1	1	1	1	1	920.674	1	1	511.431	861.254	459.161	794.556	1	1	1	1	2753.8	610.437	1	1	988.079	1	1375.65	1	774.137	644.45	826.729	615.187	1059.94
P46976	GYG1	1208.57	969.439	272.626	629.301	364.807	963.248	1148.83	1630.2	1744.35	1395.81	1042.36	2052.97	1111.95	1725.47	1485.43	1440.45	1737.43	1324.5	1690.22	1767.33	2151.15	1257.4	2572.62	1799.57	1214.28	1194.54	2722.66	1658.43	315.602	2354.92	1283.28	1352.06	2086.07	595.156	1229.28	1188.52	2371.39	1744.69	1259.82	1674.73	251.959	243.117	777.219	996.502	1419.9	1	1800.45	1
Q99436	PSMB7	499.347	967.297	1	232.678	1	254.201	1284.02	1542.72	94.1355	1	802.861	160.522	275.308	174.589	1	1	167.135	122.368	156.915	118.189	293.419	96.1484	1	124.354	1	159.672	126.739	201.424	1	1	181.571	170.577	1	1	1	267.708	140.923	1	1	1	1	1	1	1	166.963	1	1	61.5542
Q9NR31	SAR1A	197.042	959.928	1	266.758	177.772	375.896	591.329	525.711	789.877	534.691	399.438	377.108	512.841	286.453	604.394	901.956	845.071	206.696	531.212	291.669	326.818	1365.26	635.146	806.036	687.386	756.018	478.414	684.365	485.137	647.615	1470.49	537.009	1043.03	442.576	1	922.26	1194.04	555.005	1525.56	1138.45	644.789	1167.43	647.899	537.655	1558.03	1	726.796	1020.5
Q96C19	EFHD2	691.183	956.659	1	1565.18	1	1631.45	1828.1	1363.03	1571.87	1600.99	1131.58	1160.61	1284.46	1134.37	814.758	1267.31	1867.64	1511.86	2196.18	1131.46	1226.83	1408.33	2035.71	1329.49	1350.23	1060.48	1487.34	1311	1	1539.94	1332.59	833.492	1736.91	1615.34	1440.84	1291.71	1064.7	1661.9	1852.49	1562.83	1	1	1058.99	1089.65	1384.6	1	1618.27	1
Q14847	LASP1	945.996	956.261	667.502	1133.19	1357.96	1106.41	1433.76	1380.03	1387.86	1477.86	1172.55	1355.61	1445.46	1282.94	977.954	1313.26	1245.61	1482.7	1576.21	1084.04	1296.28	1356.61	1617.67	1420.99	1372.47	1062.52	1788.73	2151.66	797.934	1087.62	1431.12	1097.28	1578.79	1206.23	1479.38	1354.37	1127.34	1167.28	1201.11	1606.01	622.263	538.365	756.207	1028.87	1595.09	774.606	1713.03	650.922
P68104	EEF1A1	749.114	950.74	1382.44	737.865	1323.55	514.789	1037.76	759.54	718.079	1036.63	987.974	851.292	902.051	817.867	847.014	1171.31	914.747	754.856	849.445	889.574	892.137	925.993	882.508	997.296	1186.24	799.289	1104.7	2091.7	2643.42	758.071	773.613	597.68	630.481	524.464	723.198	1005.81	910.48	900.638	718.125	750.081	1276.39	2770.11	600.779	652.294	730.7	1177.67	1372	1913.52
P02745	C1QA	926.647	946.247	1	1	1004.86	1544.21	1311.69	1405.7	1142.58	1	1605.31	901.866	1482.24	1	1	1	1062.21	1370.42	1553.24	1309.68	1038.16	808.042	1166.58	1179.79	808.408	983.325	1254.55	858.061	1	1	1442.77	1	1211.48	1504.9	1010.67	1299.98	1	1146.58	1439.65	1	130.353	1	1272.11	1	1	1	1	1
P13796	LCP1	805.392	945.435	15.561	896.971	69.5107	1447.62	1123.42	890.972	978.337	1339.17	1307.79	1119.74	1041.65	1016.31	721.959	873.62	1169.75	795.083	1832.54	1176.06	1800.79	1342.54	1354.3	936.321	1490.32	1028.38	1034.88	1471.52	1	786.38	1553.71	918.829	1433.43	1157.22	1478.39	2148.25	920.431	882.251	1880.45	1181.72	170.394	1	829.356	1258.64	888.847	1	1768.47	92.2933
P14780	MMP9	392.108	945.314	257.811	782.856	288.18	646.458	1859.53	1013.42	2114.08	1018.8	1141.33	1588.95	477.821	1408.76	1369.45	1554.47	2032.64	944.161	900.243	1169.52	1140.89	1873.76	1699.72	1638.09	1822.23	1704.32	1202.27	3350.19	246.655	2167.2	2337.17	548.694	1294.45	1038.18	1890.69	3485.76	746.197	1492.84	1197.47	2491.24	316.437	243.376	1047.27	1769.33	1114.88	369.487	2137.27	321.609
P43307	SSR1	672.752	943.758	788.631	364.982	338.112	1008.57	987.949	1034.76	325.919	1	1034.46	452.415	849.41	295.82	1	1	265.516	228.94	1	261.876	572.965	704.685	585.122	353.537	225.138	168.717	454.752	1	1	154.128	332.283	1	365.712	540.602	260.711	634.512	370.578	476.723	354.162	370.762	1	469.367	447.781	331.488	536.838	279.983	1	1
P62820	RAB1A	1	943.025	1	1	1	366.991	760.898	431.311	613.18	1	924.174	1	419.156	1	1	870.028	432.163	1	1310.53	335.434	1	1326.07	567.372	730.54	677.345	1	1	2270.37	1	369.083	1134.85	1	395.005	147.951	769.377	566.522	1	1	1450.21	1	1	1	676.13	1	464.806	1	1	651.279
Q96DA0	ZG16B	6536.43	939.58	1174.04	2249.02	544.037	401.905	215.841	2476.5	395.466	151.049	134.659	575.572	1182.88	514.779	1	177.115	1	1	891.836	1	252.045	461.58	485.526	1	1	858.054	226.894	172.2	207.173	350.956	175.332	1	364.091	1	137.18	230.802	197.277	1	374.206	1	548.866	183.492	255.597	1	1	1	128.789	598.567
Q8N6Q3	CD177	1252.83	933.237	1	1	1	139.991	2574.87	627.182	2126.16	2758.48	2541.45	1	858.781	851.972	1425.03	918.881	2406.76	1274.86	1169.18	1673.26	1776.47	3174.6	1597.66	1709.38	1551.49	324.739	1436.38	1	1	573.005	1	144.591	1	313.871	2819.36	342.228	2474.58	901.748	1798.4	564.388	1	1	1733.92	341.186	1664.5	1	806.837	1
P04839	CYBB	679.777	930.878	507.632	505.309	833.79	1062.75	982.359	1238.98	1382.9	1531.53	1394.75	1232.65	962.078	936.25	713.043	1292.55	1109.81	1115.21	1399.06	960.162	1138.67	2002.13	1295.64	1098.75	1272.2	1052.65	1254.28	1859.3	835.75	923.47	1449.57	376.335	968.943	777.131	1198.84	1472.6	1303.41	944.804	1348.24	1184.23	585.601	675.288	807.186	1060.32	1205.53	517.076	1097.84	1094.45
Q02413	DSG1	559.433	924.609	1735.74	576.1	168.851	282.413	218.814	341.84	252.591	218.511	184.026	510.696	1616.64	296.43	217.679	166.949	275.449	239.25	172.96	322.578	403.043	181.571	246.773	272.974	193.885	191.667	270.907	353.777	291.639	360.82	238.043	209.055	207.808	390.618	269.61	171.132	220.05	327.194	184.012	241.232	270.025	268.998	182.548	216.762	247.385	112.8	222.488	304.102
P30050	RPL12	239.506	919.743	740.337	177.754	785.599	395.732	497.872	595.878	382.834	527.432	639.507	2814.28	5312.09	331.866	370.146	716.378	896.299	241.908	606.784	509.209	822.371	1068.91	513.846	1081.58	596.635	539.553	716.18	1625.12	1852.28	818.668	836.027	1352.35	1	556.405	1268.52	849.847	528.759	1686.96	1007.1	910.563	682.56	2815.71	585.011	323.42	736.78	603.166	603.744	2970.4
P04920	SLC4A2	502.445	917.296	1	1	1	1	1	1024.94	1	1	1	1267.45	1	1	1	1	1	1	1	1	1	1	1143.05	1	1	1	1	1	1	838.744	1	1	1	1	1	380.874	386.957	1	540.873	1	1	1	1	1	1	1	1	1
P01860	IGHG3	1	910.493	139.686	47.6606	1	1	1	1	1	1	1	1	1	1	1	1	1	1	1	1	1	66.0408	1	1	34.4916	1	1	1	1	1	1	1	1	1	1	1	1	1	1	1	1	1	66.6839	1	1	1	1	1
Q08722	CD47	181.798	906.431	340.65	766.431	748.743	610.36	604.475	555.182	522.156	453.379	730.522	392.906	133.669	374.293	464.52	423.863	449.266	698.74	573.621	691.39	133.15	371.946	396.214	596.644	524.729	671.424	186.28	378.192	459.451	636.199	610.106	85.7812	638.852	299.513	769.868	712.8	318.543	308.57	600.462	476.371	1187.81	1227.92	320.184	825.747	539.301	721.705	1015.44	602.573
P30041	PRDX6	873.807	895.568	277.419	924.959	231.964	1089.71	925.022	902.656	1058.78	1274.2	797.259	818.931	1345.93	630.606	985.285	1035.75	1052.9	1135.9	1174.41	1552.69	1229.24	1251.84	902.511	1008.15	1198.98	947.461	979.102	938.684	1	656.234	1131.1	604.418	769.218	1029.85	1255.96	1478.12	969.362	852.032	1118.65	1522.49	156.503	331.658	660.147	831.426	1130.5	382.373	901.322	413.506
P25789	PSMA4	1467.45	886.945	1483.7	842.68	1	1084.05	1094.75	2191.14	104.619	746.235	1169.22	550.217	382.028	713.261	1	456.394	681.879	448.664	688.808	555.521	1342.78	773.171	397.401	1	798.228	333.548	572.71	544.651	1	389.988	527.842	229.222	538.089	503.459	683.251	591.467	1240.69	1	950.069	1	1	1	270.675	1	649.169	1	788.21	1
P10153	RNASE2	932.504	886.94	1	526.624	1	1	1	1	349.338	1	1	1	1	1	1	1	479.463	1	1	1	1	1	1	1	1	1	1	1	1	1	129.205	1	261.543	1	1	1	693.462	1	1	1	1	1	1	1	1	1	1	1
Q5VZB9	DMRTA1	1297.26	881.635	819.806	265.221	2040.67	403.603	271.871	1	644.249	2080.99	1207.45	2898.61	453.872	1512.71	757.956	291.572	409.282	1	136.119	1	1272.22	259.625	184.296	919.683	437.974	958.025	1633.26	1	1275.71	1744.13	1340.16	1220.16	660.927	1492.3	384.949	1	274.809	441.07	270.475	1	349.942	2718.5	628.885	288.933	124.809	619.808	1	1543.07
P26038	MSN	794.111	879.972	170.145	997.209	355.401	889.684	1395.29	1179.16	1043.85	1223.18	1178.95	1334.41	1112.94	1387.76	711.457	1226.04	1203.43	1129.73	1316.6	1342.24	1262.88	1145.23	1317.46	1039.85	1235.77	933.127	1605.92	1675.15	225.424	797.584	1380.96	843.826	1328.62	1214.04	1018.48	1213.94	1022.3	1080.52	1141.8	1061.82	1	243.446	771.153	795.17	1010.41	354.134	1257.41	225.236
Q9P0Z9	PIPOX	1	876.643	1	1	1	1	1	1	1	354.233	716.383	429.926	1	1	100.087	1	1	1	1	1	1	1	363.31	872.753	1	346.416	1	1	1	509.437	1	1	1	1	1	1	1	1	1	115.229	1	1221.46	1	1	252.702	1	1	1
Q8NFU3	TSTD1	624.325	870.234	1	691.599	1	1557.36	1327.16	1767.77	1296.48	1115.75	1142.37	807.494	1433.52	531.515	762.994	1076.29	1200.09	880.885	1720.75	737.086	847.226	1293.11	1358.08	1039.6	1261.76	883.088	1174.8	2647.53	1	485.791	1290.85	620.669	722.54	396.04	1534.49	1524.57	975.095	874.379	747.21	1350.83	1	1	600.623	702.826	1151.78	1	1185.52	1
P35241	RDX	637.122	860.057	155.621	525.516	266.072	1038.28	1014.19	740.71	1004.5	1155.37	1277.44	912.127	968.842	809.918	578.213	956.395	1104.46	901.18	1295.46	1115.59	995.389	1261.74	939.467	1061.93	1243.43	884.617	979.217	1757.26	253.823	556.117	1157.03	526.155	1118.72	1111.23	1217.62	1449.99	946.031	1202.86	1361.25	1015.69	220.061	82.2734	888.631	919.093	762.71	138.083	980.125	245.36
O60519	CREBL2	1	854.449	1	1	1	1	1052.68	1168.57	1	613.058	1	608.163	1	1	1	1757.22	1	1	1	1	1	1	1	1483.9	1	1	1121.27	1	1	1239.98	1	1	957.656	1	1	1	1	1	1	1	1	1	1	1	1	1	1	1
P01591	JCHAIN	670.383	852.743	150.598	624.856	1	388.385	103.88	1	210.877	1	224.221	411.252	1340.73	1	269.898	221.652	1	1	78.1314	1	154.729	375.726	1	1	1	1	110.883	265.934	1	296.967	1	386.827	367.14	259.101	1	1	1	255.459	1	1	181.796	1	1	1	1	1	1	182.802
P22894	MMP8	688.817	844.019	426.241	1165.44	444.78	1054.5	863.313	1070.14	1327.08	900.894	1323.49	917.165	706.035	693.904	890.085	1977.84	1337.27	726.428	876.507	817.972	1092.77	452.222	1891.35	1612.63	924.262	1557.69	778.463	891.376	494.859	631.645	628.876	250.252	914.779	652.197	1121.59	1445.84	932.595	991.966	760.454	892.505	1085.24	238.916	575.466	1021.66	944.637	196.267	858.563	216.476
P35268	RPL22	603.887	842.692	589.262	771.376	330.478	884.587	717.326	1050.83	772.581	767.058	848.939	685.176	1154.77	985.907	699.719	576.037	1225.27	766.248	961.539	860.707	1118.48	613.734	1258.77	1063.24	1070.96	944.087	791.779	917.946	748.603	1114.61	1117.23	281.194	695.025	684.068	932.049	750.266	508.429	979.554	769.471	1063.48	475.439	870.34	472.705	763.149	458.358	397.895	592.925	1432.03
O75608	LYPLA1	453.409	842.604	1033.05	539.055	1	484.554	1258.59	664.466	513.593	739.197	1179.06	494.865	862.193	228.746	484.699	518.451	797.154	458.477	649.251	607.108	308.315	622.021	487.234	609.795	573.328	472.554	561.649	1028.61	287.265	382.898	659.632	1	514.59	550.081	478.028	641.235	739.989	433.193	435.989	1136.66	275.537	266.565	672.202	403.949	688.328	293.165	550.884	221.073
P04792	HSPB1	460.874	837.535	217.401	271.253	679.232	457.226	495.192	365.534	266.087	501.796	520.241	476.268	1804.86	679.294	1	261.794	1	172.208	330.357	298.183	468.35	320.656	242.454	188.078	179.089	135.449	450.912	619.74	577.614	245.941	215.508	296.994	1	474.75	431.102	144.746	253.004	394.999	111.286	1	447.97	726.569	282.603	170.964	270.696	529.988	691.259	737.539
P09382	LGALS1	324.979	830.364	3090.52	147.082	2584.91	1	457.841	1211.77	1	961.896	508.461	1554.74	995.615	1	408.895	477.638	656.142	1	834.28	745.592	1038.48	1573.19	926.492	751.402	871.211	1	404.211	1771.16	2877.75	625.883	1	1	412.088	1	989.877	591.595	1218.02	709.986	2650.32	1864.45	3045.46	4391.86	1061.24	888.208	518.173	1739.11	456.407	8008.27
Q7L5L3	GDPD3	725.544	828.87	359.105	1890.73	1	609.149	1	1	1	1	716.779	1	1	1	1	1	1	1	1	1	1	1	1	1	1	1	1	1	1	1	1	1	1	1	1	1	1	1	1	1	1	1	1	1	1	1	1	1
P11142	HSPA8	591.722	826.408	281.297	645.638	226.466	872.08	699.774	865.752	1084.17	736.753	657.087	636.548	731.043	811.977	762.859	774.64	780.312	767.254	819.867	793.473	855.633	810.562	848.095	1018.06	666.332	765.486	726.165	1037.14	382.801	884.845	675.842	503.146	762.258	823.38	821.438	746.235	829.276	625.212	742.418	1015.05	257.935	348.008	546.047	686.867	755.355	270.768	1022.25	276.646
P45880	VDAC2	413.315	823.534	928.87	568.804	235.361	628.943	775.049	600.588	447.405	624.384	726.374	562.514	714.217	440.236	1	566.327	542.573	480.149	408.731	439.774	590.328	1707.63	933.072	354.385	473.263	389.085	400.133	1116.54	729.015	433.075	396.213	337.35	606.324	340.118	456.7	671.991	574.58	225.886	686.48	572.551	323.824	527.137	850.495	320.338	542.29	417.192	576.663	429.089
P29972	AQP1	1	808.965	171.918	1	1074.14	1	427.484	497.701	1	3991.31	1	1	1	5659.47	1638.49	1158.8	643.969	1	1	505.214	414.834	1	108.391	1	217.63	536.658	1	2323.29	2371.47	1	1	1	1	1	266.463	1	297.733	1	1	1	1	1526.33	458.744	1	1341.39	1009.94	1225.27	1
P63000	RAC1	204.297	797.839	1	517.146	1	1	287.434	462.371	1	165.057	314.565	146.153	693.98	1	1	719.59	297.418	1	615.172	133.148	1	325.736	124.841	716.476	372.206	516.1	1	305.392	407.636	501.011	281.715	403.603	180.065	187.104	456.063	868.139	376.883	96.9174	302.668	719.669	1	392.9	1	369.45	288.618	1	379.655	1115.53
P25786	PSMA1	614.622	784.845	650.397	564.088	1	515.397	768.227	815.469	231.208	243.977	801.118	373.545	449.528	225.193	126.374	322.362	211.211	181.732	464.509	209.485	684.923	275.136	192.594	220.076	349.293	277.593	319.595	294.442	1	172.679	224.904	286.945	224.273	257.318	418.447	246.53	225.266	210.299	249.912	218.073	1	1	220.129	310.064	155.735	1	234.473	1
Q15056	EIF4H	379.62	784.838	1	1	1	582.397	569.122	748.119	623.466	823.792	740.575	548.15	401.934	651.546	1	737.085	578.542	753.568	716.332	594.475	760.282	700.674	818.191	593.005	459.363	830.935	793.201	844.141	1	447.975	765.591	386.168	315.522	546.386	538.269	690.592	431.829	550.595	688.262	621.846	1	1	411.516	644.703	432.439	1	691.557	1
Q01105	SET	492.996	783.931	1	555.474	1	776.96	341.919	686.656	473.376	815.64	542.786	464.636	714.555	378.112	800.152	532.776	618.645	339.396	665.345	606.224	556.432	849.983	652.902	645.836	764.683	1193.2	747.352	563.319	1	637.102	519.313	413.6	757.284	1184.69	397.07	381.849	439.157	517.536	794.502	637.619	1	1	782.327	755.052	363.2	1	608.727	1
P09525	ANXA4	633.303	782.716	464.035	542.763	334.432	756.162	823.652	773.098	648.171	922.689	757.354	533.36	835.235	534.98	556.366	547.391	810.769	776.106	811.111	867.01	695.453	789.621	1183.5	734.221	1041.96	637.748	393.149	1086.96	174.968	578.194	842.357	713.854	796.001	586.78	782.324	801.687	622.399	755.459	781.292	1078.64	1	1	618.032	770.119	1008.16	217.321	1006.94	381.362
P13716	ALAD	967.039	781.21	1343.85	1045.88	1	913.229	1349.36	864.435	1	191.808	975.026	113.21	485.462	1	186.474	87.5068	192.275	260.937	1	180.538	726.33	267.465	202.773	254.751	221.603	1	182.47	323.486	1	36.6359	162.371	113.282	195.531	181.925	207.449	173.183	263.022	1	120.62	1	80.2653	96.086	1	149.063	147.575	1	186.242	1
Q9UII2	ATP5IF1	1	780.296	1	365.6	1	852.01	649.25	1304.31	1120.47	914.386	1071.58	982.948	1	541.977	1	641.429	1	1698.07	921.492	693.36	813.271	1640.45	2250	3483.77	1	3113.17	896.94	1929.16	592.59	912.816	1467.97	1	757.016	1090.39	1217.61	1575.49	822.712	580.04	1705.13	987.3	1	1	1	797	1868	1	814.936	1
P61158	ACTR3	497.728	777.825	239.98	803.838	1	947.67	740.196	750.09	884.402	791.524	934.532	734.547	954.753	682.361	534.797	766.783	853.281	853.399	1024.75	749.809	769.41	1025.69	885.136	1043.67	998.777	801.579	727.45	1250.37	259.959	570.855	929.101	538.513	874.406	571.886	1092.65	1210.96	873.305	693.529	1239.63	909.865	380.892	1	532.506	907.624	646.237	1	986.879	135.667
P40925	MDH1	797.558	773.456	143.207	1126.54	1	1110.97	1046.77	1331.12	1095.14	1215.8	1049.91	1361.97	897.344	1171.35	1372.41	1252.48	1237.72	1210.31	1505.57	1522.66	1282.24	1452.69	2841.43	1261.6	1221.06	1093.35	1707.13	1032.76	1	1045.11	956.003	841.123	1687.36	1494.82	1330.56	1081.63	1545.07	1126.96	1150.77	1427.98	1	1	747.565	945.718	843.53	1	1730.31	1
P27797	CALR	396.565	766.781	31.7597	781.235	358.196	595.113	734.496	648.704	600.315	650.714	564.88	499.152	661.973	566.226	599.709	975.545	459.529	567.408	1021.51	682.918	665.459	863.367	832.249	515.495	691.236	583.092	623.021	1506.52	429.733	633.58	695.806	408.391	480.694	1009.25	762.131	667.842	467.971	552.504	919.325	642.536	296.459	284.562	479.579	590.497	652.785	279.31	538.742	287.718
P55957	BID	545.276	760.027	1	1086.27	1	781.239	893.764	726.77	679.143	1280.19	668.862	519.069	1407.33	793.987	934.9	682.77	881.339	894.998	966.705	462.604	1054.92	753.481	652.569	559.851	985.37	692.161	888.583	1370.64	1	481.919	818.947	629.078	792.282	1239	809.732	1216.78	483.462	763.585	1107.62	799.028	1	1	538.404	530.599	1013.72	1	1132.47	1
O00483	NDUFA4	792.788	755.704	1	1	868.097	497.347	1705.22	1239.08	601.142	1105.72	786.981	836.73	948.213	1628.55	1	600.096	1904.02	811.149	478.152	755.717	1	3065.78	1790.24	797.503	1911.89	241.542	1901.43	4434.39	502.557	603.063	1195.23	303.236	1473.99	1	591.858	840.589	1207.72	566.113	461.569	1975.14	1	400.166	691.2	997.143	1551.4	383.776	1013.6	1
P26447	S100A4	1937.73	752.436	308.596	1	1	2557.82	3521.49	3344.07	2392.18	1787.69	2126.47	3434.64	4991.31	2154.51	1603.01	1174.17	1869.29	3323.18	2429.96	2300.97	2947.84	2688.74	4599.44	2987.39	1887.36	1801.03	3035.82	2715.29	1	2173.45	3089.81	1669.62	3316.15	2080.24	1644.47	1148.36	1773.24	2259.49	1968.22	2912.04	1	1	1647.07	1852.02	1806.9	1	2543.66	1
P08567	PLEK	1	751.358	1	344.793	291.522	755.139	585.312	419.643	422.819	743.769	671.911	270.512	712.69	1	651.165	340.765	935.95	574.372	1230.58	604.645	619.451	498.909	451.75	736.863	860.448	738.888	457.957	468.883	1	486.483	836.812	374.743	781.154	603.697	728.996	834.912	818.15	557.595	1132.32	878.187	123.72	1	498.793	522.582	655.727	1	612.35	1
P56537	EIF6	864.79	749.243	1090.93	2261.46	1	888.248	861.836	715.724	189.622	187.869	460.992	213.966	549.722	225.824	1	202.2	200.082	1	320.174	155.202	402.047	201.907	136.231	132.45	312.149	242.585	1	244.032	1	269.387	236.68	1	1	237.003	1	1	122.674	1	183.887	1	1	1	1	273.926	1	1	1	1
P07237	P4HB	590.917	744.729	390.246	732.343	319.527	724.896	824.543	953.599	1094.8	745.435	681.625	841.817	926.005	660.738	533.974	1214.47	853.469	888.087	1208.07	1020.78	927.112	1032.07	975.473	1021.35	927.812	635.976	659.52	1382.01	251.424	887.349	894.852	478.116	686.19	946.092	961.842	1315.1	778.934	648.39	824.136	1091.35	189.874	130.142	667.695	640.841	758.524	160.099	679.783	180.094
P08758	ANXA5	438.874	736.465	213.148	492.815	346.778	715.156	644.974	504.634	395.978	1085.94	644.974	681.507	757.257	1045.94	751.594	749.028	621.806	984.281	991.926	494.831	859.991	788.539	865.369	863.4	774.222	633.869	663.073	1030.91	452.572	522.637	675.588	558.011	729.083	892.634	676.793	852.037	800.273	781.064	840.675	788.914	401.12	471.952	468.58	624.657	725.496	512.017	433.185	2722.58
P62993	GRB2	522.667	727.229	300.598	566.183	1	629.17	1149.42	766.962	1225.3	1047.27	658.124	798.575	792.015	680.313	507.896	891.17	758.234	784.049	803.633	500.256	494.049	809.354	944.029	626.518	735.451	1021.62	820.087	964.739	212.945	491.859	929.459	488.402	713.34	665.881	757.33	1253.15	720.888	497.723	736.813	1016.26	1	285.491	390.472	1006.87	838.781	1	666.322	1
P28062	PSMB8	726.026	723.31	723.772	866.735	1	858.955	1221.67	1436.7	556.963	738.657	1688.06	560.44	735.1	399.578	373.748	775.71	552.314	582.433	805.75	732.676	910.164	588.002	629.712	805.943	626.579	527.475	660.885	826.279	1	788.344	543.894	495.486	629.226	340.599	497.282	620.876	448.245	473.318	551.382	489.553	1	1	285.416	478.531	479.488	1	424.578	1
Q9UM07	PADI4	306.307	723.152	326.601	282.781	207.418	653.194	621.897	592.931	870.535	727.66	654.49	572.791	566.934	608.243	457.159	630.411	764.875	912.481	777.348	665.607	599.349	840.485	684.376	876.979	748.722	811.346	623.083	1115.86	727.539	475.193	916.02	458.991	593.939	546.658	831.217	990.887	616.012	624.605	884.723	826.809	171.028	317.528	863.295	550.394	767.065	179.065	704.814	185.933
Q13510	ASAH1	608.225	717.607	435.085	1573.21	556.112	987.66	559.924	692.583	1267.82	1	568.928	406.014	268.03	1094.13	1	650.729	501.612	504.994	729.691	785.098	56.5744	241.942	553.692	1535.25	461.686	529.025	1	244.092	639.88	435.198	968.434	1	703.915	193.216	610.322	795.533	666.986	726.861	428.545	386.103	1237.55	646.672	358.511	964.773	559.649	552.933	398.434	814.963
P62851	RPS25	169.88	716.551	439.825	269.036	274.419	496.038	801.491	580.153	465.212	778.024	613.04	546.993	1362.5	536.46	1	941.741	934.405	487.505	728.392	485.749	735.23	665.963	460.485	1020.43	1014.32	905.909	272.367	1011.59	854.676	605.977	852.079	530.828	702.159	734.035	1146.22	683.262	397.234	629.021	589.579	1046.03	451.577	1434.67	452.246	1124.46	608.718	173.037	728.603	930.16
P13693	TPT1	813.545	710.738	1	1	893.224	651.745	1539	1369.77	1001.95	1159.23	801.432	1847.57	899.374	1212.56	639.618	720.753	725.234	1101.58	1363.08	639.803	1318.96	822.175	1371.85	1157.33	694.255	1023.97	994.38	1061.37	456.348	301.893	557.757	1247.75	1177.11	837.686	989.408	1149.6	1227.54	1052.16	645.477	854.52	1	405.791	587.672	840.9	606.229	1	547.886	252.979
Q16629	SRSF7	1	697.409	1	1248.47	1	738.238	1	1633.05	1066.64	697.961	622.497	1413.18	1145.5	2214.54	1	1287.95	1016.2	1	1161.7	1484.96	1162.24	1268.68	1489.05	786.969	1319.36	3098.12	530.23	869.038	1	2680.76	1	651.251	712.843	1026.66	672.764	690.554	807.116	1131.87	788.879	1	1	1	513.484	1125.78	934.274	1	862.333	17.8371
P21462	FPR1	412.423	687.588	305.275	317.493	375.69	566.456	773.794	726.661	603.045	1200.37	667.911	1067.87	827.318	509.211	491.106	641.229	1038.98	717.614	766.532	548.636	527.526	1159.91	782.055	339.105	1386.46	989.698	609.188	857.247	163.141	872.515	567.615	346.125	1172.61	1048.74	901.762	855.739	588.495	474.592	629.944	838.478	328.583	75.9784	726.471	744.09	1040	187.793	949.819	376.532
O14818	PSMA7	983.541	685.739	507.765	379.901	1	801.105	1506.23	1472.19	452.138	488.375	1070.08	442.805	1199.33	284.968	469.869	478.335	460.589	258.367	632.383	486.595	938.127	566.799	270.981	393.551	637.162	308.056	565.006	525.792	1	464.635	422.003	357.257	380.396	462.119	486.754	584.555	495.071	478.639	643.569	558.917	1	87.2102	310.826	343.298	385.491	101.148	421.936	269.237
P43490	NAMPT	435.725	680.28	827.032	611.756	107.064	1079.95	855.158	1116.17	1328.16	1158.04	925.581	1199.89	1300.46	705.918	805.341	1165.78	646.385	661.547	2096.88	832.096	856.543	1111.67	1087.53	842.344	1414.04	738.6	1315.25	1109.97	637.328	911.251	1067.25	828.322	1144.24	957.843	1257.08	863.762	1088.25	716.59	1362.48	1285.33	523.467	532.599	920.166	800.72	1317.78	220.452	1367.96	561.294
P30049	ATP5F1D	1	679.516	69.705	468.809	1	760.284	439.1	641.872	455.146	725.205	1175.05	817.759	228.092	296.607	204.819	1	402.978	143.746	562.018	532.924	1249.84	1907.49	855.426	298.816	437.221	1	196.296	3439.91	1	132.087	537.796	306.313	467.263	164.753	449.068	908.277	622.212	276.283	594.255	967.145	1	1	655.792	303.051	770.416	1	673.205	1
P54577	YARS1	141.555	676.951	9.72153	63.3392	1	1	824.044	68.461	47.535	160.572	295.284	234.07	58.0945	1	52.4758	65.3156	67.3824	44.0606	103.919	109.412	92.0852	88.1956	138.449	55.4218	202.589	71.2718	1	89.5416	152.281	1	213.386	1	37.1824	350.023	200.43	72.9872	136.802	1	57.5613	40.5569	1	242.4	744.783	35.2818	368.338	1	71.6413	73.7996
P01876-1	IGHA1	1054.61	675.907	201.255	378.048	488.896	132.502	1	1	1	1	358.71	377.551	625.411	306.304	1	1	1	1	923.239	1	1	629.949	455.048	439.883	1	1	1	1	81.7489	1	1	1	1	1	1	1	1	210.38	273.599	1	184.346	1	1	1	1	60.8272	1	425.256
P28074	PSMB5	1581.32	674.551	1389.88	562.844	1	497.032	619.886	380.912	1	1	471.769	1	478.776	1	1	1	1	1	1	1	195.788	1	1	1	1	1	1	100.073	195.672	1	1	261.795	1	1	1	1	1	1	1	1	1	1	1	1	130.431	1	1	1
P52907	CAPZA1	904.737	673.905	344.128	583.582	1	492.413	795.822	1211.35	551.998	876.019	534.008	667.086	778.788	1058.7	693.972	1469.57	1564.92	643.994	789	1189.76	605.849	736.723	1591.24	1500.22	1418.19	849.791	630.843	657.263	1	608.952	663.11	590.068	778.015	742.81	778.271	654.021	601.549	871.703	1181.16	858.496	1	1	840.06	619.362	867.251	1	1090.74	1
P30101	PDIA3	1356.59	672.508	115.258	481.26	202.97	518.46	539.264	549.751	506.019	481.945	510.069	417.547	509.703	390.577	331.756	782.866	524.621	516.158	640.311	576.475	424.333	756.547	560.94	550.56	667.763	464	401.17	793.107	179.838	496.503	627.034	252.598	403.672	518.232	490.304	541.543	507.226	361.578	563.473	568.814	46.1191	149.616	446.673	377.022	568.331	94.9984	438.103	145.326
P24534	EEF1B2	417.851	667.378	1	701.485	1	797.867	837.796	578.214	811.363	830.779	814.264	596.335	727.772	923.184	1	1029.9	819.077	381.714	881.802	294.098	143.352	633.106	607.973	874.723	965.122	412.838	727.841	834.465	1	632.745	828.117	267.282	869.121	504.837	900.41	757.386	467.452	665.06	632.987	724.696	1	1	372.282	591.797	680.912	1	607.8	115.808
Q9HDC9	APMAP	570.222	661.705	658.314	1036.75	1391.47	907.661	886.199	810.289	1100.12	1188.84	1061.26	1205.86	811.785	989.28	1042.97	1004.87	943.685	640.716	1121.45	788.322	654.063	1202.84	878.578	1098.82	983.863	763.295	874.61	776.29	1272.44	1392.3	922.886	762.63	1061.12	1219.95	770.451	673.92	991.505	818.631	956.592	631.976	1124.98	1085.69	1034.96	756.461	1039.93	795.233	808.775	1002.44
Q9BS40	LXN	358.801	661.204	1	312.355	1	703.232	606.529	550.214	373.494	456.825	724.072	425.919	874.721	377.943	345.558	352.474	675.463	365.529	698.288	526.078	660.501	403.089	765.37	386.515	749.914	507.33	179.648	536.603	1	322.529	504.641	365.321	570.173	436.133	587.557	476.128	326.647	583.35	377.051	682.194	1	1	1	382.531	618.43	1	366.469	1
P04439	HLA-A	252.471	660.662	334.457	133.778	749.981	1	574.2	813.541	488.277	708.547	572.976	630.402	285.162	569.17	441.212	841.086	467.01	367.969	1126.4	503.502	729.99	413.727	639.743	726.795	625.708	392.77	439.735	1720.27	1040.44	464.408	496.081	224.829	525.311	824.444	707.294	1	383.21	1	378.834	379.02	1	829.004	1	301.65	475.159	658.532	366.019	316.329
O15540	FABP7	1	656.976	365.312	1	327.267	1	139.564	957.706	1	781.555	1	23.6295	232.287	741.684	497.843	404.337	1	163.834	1	1	529.672	832.108	161.205	1	184.448	1	767.508	856.888	858.601	185.534	1	1	1	1	339.976	1	395.366	1	231.261	1	292.249	783.067	209.283	1	169.574	734.813	124.636	410.134
Q6UX06	OLFM4	1	656.688	104.868	1	87.5	30.3824	134.833	1	476.94	1	130.028	36.6036	1	453.178	1	1	738.65	96.7014	1	82.9892	1547.33	1	165.868	487.803	88.0741	1	1	748.265	1	72.4663	905.388	1	103.948	1	931.861	1014.75	413.159	1	1	814.607	1	118.127	1	339.525	1	234.048	1	1
P39687	ANP32A	964.768	654.389	1	886.036	1	1115.88	1039.49	912.193	1114.69	989.806	885.977	754.161	912.233	731.629	736.711	894.569	991.12	980.152	989.839	764.886	653.211	1027.39	883.536	969.914	1405.83	865.174	1014.86	1136.41	1	1181.67	1050.23	1190.69	1000.94	1565.92	1032.57	1566.73	889.844	1008.52	1395.52	977.964	671.605	1	1349.65	916.492	1223.81	1	981.393	1
Q9UI15	TAGLN3	1	651.412	1	1	1	742.957	729.12	1	211.333	494.679	464.996	1	78.804	1	1	1	210.286	1	776.892	1	1	785.806	1	131.087	1	1	1	1533.56	1	1	1485.36	1	1	1	1069.19	1620.9	1	1	1430.45	133.024	1	1	1	1	330.399	1	1	1
P25090	FPR2	390.596	648.499	220.625	1	478.379	338.788	591.441	462.009	551.86	744.372	547.487	622.217	677.409	1	433.086	588.997	614.872	643.937	654.541	353.735	1	484.75	822.726	443.333	696.551	375.378	700.477	745.688	1	680.321	433.337	1	685.453	549.708	932.038	639.522	521.17	618.059	642.47	513.086	468.232	1	699.052	640.269	549.041	1	1105.44	1
P62266	RPS23	407.98	645.939	240.886	1	223.663	441.346	384.136	421.492	491.943	290.128	436.399	548.652	756.197	1	342.436	467.697	665.087	776.031	1	188.091	708.675	242.194	425.056	585.231	473.241	575.029	502.533	694.127	184.187	1	225.669	500.274	332.713	189.945	1	518.139	320.579	517.295	266.664	503.594	1	1	1	421.96	278.459	1	390.534	562.397
O75342	ALOX12B	527.617	644.487	761.942	725.037	1	654.575	439.337	355.667	1	78.517	508.937	144.383	322.485	1	1	1	1	1	1	1	833.699	1	1	1	1	107.734	1	1	106.854	72.4669	1	1	1	114.908	1	1	1	49.9453	52.7843	1	1	1	1	1	1	1	1	1
Q9H444	CHMP4B	442.198	641.444	234.682	362.89	1	693.945	571.971	643.926	545.401	600.746	491.926	571.902	517.496	459.859	453.017	592.446	632.695	496.73	857.543	692.309	374.591	542.695	595.907	578.351	746.851	565.562	556.509	992.342	122.07	353.217	677.122	415.724	373.977	483.336	598.664	743.471	483.019	533.136	684.592	707.461	177.879	381.922	182.023	567.342	335.854	467.358	342.452	749.838
Q15691	MAPRE1	399.262	635.982	1	523.096	1	465.399	682.885	556.056	690.855	633.121	595.368	682.504	499.918	541.221	427.59	711.183	581.657	524.886	662.502	733.141	496.914	703.028	593.644	571.179	728.454	768.32	859.704	767.709	1	621.027	491.144	398.559	509.426	538.156	778.833	862.278	644.431	489.551	527.229	1162.33	1	1	495.146	606.945	544.825	1	682.012	1
P07108-6	DBI	1	633.854	1	1	1	1	1	1	1	1	1	1	1	1	1	1	1	1	1443.34	1	1	790.715	1	1483.24	1	1	1	1143.02	1	1	1110.24	1	1	1	780.693	1	1	1	694.999	1	1	1	1	1	1	1	1	1
P62736	ACTA2	1628.75	629.582	1	858.794	1	1763.52	575.528	338.276	640.538	1032.93	349.632	1	242.634	1	1	867.672	1256.25	1878.47	579.997	402.19	1	883.951	280.228	458.478	1	705.347	275.274	161.619	1	284.308	952.929	1	1489.45	1	466.704	1055.49	1	1	772.188	1458.79	1	1	347.593	252.119	1	1	1	1
P49207	RPL34	397.027	628.896	356.528	1	1	1	1	352.07	1	1	431.937	1	597.076	463.156	1	364.189	655.101	481.522	1	594.383	397.39	1	1	653.223	699.623	1	474.157	591.367	643.455	500.707	288.632	1	1	237.257	490.34	547.035	1	530.722	1	330.95	1	1	1	313.69	351.535	145.816	1	1
Q3ZCW2	LGALSL	941.309	624.998	1025.26	199.251	1	715.684	1100.2	563.815	1	1	364.634	1	1	1	1	1	1	1	1	1	1	1	1	1	1	108.574	1	1	1	1	1	1	1	1	147.711	1	111.14	1	1	1	1	1	1	1	1	1	1	1
O60664-3	PLIN3	1	622.586	1	205.108	1	468.935	485.013	455.745	479.107	487.739	420.692	315.607	636.271	308.384	394.439	563.703	487.351	475.564	773.107	1	292.164	718.899	519.595	378.72	544.16	405.112	622.49	741.796	1	453.655	660.304	370.78	448.2	470.304	574.846	715.79	632.129	318.969	620.808	550.838	1	1	386.179	504.658	572.329	1	789.243	1
P01893	HLA-H	92.4575	622.008	96.1102	169.147	1	516.07	613.434	1	430.78	390.055	1112.34	67.5751	387.429	1	1	481.411	898.307	84.0185	1878.76	226.602	1	797.608	1	203.234	977.619	246.02	1	1285.89	685.897	1	879.727	1	1	1	1189.47	1269.39	1	1	1103.84	251.001	367.169	424.396	221.944	435.638	196.808	212.682	1	1046.55
O75947	ATP5PD	373.262	619.732	1	793.887	1	329.932	780.958	1448.61	789.406	983.421	153.42	1037.77	1304.35	1157.59	1	1	503.156	1341.54	337.785	621.189	1300.93	925.762	1317.85	818.103	671.575	789.929	1168.07	1114.42	1	1	532.133	1	1186.81	778.264	384.708	477.518	957.085	989.454	422.851	1288.49	1	1	436.271	385.496	933.108	1	1313.6	380.229
Q70J99	UNC13D	308.403	618.386	153.381	56.4105	144.762	359.288	291.708	449.363	327.023	285.504	394.549	234.632	416.498	287.707	350.119	761.405	485.975	318.674	482.336	99.8259	105.426	614.911	123.942	508.391	315.703	205.401	414.062	522.014	182.784	347.357	411.18	1	308.018	371.38	526.77	597.674	428.616	142.943	98.9914	395.89	76.4317	96.7852	368.126	98.0288	391.189	123.215	236.613	101.492
Q13231	CHIT1	247.912	618.327	1	425.119	1	515.408	567.206	265.966	640.288	388.782	389.52	300.171	489.461	75.1402	389.398	528.448	558.608	335.334	449.08	524.156	271.792	587.329	259.234	640.701	416.393	567.877	536.369	281.015	1	189.057	252.286	1	560.281	170.744	375.001	630.817	254.778	498.303	346.6	599.083	159.084	1	204.711	593.98	159.783	1	528.821	1
P04040	CAT	1148.9	617.083	999.014	649.901	272.793	975.754	750.152	444.767	334.835	333.44	790.689	344.816	620.361	237.178	376.045	373.026	314.56	397.206	511.931	305.758	338.699	548.949	484.066	387.373	563.739	422.741	346.507	458.895	479.044	376.836	447.111	275.819	437.578	334.059	346.165	423.087	320.744	334.569	344.154	461.091	366.424	353.675	312.411	380.904	451.926	303.906	480.887	355.11
P00738	HP	397.402	616.078	290.365	662.993	505.539	636.226	662.751	556.813	795.203	435.953	753.697	433.354	425.109	491.93	410.602	444.093	646.675	354.113	645.568	395.498	487.315	830.765	500.847	634.332	602.658	516.476	251.966	734.472	293.329	389.266	629.074	419.125	359.738	381.169	783.618	955.307	388.736	402.46	747.568	503.382	609.163	477.206	445.356	587.462	371.763	396.048	495.202	497.908
P54819	AK2	489.164	609.431	1	728.33	1	708.039	686.36	880.227	553.423	524.515	716.735	357.446	1048.35	434.86	370.766	786.815	702.808	632.824	975.125	957.841	671.742	916.869	951.193	531.098	646.315	685.306	901.9	892.857	1	635.271	1231.05	422.087	841.161	612.006	564.089	779.013	862.405	485.281	624.826	898.227	1	1	599.871	447.889	842.864	1	572.411	1
Q9BS91	SLC35A5	277.259	605.935	1	679.984	1	1	415.024	875.638	454.5	1	281.263	1	259.43	1	317.024	1216.67	1	266.363	1	595.582	710.013	1	386.191	471.31	145.063	1	287.606	247.875	1	1	1108.22	1	267.292	1	2834.44	1651.76	208.68	1	880.284	452.708	1	132.378	88.0626	663.195	1	1	311.082	1
Q9BVK6	TMED9	506.562	603.722	672.094	587.052	343.597	401.146	1085.86	1061.12	307.985	445.492	732.441	556.794	551.262	935.632	518.881	470.351	388.709	251.018	475.965	544.2	547.665	525.388	606.243	310.698	437.825	239.08	490.54	1090.91	335.836	633.087	690.948	154.728	214.082	494.048	339.197	337.897	843.642	351.526	586.705	313.89	373.227	394.778	424.528	295.4	515.844	384.157	456.754	633.369
P50452	SERPINB8	545.65	601.046	392.36	647.524	1	948.45	607.288	381.879	1771.51	2999.46	1066.04	2179.02	697.149	1683.15	1288.48	1830.19	875.919	1559.93	3452.69	231.215	506.428	1582.17	2296.21	2347.94	3903.47	1942.15	1893.33	1483.32	67.1615	1934.95	1998.98	1224.1	2076.33	3183.05	2427.02	1435.65	1271.76	1787.9	3409.17	2050.73	93.4945	1	1304.71	1628.84	2755.84	1	1608.56	1
P63220	RPS21	1	599.757	1	1	1	1	1	1	1	1	1	1	1	1	1	1	411.92	1	1	1	1	1	1	1	326.645	1	1	1	1	1	1	1	1	1	1	1	1	1	1	1	1	1	1	1	1	1	1	1
Q96QA5	GSDMA	1257.62	599.226	1001.25	548.605	1	921.994	1201.83	604.658	1	240.455	1325.9	85.5894	419.879	154.504	1	1	1	1	1	1	1219.05	1	1	1	176.715	110.355	1	1	1	28.8831	23.731	1	1	1	1	1	1	1	1	1	1	1	1	1	1	1	1	1
Q02878	RPL6	508.119	597.98	1	115.62	1	176.647	260.014	367.796	948.191	375.504	162.648	552.538	883.193	151.635	517.946	285.318	382.782	238.785	732.715	563.208	328.729	276.835	214.54	1131.58	321.567	287.262	910.257	578.167	355.293	764.15	266.713	70.0527	120.939	530.559	278.4	793.945	588.306	382.272	513.469	459.798	1	462.288	234.198	197.896	245.19	241.951	321.281	497.72
P50995	ANXA11	388.612	596.409	284.552	492.818	206.368	668.763	699.351	656.067	673.703	645.951	682.232	547.422	563.971	503.927	450.695	507.362	629.154	587.205	699.89	513.629	536.801	723.231	743.441	737.359	661.517	620.498	681.163	721.463	234.193	419.73	657.5	369.943	550.042	520.051	716.472	791.996	692.277	525.041	655.819	767.205	194.845	249.881	319.204	608.807	583.149	126.611	675.236	382.008
P46783	RPS10	1	595.327	1	1	1	1	1	380.043	199.99	1	381.002	855.834	1	683.539	1	1	517.684	724.204	391.233	556.792	543.641	423.646	393.028	354.675	423.637	1	479.599	473.027	1	336.507	1	1	1	1	253.031	417.792	218.137	1	1	872.935	1	1	1	1	309.275	1	313.578	1
P61160	ACTR2	68.6106	594.808	49.6966	1367.27	1	715.65	887.563	1	610.38	2445.08	626.33	41.735	235.221	1	2174.9	2387.85	1379.2	1	674.996	1	89.1923	6788.41	116.588	144.38	1648.27	339.705	43.9905	1067.58	1	137.889	567.609	52.3358	135.139	72.8681	566.73	915.684	52.7937	58.569	1100.98	211.406	87.2194	1	555.14	408.271	188.796	1	65.379	1
P31151	S100A7	319.166	591.079	597.737	2273.89	1	892.659	1038.44	1165.16	811.677	805.305	1528.74	1450.96	2482.03	628.726	459.37	526.096	697.409	1	1	1	597.504	1556.57	516.186	1	1011.75	1277.7	1	924.149	783.179	569.1	758.314	1	324.231	952.373	702.334	604.785	1	1136.83	1348.53	1	1	1241.56	1048.8	649.036	841.842	1025.95	1	2136.42
P11413	G6PD	349.592	589.717	229.755	1076.29	244.635	651.465	735.863	933.268	900.46	641.629	697.358	630.98	894.654	811.553	613.232	906.016	764.481	800.42	787.104	974.146	953.25	910.494	1028.73	1166.05	820.578	720.826	1006.05	846.413	283.328	642.752	754.893	656.48	919.307	719.82	867.309	910.499	1018.33	780.927	860.27	893.23	330.927	335.657	633.908	581.453	734.463	200.374	1108.95	409.978
P63218	GNG5	1490.96	588.549	1	2166.19	1	3176.13	3832.4	5413.31	910.972	2304.61	2328.52	2647.81	1784.92	1	1245.55	2725.16	954.5	2113.18	2679.11	3948.43	3077.99	2647.38	3196.42	2831.87	1885.81	1866.24	2280.76	3580.21	1	1946.14	5857.49	1137.58	2863.37	1561.22	1035.65	5038.92	989.99	2086.78	749.89	1	1	1	675.145	1	1669.05	1	2639.6	1037.86
Q99829	CPNE1	627.08	584.579	412.579	360.636	331.549	299.706	302.111	506.383	303.449	281.873	393.235	234.418	328.287	456.412	182.023	232.953	401.709	488.117	410.059	227.829	398.931	388.966	384.91	386.93	261.748	306.95	401.203	308.705	340.316	294.742	306.118	124.829	292.089	521.678	400.275	304.035	314.831	379.447	298.26	308.268	498.706	203.472	261.405	329.204	337.69	1	256.669	302.001
P05120	SERPINB2	284.581	581.937	296.512	201.845	1	1	1	1	1	1	1	1	1	1	1	1	1	1	1	1	1	1	1	1	1	1	1	1	1	1	1	1	1	1	1	1	1	1	1	1	1	1	1	1	1	1	1	1
P47755	CAPZA2	280.82	581.028	1	405.599	1	617.479	576.229	456.606	684.481	587.994	626.838	327.337	920.2	291.732	747.28	462.81	677.667	224.085	705.992	369.606	262.293	962.146	671.234	604.213	501.37	456.472	419.207	1036.12	1	266.18	837.82	633.012	479.897	428.315	547.551	671.439	699.243	357.313	891.345	1119.85	1	1	295.397	422.904	650.756	1	606.275	1
P62312	LSM6	286.503	579.712	671.612	507.226	1	250.63	686.065	399.734	202.596	1	309.034	262.295	582.083	212.548	251.02	514.099	1	1	289.374	310.69	405.53	521.279	449.205	354.066	508.923	111.57	493.586	802.982	1	299.473	779.375	1	467.458	1	558.143	1	562.254	1	360.477	807.331	1	196.635	1	474.342	740.078	1	510.961	535.639
O75915	ARL6IP5	593.726	575.654	1	812.247	1	1436.96	766.159	1181.9	614.118	1181.46	1229.94	1043.05	1306.34	712.623	586.781	1265.79	585.275	1065.93	921.355	504.204	743.869	1128.66	1491.41	1048.84	1039.16	1159.8	1078.52	1514.9	1	1043.41	709.761	721.54	1212.54	1371.87	944.425	1134.04	1319.68	935.87	973.872	1295.1	322.404	349.485	847.882	733.813	500.618	186.447	984.233	351.376
P07741	APRT	588.718	573.355	908.182	496.653	1145.54	665.994	769.077	1464.73	636.627	1047.61	687.359	693.708	966.459	1168.67	1	1572.95	729.367	1210.99	1076.42	1027.77	920.384	543.447	1283.37	1694.35	929.916	1100.93	853.62	1718.06	1423.46	568.907	1164.09	686.833	570.309	1235.71	1490.31	1323.73	2827.21	1022.61	676.503	1416.93	1	1359.63	1167.52	1028.11	1492.55	678.365	1207.88	1128.99
P49795	RGS19	294.009	569.359	1	495.032	1	665.297	630.78	544.11	639.861	643.221	480.528	550.026	641.158	541.683	525.295	633.677	615.729	602.356	718.307	1	370.25	691.611	520.707	716.77	611.091	482.258	696.209	721.654	1	588.765	872.55	442.608	483.686	546.797	910.621	930.559	421.803	573.267	500.376	869.575	1	1	190.717	628.934	604.945	1	618.508	1
P51858	HDGF	609.611	567.51	1	893.117	1	814.057	778.894	736.094	683.794	830.438	679.094	787.867	454.818	751.351	341.83	982.501	678.788	597.124	727.987	834.863	845.562	547.32	1018.51	866.572	903.921	497.377	905.947	795.1	1	1005.53	897.579	843.753	741.073	971.211	615.43	702.732	1065.12	883.104	569.14	1013.57	1	1	758.935	682.651	925.122	1	894.248	1
Q8NGK0	OR51G2	1	565.259	949.398	458.127	233.582	258.143	1	220.759	227.647	367.891	304.74	607.031	1	397.532	294.183	1	1	1	1	1	326.633	1	1	233.095	184.993	275.846	318.865	328.925	223.898	500.114	355.298	144.714	1	467.143	1	1	1	1	263.337	1	418.432	258.78	1	83.5545	1	1	1	778.058
Q8NC51	SERBP1	682.273	562.706	1	1	1	115.164	629.885	521.5	1141.55	464.985	258.282	343.888	430.82	484.474	1	537.307	983.383	75.6165	626.195	1	554.129	244.797	246.946	1037.29	1	1037.8	550.298	1	1	512.809	52.6845	1	22.478	761.102	1270.48	797.074	694.233	493.868	1141.74	540.696	1	1	511.667	800.728	573.52	1	987.295	1
P50552	VASP	428.34	561.793	1	847.919	59.4371	672.065	692.459	428.434	787.193	630.763	678.533	355.027	507.008	534.416	469.434	447.42	852.87	457.788	1004.99	447.348	462.456	1027.04	455.217	447.092	748.816	670.527	564.579	1061.3	197.345	416.133	781.927	407.103	482.48	598.361	653.994	1225.92	535.669	436.576	1053.18	650.818	1	438.212	436.25	615.353	599.35	1	551.56	669.522
O95197	RTN3	88.8225	561.609	302.321	589.671	184.334	434.352	416.139	424.702	363.369	257.022	487.898	317.881	73.0835	350.453	1	312.164	283.448	419.925	184.75	483.8	57.5833	170.962	279.783	423.523	241.986	300.02	109.407	154.481	378.699	286.463	451.934	1	209.29	249.94	335.557	501.72	290.26	181.058	168.194	96.7987	742.871	599.847	179.362	942.602	218.488	305.994	227.892	311.863
P26885	FKBP2	268.35	561.507	1	782.669	1	793.461	549.931	611.386	1	1	679.131	1	1	748.994	1	1219.13	1	460.535	1	1	859.388	1044.94	676.658	1	1	777.596	1	1513.71	1	429.135	1	1	522.715	1	1	1	764.632	1	1157.68	1	1	1	1	714.213	853.749	1	1	1
P49006	MARCKSL1	1	560.928	1	1	1	1	231.613	434.653	384.441	798.302	1	94.1006	1	752.534	419.781	519.685	507.983	1	87.0467	760.363	525.674	256.057	853.487	1	1	187.257	1	965.046	151.693	1	139.848	1	223.024	1	1	1	242.505	1	1	373.52	1	1	1	1	410.567	356.119	203.455	1
P46776	RPL27A	271.079	559.144	181.655	343.413	1	380.255	1	1	171.787	418.321	213.516	1	403.836	567.864	1	299.029	349.997	347.468	768.512	402.914	1	354.493	772.881	854.101	498.394	1	719.649	684.262	1	1	447.328	90.0789	356.979	314.721	288.97	574.603	567.774	333.759	149.521	537.405	544.361	806.294	485.528	223.54	575.013	231.536	1	1
Q969H8	MYDGF	1	558.522	1	344.227	1	624.543	661.495	427.408	717.49	637.969	771.196	518.645	667.706	462.596	385.824	869.682	1	488.77	377.922	831.951	456.235	831.569	1064.23	585.57	580.331	582.039	1	710.409	1	1	626.44	179.595	515.173	814.104	426.241	651.365	1	337.712	386.784	815.219	1	1	390.92	598.951	449.972	82.128	567.585	1
Q00765	REEP5	469.956	554.149	430.368	307.587	1	737.796	751.053	564.855	688.675	626.266	555.311	361.542	679.008	200.333	415.125	470.966	629.023	746.423	764.049	181.676	178.075	580.442	818.469	895.6	374.176	434.63	478.826	539.964	1	373.232	751.699	440.63	598.968	580.109	699.541	851.317	626.469	558.361	690.663	825.829	1	346.162	511.21	714.581	657.973	268.136	408.762	277.726
P30086	PEBP1	841.043	551.998	1	188.413	1	578.343	567.887	334.707	489.63	1	293.334	1	661.316	81.6692	1	607.6	132.632	51.8167	616.039	551.969	303.488	475.98	818.275	213.761	776.028	409.602	492.776	345.236	1	1	1	1	1	1	172.126	257.125	1	440.325	1167.21	1	1	1	1	157.514	827.563	1	1	1
O75083	WDR1	416.425	551.094	244.635	294.937	173.455	678.428	679.254	666.288	501.789	716.214	714.421	576.981	761.258	597.424	465.532	528.402	649.827	669.632	802.594	653.068	748.943	771.029	739.225	859.452	758.88	675.418	875.156	893.368	282.424	552.765	703.384	560.45	801.265	585.886	841.254	864.922	790.929	741.851	817.778	1034.13	226.69	197.753	479.663	764.412	719.154	139.908	907.695	178.342
P47756	CAPZB	250.931	545.861	1	419.13	1	564.778	508.662	434.675	485.56	568.745	397.014	462.751	414.802	420.934	219.443	347.179	531.006	449.512	573.043	495.131	440.089	423.894	434.387	175.561	540.098	664.652	529.852	646.178	1	473.575	374.817	462.744	552.168	494.136	636.546	503.607	363.18	333.528	560.467	595.157	1	1	160.827	376.868	460.577	1	419.957	1
Q15631	TSN	232.459	545.627	1	240.105	1	324.057	228.117	688.583	238.242	195.522	1	190.456	367.389	482.238	158.745	159.58	137.724	579.487	316.055	413.561	547.162	237.281	393.526	70.1227	283.338	57.3446	631.737	281.557	1	174.504	209.985	223.595	307.095	138.507	322.71	195.75	237.706	205.604	387.237	572.881	1	1	1	149.564	209.304	1	823.712	175.283
P39019	RPS19	420.868	541.72	1	356.58	1	511.334	415.354	381.408	371.11	1266.82	447.74	395.584	294.923	535.571	372.229	517.032	660.998	254.752	485.057	344.753	417.816	418.276	507.166	713.503	625.961	475.181	601.294	607.092	1	469.516	350.372	1	442.381	1	600.358	473.717	456.659	1	364.472	690.297	1	1	367.385	1	720.169	1	552.342	1
P23396	RPS3	221.768	540.685	187.8	451.048	235.797	381.145	459.663	312.992	384.415	401.266	377.616	362.08	347.045	412.996	335.813	656.7	635.938	371.687	404.612	404.412	397.461	415.756	436.827	592.568	568.387	558.846	335.734	568.821	553.528	579.782	370.762	252.628	328.109	397.719	616.372	472.869	387.182	347.786	511.86	375.838	307.451	513.22	344.332	452.366	349.938	266.409	442.365	863.134
P14136	GFAP	1009.47	538.242	351.313	80.3602	542.424	1290.03	345.385	460.442	363.241	2300.78	180.199	134.914	1016.72	705.432	302.723	893.718	318.074	769.136	143.708	317.897	704.3	571.062	284.794	139.982	112.585	338.481	378.114	1041.13	808.696	523.994	125.187	88.893	81.1584	234.278	6518.12	1206.92	490.628	93.5212	204.285	256.624	405.582	2204.86	483.961	1	2586.76	621.27	351.121	553.196
Q92820	GGH	1408.98	538.143	1087.84	1072.83	1	950.901	988.552	733.506	250.439	390.838	1585.49	343.143	353.051	267.771	189.043	190.603	434.284	233.219	346.888	268.365	365.655	401.125	254.999	257.713	354.029	291.097	300.07	364.389	1	238.925	284.472	1	309.944	189.223	209.227	254.935	437.994	196.116	199.485	280.291	1	1	1382.74	199.593	316.053	1	264.682	70.1919
Q9NP72	RAB18	353.035	537.357	359.904	1	552.183	561.212	678.042	514.199	695.274	797.741	604.957	813.048	886.036	869.172	1	972.66	383.722	797.85	862.536	624.565	848.366	778.464	1055.83	827.475	778.088	868.693	361.383	1412.83	722.301	693.838	503.359	396.867	806.723	846.98	1218.88	620.703	892.666	799.714	578.02	1186.79	701.533	845.602	956.123	876.131	825.856	485.289	861.835	897.824
P13639	EEF2	451.519	537.082	827.611	167.357	203.872	202.793	304.085	385.008	266.417	280.518	354.71	236.663	353.986	397.817	192.092	284.751	341.935	244.208	300.443	278.049	428.862	135.629	273.323	250.838	240.369	241.909	334.068	246.192	242.474	219.524	260.352	273.594	296.237	291.675	238.561	269.685	289.612	220.589	212.07	480.97	116.327	282.489	239.1	236.128	370.32	128.594	311.75	211.101
Q15365	PCBP1	281.822	536.746	502.308	326.062	246.398	276.193	705.712	317.537	769.501	752.292	744.702	587.817	593.998	1	653.518	832.262	720.675	899.309	418.419	448.732	718.866	523.372	432.099	477.087	344.973	553.63	568.369	382.897	505.396	571.209	326.055	525.592	808.7	807.734	645.066	424.636	625.111	725.986	825.142	1035.74	481.866	1503.17	568.366	732.967	787.043	577.422	489.564	773.896
O60493	SNX3	303.382	534.794	190.341	356.077	258.107	480.477	604.109	550.412	402.127	631.21	427.599	566.446	335.206	463.971	468.376	629.156	704.011	431.877	421.24	574.644	440.45	447.945	600.865	549.468	562.315	594.977	486.398	993.616	379.645	410.865	539.573	85.2081	401.863	312.201	650.419	899.285	532.237	497.04	526.734	636.709	292.184	535.579	407.442	435.828	497.454	241.565	547.174	341.557
P08842	STS	211.473	528.646	265.966	809.037	1	410.658	1	1	1	1	676.947	1	47.7583	1	1	1	1	1	1	1	223.526	1	1	1	1	1	1	1	1	1	1	1	1	1	1	1	1	1	1	1	1	1	1	1	1	1	1	1
Q9Y3R4	NEU2	249.42	528.38	161.647	410.164	1	533.876	216.082	262.815	85.0614	1	548.274	1	174.794	1	1	1	1	1	1	1	1	1	1	1	1	1	1	1	1	1	1	1	1	1	1	1	1	1	1	1	1	1	1	1	81.665	1	1	1
Q5VU43	PDE4DIP	1	528.355	1	1	257.102	466.502	1	363.374	1	1	510.499	639.196	384.203	544.785	1	1	233.301	102.315	610.429	131.29	248.722	248.537	337.433	288.738	233.392	1	451.608	478.228	353.584	537.655	433.755	337.168	159.874	762.808	468.227	221.076	243.019	1	352.932	1	1	547.727	384.174	187.017	204.568	1	121.979	1
P28065	PSMB9	568.409	524.768	130.353	409.622	1	385.312	635.127	329.133	341.021	408.936	650.108	432.241	968.658	453.294	498.616	473.983	935.123	384.4	458.974	576.953	487.029	413.451	323.057	480.978	1015.79	521.628	536.431	513.665	1	555.982	616.623	755.227	1	386.038	508.364	550.593	485.31	559.82	409.8	677.956	1	1	416.333	300.699	842.512	1	688.816	1
P02545	LMNA	628.529	521.102	269.279	461.795	562.098	399.189	304.207	330.809	1120.32	235.814	250.108	122.455	271.188	398.492	290.21	184.199	1	355.598	519.047	304.639	209.158	461.943	231.124	363.854	707.948	316.767	330.019	814.696	93.66	236.044	406.063	1176.93	336.313	465.537	216.847	827.14	399.367	384.725	430.964	481.179	159.886	185.384	528.831	401.314	529.906	130.076	535.047	408.282
Q8IX19	MCEMP1	991.832	519.583	449.045	1001.14	542.675	1948.69	711.991	478.197	939.4	1719.33	1103.78	1781.46	1004.15	667.187	1431.68	1609.91	2680.59	438.505	919.951	464.203	597.471	1513.16	335.37	836.49	841.465	1173.15	549.772	391.524	211.392	1817.95	1100.65	1	1344.11	844.831	1013.54	473.99	583.816	645.207	1586.65	382.951	601.388	1	1092.65	620.77	875.67	280.87	335.298	165.7
Q8N668	COMMD1	1	519.361	1	1	1	1	1	926.473	1	1	568.227	1	1	1	1	587.499	1	1	1	1	1	1	799.763	1	553.824	1	1	1	1	1	1	1	1	1	1	1036.24	619.912	1	1	1	1	1	1	1	1	1	485.499	1
Q14574	DSC3	383.587	514.826	331.631	142.175	1	343.664	149.201	202.435	23.2839	91.1872	97.9517	102.242	137.246	46.374	1	116.366	84.872	42.5063	1	1	59.2725	1	57.4046	73.5727	1	68.7449	54.7374	87.4683	1	1	1	56.7038	1	1	1	1	1	53.3539	69.3605	1	1	1	1	1	1	1	1	23.1844
Q8N292	GAPT	1	513.274	1	1	1	1	712.13	1	540.413	278.86	493.888	615.237	612.196	514.677	1	315.704	1	404.296	583.073	1	1	599.371	1	544.439	1	409.743	1	959.923	1	618.474	1	1	1	1	605.096	1	1	302.375	1	1	1	1	1	1	1	1	299.426	1
O75367-1	MACROH2A1	519.037	512.848	1	492.727	1	968.197	832.714	879.19	753.884	833.522	913.504	841.866	899.724	708.268	643.83	939.33	847.825	884.525	1054.2	1132.63	921.33	938.177	1151.98	897.775	975.163	706.239	830.498	1247.04	1	916.992	915.708	901.819	939.422	1301.63	979.826	953.762	893.878	771.24	856.304	1117.16	1	1	879.534	860.158	1187.6	1	1181.3	1
P05164	MPO	564.185	512.286	163.525	803.285	292.16	1177.29	1169.25	879.851	1267.65	995.221	1119.34	555.162	1233.06	609.093	1145.33	920.428	885.541	620.562	1558.95	760.724	794.677	2198.56	801.138	762.459	1480.41	1044.77	1088.88	921.809	218.079	909.424	1277.39	319.738	790.411	1498.2	969.584	975.079	1056.56	651.609	1497.15	1048	374.25	434.785	790.782	660.223	804.225	286.22	838.796	418.015
Q9NWX5	ASB6	298.602	512.135	411.078	468.585	228.677	545.869	547.515	1064.21	783.485	656.122	938.019	694.419	867.91	615.785	506.634	909.947	526.841	607.429	839.589	577.479	577.823	904.665	803.238	529.035	1061.34	511.185	833.516	1069.53	389.212	902.91	986.278	251.218	763.074	370.938	701.437	651.466	774.805	396.524	792.421	572.628	697.388	551.369	674.286	537.883	647.026	263.738	978.666	444.762
P21796	VDAC1	156.176	508.171	501.585	303.658	1	319.616	377.277	433.885	1	510.922	312.101	477.163	276.048	250.473	122.269	225.123	160.055	152.185	186.829	131.866	273.643	1474.25	536.003	126.514	286.902	61.7984	253.168	1119.12	488.057	224.284	186.078	137.711	230.891	202.78	145.025	329.01	156.79	198.12	360.745	246.78	98.5391	508.173	744.891	1	232.55	258.334	1	480.362
P18621	RPL17	1	504.018	1	1	1	1	523.742	416.296	1	1	402.346	476.028	401.335	1	1	692.891	542.611	1	534.572	1	1	494.187	1	892.648	531.541	272.812	1	1077.89	1	1	573.51	1	193.705	247.257	403.313	271.486	162.041	397.602	320.816	379.375	1	715.189	1	1	382.6	1	1	1
P04899	GNAI2	270.043	501.949	395.576	309.008	377.168	471.211	537.848	501.445	486.356	571.868	572.849	459.58	473.848	372.894	316.647	492.49	611.68	344.899	805.316	606.173	509.869	834.897	659.398	717.123	469.505	562.605	530.002	897.491	606.346	560.635	603.098	294.227	540.68	383.606	730.199	889.427	294.946	409.843	823.935	587.795	355.311	523.225	326.957	551.589	565.529	388.867	279.468	723.37
P01889	HLA-B	229.607	500.405	188.515	404.248	215.396	337.19	387.187	366.563	472.633	293.924	353.086	412.334	441.349	364.214	1	564.907	516.173	305.225	1154.37	556.393	305.321	245.642	344.087	221.897	777.653	192.301	370.116	542.393	432.495	241.152	352.794	1	337.867	542.387	813.773	590.739	325.612	319.353	406.222	627.172	94.3599	304.804	282.939	572.447	532.752	191.898	540.818	1
P12814	ACTN1	361.635	499.279	238.112	371.458	442.571	577.141	611.729	426.682	632.125	661.65	626.121	446.605	557.827	374.975	373.001	516.047	538.448	517.477	631.466	475.612	418.931	674.217	583.923	604.02	576.12	452.669	466.353	711.008	177.601	486.987	799.794	349.421	555.556	555.871	526	632.878	406.086	402.911	595.157	684.588	96.444	143.973	363.832	458.144	628.079	606.45	578.537	156.066
P62857	RPS28	1	498.576	1	1	1	1	1	1	658.158	1	539.808	1	1	1	1	1	265.409	1	1	1	309.988	1	462.276	1	1	1	1	1	1	1	1	1	1	1	1	1	1	1	1	1	1	1	1	1	1	1	1	1
P11279	LAMP1	514.62	496.912	516.112	210.293	1	335.411	202.272	317.205	336.451	1	259.658	78.9776	1	1	1	1	315.16	1	47.1188	358.046	1	1	393.662	1	1	1	1	94.7206	1	1	1	1	429.421	1	1	1	1	1	1	1	1	1	1	1	1	1	1	1
P62330	ARF6	1	495.99	1	1	1	345.037	300.333	1	1	1	496.814	393.155	1	1	1	1	1	1	339.733	1	1	519.901	1	1	1	1	1	667.142	359.416	1	516.919	1	1	1	444.178	807.045	1	1	288.354	1	611.818	1	422.666	1	1	1	1	1112.8
Q15833	STXBP2	113.059	495.527	48.5506	268.95	88.2525	343.804	141.678	151.791	258.327	201.353	186.349	138.298	201.611	135.633	154.984	167.426	202.021	144.157	168.02	121.219	256.828	175.566	204.794	130.574	170.402	165.361	183.681	241.702	1	314.839	217.879	1	190.388	166.603	175.899	177.896	141.79	137.717	194.683	222.723	1	1	120.604	129.76	167.694	1	119.186	1
P30520	ADSS2	470.585	495.071	820.12	599.363	1	454.935	455.678	679.108	862.921	545.601	741.684	534.274	573.905	626.468	501.049	619.328	816.599	559.046	646.202	709.172	391.778	573.408	648.772	843.693	699.143	654.606	639.862	489.953	104.454	723.602	558.304	322.892	572.487	516.667	550.184	689.926	486.127	630.008	703.478	470.974	1	183.208	580.882	649.099	455.644	1	552.351	60.461
Q9Y277	VDAC3	279.766	494.449	374.448	384.785	204.021	380.439	407.656	366.251	261.762	492.034	310.202	523.169	337.787	358.997	175.115	414.581	227.059	407.753	382.074	423.019	365.7	746.873	538.517	284.165	303.402	278.817	355.451	805.932	435.661	284.357	290.356	122.997	366.637	342.803	381.564	352.806	384.498	207.654	403.85	398.37	240.889	426.977	587.926	260.359	324.672	311.612	298.202	341.15
P0C7V7	SEC11B	300.516	493.642	1	661.45	1	426.092	793.683	697.123	1	1	713.948	474.575	399.579	444.576	1	441.343	578.883	329.349	544.159	474.996	595.796	573.698	579.998	1	487.454	1	492.506	1	581.54	236.279	526.483	1	317.181	1	405.602	552.288	333.638	393.728	502.402	1	1	1	1	166.325	415.212	516.867	253.882	1
P33241	LSP1	959.969	491.596	328.397	897.517	171.136	710.614	1049.24	1343.58	1235.17	2081.04	1259.15	1927.49	953.86	2831.26	427.009	1068.62	868.178	2974.43	1430.17	1484.26	3060.13	1207.51	1618.59	1704.49	870.671	1409.01	1679.48	1616.63	326.126	736.981	672.186	849.089	1608.33	1321.64	951.504	1138.92	770.328	2063.55	1058.86	830.093	1	441.005	430.302	428.868	1008.94	379.065	759.699	2487.84
P68036	UBE2L3	497.085	489.379	1	202.39	1	958.619	1044.69	721.964	715.688	1101.08	791.848	870.45	774.697	652.403	721.462	678.56	1009	699.847	1018.76	832.897	913.929	1052.52	1193.26	864.883	1138.99	1061.78	1027.86	1094.67	1	663.737	826.407	412.974	807.516	1054.58	1136.41	986.891	793.149	976.565	1086.58	843.038	1	1	623.241	749.287	813.214	1	1103.64	1
Q07955	SRSF1	324.631	488.966	1	474.796	1	448.155	430.229	440.826	389.421	650.263	684.125	447.471	686.106	339.152	389.973	642.202	662.688	456.555	511.097	438.068	489.846	567.473	384.892	532.169	526.148	332.323	423.374	662.29	1	399.458	533.438	434.856	391.367	555.177	514.83	543.075	489.032	708.876	642.892	462.559	1	1	481.493	495.909	522.775	1	486.298	1
P13073	COX4I1	316.859	488.428	313.783	333.717	743.264	626.994	440.297	794.215	688.614	509.056	548.179	1005	1524.24	786.267	430.648	330.688	716.166	1117.94	540.081	635.717	599.213	1245.54	1350.74	402.354	612.263	711.804	1069.42	1343.73	738.81	956.662	617.809	821.826	844.113	851.142	480.747	840.588	597.592	857.423	497.599	547.609	468.992	848.95	632.351	529.307	733.18	416.289	538.66	770.306
O00764	PDXK	565.042	482.838	929.887	201.22	959.214	373.254	609.98	484.268	784.933	674.544	582.928	608.509	789.457	142.056	305.474	478.721	523.082	548.697	771.177	414.896	510.673	636.398	586.383	559.092	744.796	569.764	713.708	816.31	1148.88	263.233	572.726	701.562	588.094	371.124	367.171	364.32	310.751	646.186	589.838	341.559	346.714	1096.49	358.026	239.338	382.282	749.828	422.615	199.888
P30040	ERP29	623.297	480.094	1	671.657	1	887.722	839.355	771.56	825.455	819.08	1247.05	1451.46	602.367	1591.45	725.146	1281.12	807.452	1056.19	671.525	810.39	756.282	603.047	777.495	585.344	964.745	825.719	1134.19	840.292	1	609.632	1006.85	356.744	669.14	570.816	569.736	1153.72	878.448	782.478	703.122	765.273	37.9303	230.824	808.899	615.042	756.907	1	839.932	278.423
P10619	CTSA	565.963	479.916	424.517	162.298	1	386.872	647.283	1051.32	170.833	205.448	585.134	201.774	386.279	216.556	173.839	407.866	233.369	317.507	351.942	217.165	541.979	252.282	299.684	234.77	168.421	284.515	272.79	393.304	1	206.142	305.854	1	398.162	222.876	306.668	266.857	282.879	442.623	285.69	552.47	1	1	100.639	115.235	227.201	1	280.448	35.0892
Q9UJ68	MSRA	228.645	479.172	233.595	469.432	231.622	613.316	635.025	472.948	425.549	377.316	780.833	448.724	414.378	395.875	314.393	286.582	261.956	504.095	511.33	423.064	344.189	467.52	655.522	597.633	376.201	409.947	464.31	647.14	1	257.964	338.178	223.583	749.018	392.356	380.42	956.066	199.024	439.399	419.52	486.336	1	1	1	361.462	400.747	1	277.004	1
Q9BUP3	HTATIP2	1	478.984	1	1	1	1	1	1	183.468	1	1	1	235.684	219.076	1	1	1	1	200.369	218.665	212.676	385.033	42.8959	1	512.02	403.729	1	145.418	1	1	319.262	1	1	1	139.591	1	1	1	1	1	1	1	1	1	1	1	1	1
P30047	GCHFR	685.279	478.958	1	1120.15	1	2038.64	1378.06	853.991	973.745	1	1	1	997.67	503.869	1	1	1	369.831	164.481	1081.46	1	1	570.319	1	535.559	1059.89	1	179.673	1	465.91	527.892	1	886.016	1	392.715	325.57	1	1	1	1	1	1	707.06	753.284	652.438	1	376.185	1
P62258	YWHAE	258.698	478.301	1	705.651	1	473.236	542.866	594.564	476.896	504.569	399.89	442.044	604.596	488.214	503.176	449.656	499.341	322.109	603.935	406.123	498.136	632.107	541.901	455.296	500.498	439.76	355.915	700.786	1	321.124	414.758	425.238	407.969	434.739	655.898	617.928	409.529	435.229	476.584	495.266	1	181.629	250.541	380.927	386.629	156.271	535.332	264.58
P07195	LDHB	337.891	477.734	37.4222	376.862	115.927	592.93	670.077	533.036	531.12	631.842	716.013	380.88	801.281	831.614	653.362	759.645	459.928	545.651	820.251	591.579	617.725	877.684	735.314	743.38	754.348	488.663	428.978	914.59	1	346.934	642.476	458.752	466.593	541.411	928.529	717.208	583.494	439.143	769.972	482.936	1	1	272.216	431.856	705.213	284.031	739.698	166.583
P62249	RPS16	357.599	474.039	1	561.304	1	224.065	631.347	549.564	411.093	520.397	216.517	589.24	859.747	616.139	449.296	454.691	714.728	636.79	303.116	647.802	451.512	451.523	111.867	381.428	714.691	1	150.217	474.801	567.14	425.463	338.553	357.781	172.585	253.192	397.585	162.529	671.225	601.03	361.472	202.821	1	775.166	1	265.955	283.82	343.037	339.807	1
P16070	CD44	1	473.468	1	251.301	465.952	484.44	452.014	635.018	619.197	553.186	226.124	342.096	380.616	817.809	503.639	282.658	400.861	412.184	204.094	457.574	457.882	484.052	361.862	368.425	221.513	843.634	345.15	675.576	843.429	536.886	725.648	209.822	482.146	176.785	427.11	328.514	397.373	400.247	348.824	413.431	500.297	1421.38	384.605	342.173	373.326	422.548	324.05	401.8
P62244	RPS15A	1	471.122	1	1	1	205.848	1	1	1	1	1	1233.68	1	1	1	1	144.437	1	1	1	876.179	1	847.751	1	1	1	1	670.9	1	1	1	600.901	1126.82	606.855	1	245.321	1025.58	1	217.119	1	1	1	1	1	1	1	786.76	1276.13
P56385	ATP5ME	1	469.849	1	638.117	1	1	554.054	1046.92	1	1	1	850.889	592.019	405.962	1	913.111	1	662.767	656.15	841.575	469.606	1356.57	1548.97	701.072	1	856.256	889.177	1858.86	387.581	1	1	1	1137.58	1	1	1	1	1	291.358	1	1	1123.35	626.434	1	1	1	1	1
O95336	PGLS	270.015	466.787	496.809	262.357	1	544.014	575.984	688.105	567.477	703.15	541.891	498.48	552.611	512.582	491.61	719.976	965.917	493.881	767.18	523.677	642.135	864.441	645.269	803.869	699.83	625.342	623.518	975.533	61.2213	609.748	773.418	551.238	623.521	511.222	772.932	833.123	556.319	655.365	843.68	689.663	392.315	1	432.055	454.804	639.429	396.228	618.649	341.274
P00491	PNP	701.049	466.738	381.709	302.093	1	383.052	391.041	259.59	330.284	369.003	467.862	172.625	326.062	133.985	320.012	234.649	331.3	225.349	583.872	228.332	266.986	346.698	478.463	335.19	261.548	203.65	352.658	310.61	1	170.221	330.578	247.406	207.502	409.076	262.256	210.465	352.8	215.703	337.81	454.151	1	1	224.309	308.383	251	1	337.099	1
P27824	CANX	692.951	466.566	1161.82	335.073	837.42	636.684	723.734	548.228	481.05	787.789	508.156	456.321	640.373	707.131	435.741	1237.79	923.369	719.201	577.084	653.166	557.252	639.806	712.505	416.51	763.364	412.3	871.128	1010.68	933.628	380.838	805.03	454.34	539.002	671.398	556.915	821.276	752.731	282.012	630.02	817.693	270.014	564.448	473.153	613.161	764.005	461.867	986.695	566.212
Q9UJU6	DBNL	354.186	462.721	1	353.77	1	610.479	674.702	509.056	544.27	548.472	568.02	584.793	455.103	523.614	300.608	556.118	493.737	650.25	739.96	387.567	601.377	714.294	739.225	614.612	511.516	415.875	604.705	1024.05	1	346.05	509.757	383.598	546.289	385.786	665.898	875.627	507.727	507.472	651.885	535.186	1	1	317.46	492.593	448.31	1	578.289	1
Q6IAA8	LAMTOR1	1	460.727	198.352	166.639	1	498.512	561.45	379.046	191.397	269.271	592.733	1	120.494	306.386	1	357.366	306.489	1	707.402	403.071	276.45	881.075	532.071	295.198	266.867	194.498	357.205	1033.34	1	157.585	700.129	1	485.224	1	396.948	878.138	360.574	1	600.935	1	1	1	176.736	1	249.671	1	373.368	1
Q08554	DSC1	359.688	459.03	512.639	201.964	48.7515	196.373	238.245	282.629	41.9901	1	202.627	160.995	319.872	70.6281	65.1057	85.6547	72.7346	1	69.6151	57.1705	114.654	1	1	1	44.2291	118.573	105.21	65.3977	140.789	72.138	48.8019	1	72.3646	39.1295	1	23.9252	30.0132	64.6771	72.886	1	83.0172	27.3043	60.1555	51.3244	1	1	40.646	84.3673
Q86U42	PABPN1	1	457.729	1	1	1	20.3606	1	1	1	1	1	1	1	1	1	1	1	1	1	1	241.803	172.742	139.825	1	237.679	1	1	190.306	1	1	133.399	1	174.976	1	323.721	143.899	1	351.212	1	1	1	1	1	1	1	1	249.233	1
P43487	RANBP1	482.754	456.28	1	622.59	1	676.867	863.297	744.605	795.08	875.424	959.647	721.28	824.957	598.804	465.609	1071.76	771.89	639.213	977.226	627.463	757.057	820.928	999.605	936.384	872.242	628.87	957.509	991.278	1	833.837	985.731	738.08	1011.02	482.941	976.301	1061.19	754.908	727.649	760.045	1194.22	1	177.782	401.781	695.847	720.102	1	1	209.938
Q9Y5Z4	HEBP2	314.021	454.26	1	210.499	1	352.87	639.663	333.795	349.81	434.641	550.95	374.193	800.798	403.12	404.751	491.938	578.395	400.285	634.75	413.757	508.994	548.04	575.236	476.665	465.441	429.351	455.179	797.94	1	151.645	446.129	350.617	426.439	373.928	398.42	370.534	257.933	393.044	519.587	542.247	1	1	194.166	326.101	334.123	1	447.616	1
Q8N1G1	REXO1	1	452.803	1	1	1	173.465	1	1	1	1	19.8004	1	66.9019	1	1	1	1	1	170.003	1	1	275.779	1	128.782	1	1	1	1	210.765	1	33.8528	1	1	343.814	1	69.4599	35.786	1	20.0813	1	1	1	56.6533	1	1	1	1	1
P29350	PTPN6	402.472	452.75	91.3835	408.029	230.408	429.376	534.406	459.009	450.536	534.187	594.694	516.454	445.218	370.03	290.454	701.446	679.891	793.038	474.795	756.46	447.594	497.542	588.373	560.006	581.545	503.763	495.291	558.42	186.994	586.407	587.404	389.09	560.264	428.572	541.088	637.778	565.334	433.282	455.728	575.922	58.0444	127.939	275.754	441.621	377.358	159.735	648.912	298.895
Q99729-3	HNRNPAB	284.02	451.002	1	348.07	1	530.208	439.051	387.239	411.197	295.36	452.383	618.437	500.599	345.969	266.767	352.84	591.605	326.663	728.24	464.063	558.885	473.342	318.455	517.413	500.222	496.844	576.617	389.154	1	395.449	515.027	415.137	366.129	907.937	442.861	427.465	552.623	431.447	716.425	507.616	1	1	405.59	442.585	396.785	1	615.066	1
P21964	COMT	1	450.425	1	1	1	464.159	418.881	391.014	1	1	338.037	1	528.935	237.173	300.368	563.789	382.766	378.53	452.747	1	1	792.457	1	1	556.438	268.333	1	857.894	471.96	1	472.295	1	451.807	481.788	536.276	451.487	264.848	218.789	1	256.46	1	1	327.173	277.101	360.545	1	1	1
Q6E0U4-16	DMKN	95.5686	449.675	285.029	551.934	697.067	183.446	1	272.643	230.572	86.0111	352	115.999	635.14	240.058	1	261.116	91.9607	1	1	91.8824	1	196.303	84.6442	145.892	656.526	299.675	1	272.523	843.089	190.521	1	330.96	1	177.116	1	1	1	1	216.176	131.825	180.365	1	1	1	277.985	248.933	1	522.448
P08865	RPSA	257.04	448.754	286.184	277.639	312.943	261.621	444.773	416.404	452.511	253.979	351.025	332.766	497.157	342.909	203.457	449.648	459.711	389.777	340.317	470.551	415.266	444.232	486.811	606.364	476.877	276.306	256.703	613.758	750.3	303.248	367.99	191.27	274.023	207.963	452.695	330.784	408.728	436.743	337.462	329.29	111.593	575.825	124.768	350.478	275.52	246.581	491.972	582.244
Q6P2Q9	PRPF8	208.89	446.535	28.644	40.1747	27.9482	486.882	181.927	540.878	379.664	481.567	149.409	324.844	188.368	723.006	1	354.963	238.486	729.466	384.554	271.926	549.727	603.362	661.179	317.374	494.935	494.331	220.24	186.399	1	642.261	306.59	259.486	664.692	409.033	656.049	598.311	564.186	180.479	389.196	466.161	1	64.4308	510.165	456.016	410.101	76.132	546.569	1
P50395	GDI2	1013.65	444.341	166.981	367.927	423.53	482.194	707.153	569.939	510.295	573.899	607.612	486.694	437.625	407.06	429.729	581.65	601.349	467.122	661.535	478.168	491.607	554.359	658.193	671.46	706.407	512.44	496.319	587.014	1	359.735	654.455	320.844	505.969	424.359	560.749	686.805	469.385	517.726	575.265	523.408	1	1	380.288	420.472	462.627	1	418.157	276.587
P61088	UBE2N	670.693	443.913	1	836.785	1	748.669	660.466	831.091	646.361	955.336	697.618	523.569	1158.1	674.038	768.028	938.692	806.431	522.603	1488.75	696.038	573.786	1174.64	788.535	452.613	589.449	685.796	736.298	1106.25	1	446.804	923.994	839.771	568.207	780.991	585.826	944.373	670.399	572.582	963.465	1647.33	1	1	500.762	843.871	836.765	1	582.888	183.524
P29692	EEF1D	315.114	440.117	85.8187	408.84	1	571.269	571.055	597.254	437.263	591.559	585.998	544.216	446.606	565.094	419.942	659.266	685.367	537.085	691.895	378.531	431.588	451.239	707.958	728.175	639.813	536.604	597.033	668.864	1	490.572	743.669	259.772	789.622	417.106	779.616	664.529	570.301	440.154	418.933	661.625	1	66.5205	299.927	632.008	461.743	1	495.737	1
Q96BX8	MOB3A	244.246	440.062	228.27	308.337	212.66	307.346	428.968	576.547	513.781	526.898	452.526	331.62	631.219	504.306	240.878	558.606	414.094	457.505	487.83	569.353	184.702	837.247	401.656	521.697	231.853	400.946	514.829	684.285	493.552	217.622	621.811	283.041	607.807	523.508	686.29	566.922	526.585	360.215	634.125	692.174	297.856	1	1	472.819	377.258	1	1	172.334
A6NI72	NCF1B	915.33	438.687	391.914	699.116	465.239	543.775	887.351	773.802	994.015	1156.13	1047.65	967.131	854.343	937.278	762.518	1005.87	1040.88	907.692	762.692	1011.88	1079.45	779.097	1150.11	1200.19	876.466	833.069	1344.25	946.85	633.443	753.973	1349.89	750.711	1178.57	853.507	903.868	751.801	1105.23	1108.15	905.771	1078.26	486.35	801.821	523.892	687.498	1236.45	328.732	949.562	630.331
P53634	CTSC	669.571	438.451	1169.39	465.821	226.023	289.283	808.02	882.543	326.02	704.127	878.324	575.28	1008.13	538.944	438.752	1080.52	350.219	297.103	456.18	431.095	367.744	542.402	749.336	596.61	748.653	616.899	401.449	818.73	1	474.377	377.526	154.042	307.855	373.535	642.229	531.909	677.772	508.785	412.126	345.046	1	79.8576	432.898	418.714	236.339	1	628.979	1
P61026	RAB10	282.252	438.353	255.806	367.466	427.371	418.609	654.409	543.343	500.259	517.833	394.757	469.515	448.524	347.558	355.877	572.979	498.41	461.579	739.929	426.435	540.483	546.819	700.781	376.565	439.407	397.081	486.307	1034.43	432.991	390.509	485.51	418.413	503.328	555.371	695.105	1497.56	360.951	475.585	947.982	472.668	553.806	383.449	346.715	539.84	418.378	232.63	285.584	1058.58
Q9BVC6	TMEM109	1	434.32	657.435	441.632	407.195	77.1759	1	245.082	335.602	1	588.983	1	600.133	1	1	542.616	342.039	1	441.405	1	344.059	361.867	366.827	1	1	1	1	396.05	1	660.089	347.661	1	1	302.793	363.136	1	1	1	370.395	1	1	696.826	292.187	214.938	341.84	1	1	1
P22735	TGM1	788.744	432.133	622.036	499.53	35.1456	506.153	612.346	340.869	1	128.132	559.034	98.8117	529.363	207.368	1	41.1413	50.1396	18.5438	38.0284	1	719.899	9.89092	1	38.2958	45.5472	68.4074	97.8865	143.99	106.547	73.548	1	61.5176	51.0607	62.3725	29.5319	49.0817	1	79.5151	34.9698	6.26204	26.458	18.7662	25.9769	24.4944	20.1696	11.6353	130.218	1
P62714	PPP2CB	477.313	430.684	319.782	241.085	606.71	361.367	626.047	725.773	489.45	417.39	588.939	402.758	342.115	585.084	316.457	300.824	381.159	603.638	580.381	370.401	328.544	446.924	727.233	488.044	484.745	442.998	407.33	710.173	442.025	256.798	462.281	1	526.646	404.574	257.479	1	287.506	338.693	371.641	515.522	364.435	712.206	191.877	393.357	339.681	377.836	412.459	359.006
P61019	RAB2A	235.683	430.632	225.723	1	173.357	533.12	465.618	539.362	414.845	1	362.616	650.049	770.405	436.509	1	512.521	434.929	300.731	610.753	873.065	683.23	390.209	797.472	498.897	463.649	651.725	596.394	772.827	389.034	1	454.69	159.639	410.703	384.223	326.013	327.107	475.829	883.532	308.074	490.354	1	246.749	523.851	366.964	360.147	1	800.552	1
Q8NEX9	SDR9C7	710.895	430.418	622.389	853.001	1	569.106	535.522	712.287	169.922	231.827	604.939	572.522	683.04	219.706	1	189.585	32.9632	105.974	1	1	753.953	1	92.3158	217.755	176.067	249.77	1	277.714	425.623	1	1	109.83	1	218.126	62.1192	114.558	1	201.309	140.513	1	168.451	113.22	1	1	1	1	1	1
Q86SE5	RALYL	252.511	429.973	1	246.68	1	499.581	593.351	513.697	424.852	493.46	1	481.523	469.476	622.529	429.999	846.037	688.05	558.487	575.664	980.382	552.215	941.801	888.542	896.295	527.31	685.032	583.214	604.595	1	736.988	496.748	448.054	633.47	630.921	656.71	685.421	1	651.849	357.877	598.224	104.428	236.383	779.318	551.067	685.161	1	524.922	1
Q9H0E2	TOLLIP	435.662	429.761	1	751.208	1	761.422	499.996	501.17	483.386	742.324	424.823	552.299	275.816	520.639	392.306	639.756	443.699	489.658	557.903	748.89	551.439	742.345	650.621	566.374	303.277	489.632	669.371	444.606	1	340.762	485.763	130.948	380.364	439.176	968.046	755.762	543.537	361.375	514.864	402.334	1	1	174.025	197.006	343.384	1	548.933	130.327
P28070	PSMB4	517.24	424.718	657.388	722.584	1	801.983	616.831	418.677	125.944	1	646.103	100.607	230.053	1	185.004	1	148.87	1	264.536	140.38	268.137	174.32	185.101	198.917	267.731	161.889	144.741	122.603	1	1	238.771	1	118.163	64.782	1	187.74	1	1	1	457.412	1	1	1	123.706	106.472	1	1	1
Q15080	NCF4	399.689	424.344	194.372	575.119	452.413	875.462	843.489	497.496	690.618	753.632	687.981	569.048	541.081	555.507	389.124	772.722	746.694	721.891	868.079	751.962	581.523	831.78	718.598	739.028	783.9	878.239	625.795	937.134	411.35	529.312	782.511	580.099	563.266	478.484	707.474	703.749	488.572	445.031	995.186	635.525	519.084	584.638	431.937	574.122	545.879	396.742	619.314	472.222
O75477	ERLIN1	1	424.337	431.832	379.847	1	321.458	1	264.55	283.936	250.08	1	265.376	398.49	321.186	1	353.799	1	1	367.778	365.637	393.591	439.629	371.395	390.53	402.413	1	1	572.36	1	1	274.455	209.913	312.827	388.927	353.503	511.154	1	1	220.891	410.732	1	387.156	293.815	274.16	293.97	1	369.364	471.835
P31997	CEACAM8	372.897	424.264	258.333	574.027	234.184	668.29	1	196.946	455.984	315.222	464.497	219.245	138.138	536.885	1	295.339	322.969	352.451	258.267	351.024	1	207.607	318.373	162.3	337.34	275.107	244.815	262.701	409.192	476.523	288.428	1	415.68	105.175	225.56	733.814	254.023	211.04	282.409	1	389.475	663.272	106.469	358.663	106.222	340.853	1	1
P19878	NCF2	746.895	424.251	334.46	353.829	716.647	497.841	763.582	488.739	504.87	713.948	666.55	482.562	795.268	912.205	522.601	1119.87	809.445	426.783	595.123	460.333	1460.26	543.442	573.447	413.395	679.588	863.85	877.901	823.038	639.764	314.642	883.686	565.411	698.933	524.864	627.08	563.182	601.883	945.654	522.952	1057.76	287.678	751.009	424.719	387.314	854.945	405.756	674.01	419.928
P53999	SUB1	631.641	423.931	1	571.237	1	1251.49	1212.4	770.543	1276.13	928.196	1070.18	570.044	1301.42	499.293	1	736.088	1655.36	573.011	713.743	1099.87	774.705	712.873	1131.48	1175.36	1102.82	1327.1	361.674	611.755	1	546.875	954.704	1	537.792	2188.49	528.359	939.375	795.718	1001.67	891.268	1251.96	1	1	1328.85	491.219	1783.12	1	735.097	1
P34910	EVI2B	1	421.692	1	1	1	561.904	551.701	541	1	700.888	652.292	684.769	788.51	610.963	1	574.286	732.294	1	1169.82	333.84	754.978	1266.8	848.298	505.431	870.62	878.562	884.896	922.007	1	744.809	913.244	1	526.599	1	1	751.923	612.205	1	1064.24	928.696	1	1	816.117	756.741	797.434	1	689.328	1
Q15717	ELAVL1	170.088	420.898	1	1	65.2867	174.308	155.839	620.973	1	1	93.8766	525.196	398.348	319.014	100.735	178.782	163.073	244.339	198.776	242.369	224.301	108.984	176.092	212.107	166.326	181.597	184.362	232.782	1	386.827	251	175.505	171.311	218.254	187.371	203.027	144.151	154.719	173.256	165.596	1	62.5409	1	1	123.581	1	141.065	1
P14314	PRKCSH	1	419.043	1	132.251	1	425.805	258.994	104.499	383.624	234.833	323.05	500.556	450.204	367.454	706.413	426.429	272.455	501.887	293.5	411.488	339.131	416.285	516.701	385.532	281.231	283.504	360.898	612.149	234.091	414.654	490.849	219.461	477.635	435.321	359.06	369.139	290.579	604.451	272.303	265.326	1	1	396.921	295.099	321.221	1	541.475	1
Q9BYJ1	ALOXE3	414.864	414.79	533.685	931.778	1	615.069	453.722	196.664	1	1	522.12	1	229.681	1	1	1	1	1	1	1	610.297	1	1	1	1	121.975	1	1	1	1	1	1	1	1	1	1	1	54.8156	1	1	1	1	1	1	1	1	1	1
P11233	RALA	1	413.109	285.332	602.628	1	515.95	517.221	141.531	236.106	477.242	467.215	1	386.522	475.368	203.482	416.519	498.219	1	938.888	97.076	319.458	1147.42	180.178	251.916	437.287	329.48	189.521	1107.9	388.331	118.27	758.377	1	110.683	1	697.875	1081.88	1	1	760.527	209.247	163.209	338.341	308.779	332.595	1	1	1	309.453
P13498	CYBA	1471.54	412.543	500.578	331.258	1357.98	519.947	2051.7	441.904	1087.02	2327.87	1677.33	864.922	1806.91	181.043	1779.82	570.14	1463.84	419.44	1520.63	342.69	1186.07	1892.28	555.175	430.863	1510.39	1027.25	1265.67	1068.64	1034.9	866.691	1222.78	433.303	1302.61	895.799	536.764	662.32	915.095	800.416	2030.05	1708.79	284.276	1493.33	1387.29	343.141	1847.01	1214.6	1185.31	534.431
P62269	RPS18	1	409.067	1	192.443	1	1	255.149	258.86	293.236	162.796	143.979	267.044	368.38	405.228	286.205	267.192	427.928	1	127.926	201.081	187.943	336.706	210.039	388.353	418.681	132.167	1	374.615	1	1	306.367	321.677	159.814	123.569	265.293	360.005	105.8	1	322.146	231.595	1	1	162.884	1	137.368	1	387.486	258.904
Q8WVV4	POF1B	845.717	408.429	1061.17	224.19	521.994	221.662	132.42	208.999	263.704	264.627	106.276	357.596	710.677	386.206	219.971	223.823	1	302.448	238.91	274.074	251.755	201.799	309.352	277.616	1	292.819	313.463	455.504	579.903	303.445	246.835	677.054	359.266	335.781	245.626	374.863	214.565	254.315	271.065	274.18	317.176	350.385	371.694	326.32	633.512	505.956	263.011	378.71
Q9UBR2	CTSZ	484.823	406.045	1	507.997	1	629.903	680.278	706.317	646.194	618.757	602.841	481.667	664.28	438.452	585.683	712.42	540.495	377.268	559.277	570.922	530.92	604.941	577.579	692.485	721.89	665.152	570.037	632.8	1	367.123	639.821	149.854	477.71	444.453	549.939	667.218	488.578	456.577	534.574	774.804	1	1	422.124	570.938	620.237	1	875.076	1
P23526	AHCY	291.568	401.343	335.129	288.319	1	347.008	454.799	301.689	402.307	318.11	424.073	367.707	605.254	316.633	228.478	279.451	341.829	263.357	432.147	271.707	275.644	484.604	331.88	315.577	358.763	293.868	344.078	502.283	121.461	226.915	373.789	379.553	423.018	343.405	401.131	540.996	268.77	340.169	475.034	327.75	82.9601	103.972	232.064	240.797	217.651	1	281.877	211.179
P14317	HCLS1	478.275	401.305	91.6639	386.983	1	411.676	617.704	392.238	435.871	429.613	458.863	474.485	580.602	358.122	341.378	418.556	431.654	450.947	450.139	411.95	420.383	518.046	452.273	416.187	528.354	441.332	451.461	693.724	331.989	447.618	494.621	421.337	521.518	508.076	452.646	392.322	441.234	443.649	492.972	681.341	1	1	296.453	366.787	543.994	1	633.132	105.089
Q15366	PCBP2	322.85	400.631	130.381	120.671	1	216.981	421.102	289.377	292.332	409.965	401.257	227.13	576.782	185.824	250.98	462.1	114.38	129.017	305.302	78.5041	355.522	387.177	288.039	500.841	233.475	352.903	330.148	671.345	398.341	278.272	193.397	1	195.589	418.18	404.755	374.094	257.429	435.451	293.633	615.161	1	229.243	237.658	406.214	433.394	148.109	240.092	270.596
P61225	RAP2B	472.253	399.827	447.253	517.316	301.016	593.154	600.89	1067.13	721.468	966.368	544.804	490.652	651.406	710.039	547.916	634.277	530.537	499.702	929.399	888.347	512.568	944.861	631.855	853.514	503.245	552.546	571.792	884.284	733.156	521.2	412.784	274.244	682.079	585.651	638.583	588.373	459.708	574.661	533.136	528.798	582.587	514.207	577.605	303.399	594.64	709.72	629.074	578.764
P08133	ANXA6	427.96	398.971	130.368	405.947	201.554	443.515	535.232	439.016	415.627	577.499	578.065	448.541	665.226	439.452	546.149	506.14	592.764	470.26	578.149	440.738	533.136	554.665	596.013	638.848	675.175	521.108	740.871	618.413	185.673	352.106	607.008	414.582	606.301	546.331	615.987	549.358	536.144	482.915	538.819	688.296	103.172	157.413	310.595	404.015	510.289	187.842	752.233	300.798
P78330	PSPH	531.585	398.231	364.326	394.457	1	239.34	256.281	1	1	1	593.603	139.755	199.658	1	1	1	107.079	1	1	1	1	1	1	1	1	39.2262	1	1	1	1	1	1	1	1	1	1	166.97	1	1	1	1	1	1	1	1	1	1	1
P06748	NPM1	305.823	394.991	1	687.401	1	549.071	557.247	527.396	458.885	450.835	497.499	433.738	503.04	499.938	1	435.598	400.058	450.652	459.184	435.712	324.967	567.98	540.918	594.713	289.418	352.738	573.714	759.955	1	375.329	438.232	877.021	325.452	586.333	477.378	589.753	365.294	431.798	319.136	645.5	75.8146	1	275.896	445.148	469.082	1	672.585	1
P13489	RNH1	420.084	391.91	1	563.088	1	356.811	569.165	680.207	358.08	470.723	727.567	423.731	574.113	423.063	413.426	526.119	375.448	704.498	691.365	353.44	359.089	849.632	761.008	577.973	623.356	470.181	474.882	801.886	1	404.196	710.54	321.464	596.279	616.882	664.42	624.177	499.609	393.828	510.144	632.093	1	31.9006	392.731	559.797	578.936	1	699.393	1
O43768	ENSA	1	391.324	1	1	1	1	1	1	285.707	1	675.278	1	1	1	1	1	283.575	1	586.36	1	1	843.602	1	1	481.97	1	1	1196.57	1	1	651.121	1	99.3464	1	713.363	1	1	1	886.039	1	1	1	225.502	1	1	1	1	1
P57789	KCNK10	512.443	390.881	1	911.23	1	1240.15	372.021	329.329	780.055	827.695	372.85	1739.07	1394.56	1476.33	1	876.758	641.009	1869.44	613.498	1321.61	596.223	1	2553.44	1649.22	757.533	546.094	1779.53	1	1	374.537	620.696	1019.42	1309.74	787.646	1	642.776	895.382	1728.05	1	589.639	1	1	1	739.659	780.959	55.8399	1169.96	1
P15924	DSP	428.99	390.042	883.518	126.053	45.4809	57.4405	76.7153	50.2299	51.3921	55.3757	58.8426	88.6001	104.138	47.5926	23.93	33.6229	83.5939	71.6231	47.1205	34.6647	69.7521	69.7239	76.0676	43.2047	27.5033	37.404	44.2698	72.939	78.8242	91.6475	41.7516	33.3021	81.2988	42.7738	17.9706	26.3414	53.809	75.0531	47.0904	26.7175	32.8024	62.7086	24.7229	26.1891	43.4641	33.7176	66.1822	51.3108
P08962	CD63	1	389.578	1	237.591	1	1	1009.41	1	803.331	558.533	1	1	1	1	1	861.957	696.342	1	1	905.66	1	369.888	1	1	1	1	1	1	1	660.788	1461.95	1	1	1	1	1	1	1	590.602	1	630.97	1786.32	412.368	874.067	797.962	1	232.282	1
P60842	EIF4A1	197.695	389.219	175.053	223.195	245.945	347.511	490.088	441.363	438.363	468.925	249.996	341.151	279.105	334.148	450.952	355.19	514.473	400.179	317.641	197.675	403.943	502.722	529.175	568.229	241.261	504.237	431.817	365.434	485.974	400.419	337.734	215.118	308.165	356.197	275.509	386.634	469.464	463.85	329.257	310.705	300.872	459.021	298.731	252.875	274.828	382.846	492.705	284.011
Q9GZZ8	LACRT	211.725	386.94	319.42	1	360.541	1	1	1310.56	1	1	1	1	1690.97	1	1	1	1	1	1	1	623.582	305.972	629.247	1	1	772.02	660.513	1285.48	484.743	580.075	1	1	516.693	1	1	586	1	1	1098.06	1	1	1	1	334.577	1	1	1	1
P54136	RARS1	1	386.635	17.5777	1	1	354.486	1	1	1	1	1	1	1	1	1	1	1	1	1	1	55.7385	225.658	254.052	1	1	19.648	1	47.52	1	1	684.033	1	1	1	14.6655	1	1	1	46.2081	23.8823	1	83.8915	1	1	1	42.8654	1	18.898
P49755	TMED10	373.231	386.466	426.274	353.377	153.257	289.276	558.479	512.287	292.34	283.055	410.142	445.349	401.439	563.854	1	704.346	268.834	292.303	1001.3	542.122	609.223	361.235	562.018	1057.29	562.461	158.951	307.62	961.72	509.51	354.756	321.065	1	422.458	356.844	269.355	966.476	519.681	1017.48	524.795	458.082	170.322	211.025	215.433	243.136	274.582	1	582.764	589.125
P53680	AP2S1	290.573	383.605	1	176.807	1	809.44	540.294	566.933	416.903	165.503	279.837	667.173	358.845	433.82	318.74	1070.88	322.046	447.111	300.55	505.554	467.667	516.689	441.122	487.078	481.959	731.19	1	1219.26	518.926	303.183	1103.74	1	457.392	445.5	702.151	379.386	646.016	416.43	907.171	590.398	1	381.73	361.832	1	510.057	1	390.142	478.203
Q05315	CLC	1002.99	377.704	1	698.725	1	1	6337.69	6029.86	12105.7	4630.19	1448.74	3187.44	1	1	925.458	1	1	7906.73	451.762	5472.69	1	7358.06	9869.76	8392.16	1	1	1	1	1	1	4171.52	3011.06	12261.8	1	1	4998.62	1	1	2925.07	4833.63	1	1	3168.4	1	8510.19	1	4790.71	1
P05107	ITGB2	263.033	377.587	197.093	452.116	269.426	437.224	371.185	375.188	400.996	397.902	454.902	351.265	383.141	507.007	280.325	404.77	357.67	389.039	354.441	498.2	417.118	391.3	395.503	596.835	429.186	372.195	299.181	508.955	270.516	534.475	438.286	130.457	277.762	201.741	503.772	603.254	262.062	387.979	574.333	489.183	546.165	315.499	383.976	381.136	455.831	287.536	421.884	395.394
Q96KN7-3	RPGRIP1	1	371.914	1	249.479	1	1	1	1	404.829	393.79	524.639	1	145.757	270.884	1	369.624	1	1	530.114	1	193.438	703.062	241.346	364.318	373.346	1	1	378.415	610.86	277.968	556.131	119.436	272.785	1	1	908.412	290.373	177.292	601.259	1	650.308	796.116	615.999	398.73	431.632	350.833	1	754.017
O00161	SNAP23	1	371.746	1	113.922	1	374.218	319.247	855.019	519.894	1	542.604	200.261	486.391	559.322	779.493	440.773	1187.74	617.813	1	473.589	625.336	1652.02	983.058	1	1009.78	564.578	941.405	715.124	1	919.261	653.957	1	883.951	514.677	833.848	452.562	996.54	832.578	652.602	690.452	1	1	1	1382.59	734.87	1	360.095	1
P02788	LTF	264.201	370.647	207.623	489.642	340.913	319.363	519.533	239.728	364.861	232.656	332.93	214.727	197.048	209.598	239.08	229.469	317.084	320.742	367.492	257.077	151.706	228.152	243.869	337.358	289.553	399.601	137.144	151.071	303.969	316.03	287.552	129.321	278.981	234.259	213.622	340.495	285.821	203.881	270.64	193.33	469.435	445.733	317.804	326.807	262.151	333.87	177.558	265.098
O60812	HNRNPCL1	297.709	369.268	112.9	359.38	359.011	467.321	532.31	478.309	540.84	492.911	895.415	560.087	250.694	644.028	489.483	502.596	510.531	465.254	600.193	438.329	625.631	431.095	621.1	401.298	455.245	507.972	420.849	1053.05	286.585	288.866	808.604	372.407	397.303	624.218	441.994	368.529	438.88	376.284	1091.46	444.922	141.726	408.659	355.625	216.761	496.885	257.046	575.816	1
P00387	CYB5R3	323.831	367.702	467.195	276.32	289.055	432.003	476.85	547.658	262.918	340.146	413.867	553.498	380.529	406.146	213.032	351.27	389.543	406.389	512.299	382.226	466.07	565.263	448.008	441.87	367.121	416.775	442.588	815.618	237.366	362.043	311.436	339.337	345.57	365.633	470.538	564.304	340.004	241.641	495.055	543.927	243.858	422.941	460.345	734.411	503.084	247.667	411.664	338.276
P62280	RPS11	1	365.714	223.24	299.805	1	1	448.598	1	1	95.4378	1	1	553.391	354.765	1	449.868	384.318	324.025	1	311.798	1	313.102	1	1	193.97	1	148.068	308.234	1	1	272.234	1	153.797	1	122.647	262.572	260.305	245.548	251.065	1	1	254.485	1	1	1	1	1	1
P10606	COX5B	278.81	362.967	306.607	1	415.238	609.821	606.118	792.213	659.269	1006.81	537.663	298.495	380.371	580.32	1	478.62	784.983	649.04	796.275	661.385	831.535	3101.71	886.866	751.909	537.077	559.612	530.791	1914.46	1079.38	987.824	663.237	245.468	668.038	980.969	693.697	603.25	549.152	479.405	532.238	702.438	287.885	669.114	338.499	435.763	816.095	308.054	427.859	394.412
P60903	S100A10	1	362.592	818.669	1	1	1	1	1	1	1	256.153	1	1	1	1	1	1	1	1	1	728.054	1	1	1	1	1	1	1109.68	1	1	1	1	1	1	1	1	1	1	1	1	1	1	1	1	1	1	1	499.526
Q15084	PDIA6	168.207	361.902	114.326	200.204	109.074	180.73	371.013	483.92	510.29	441.091	313.165	371.351	372.756	422.633	1	652.933	377.564	335.826	411.393	494.821	216.127	327.066	462.325	362.761	373.444	364.615	343.802	922.341	110.723	360.647	474.567	242	344.272	558.521	471.339	385.571	458.374	283.479	384.292	553.791	1	1	448.587	267.495	509.006	1	402.314	1
P51572	BCAP31	1	361.848	385.309	567.825	1	507.805	658.016	640.385	556.889	416.008	244.092	338.42	455.336	3388.68	1	1088.16	499.872	478.332	670.269	148.635	1751.59	596.018	234.946	392.772	581.483	440.825	1278.67	1513.46	677.802	1096.7	1111.67	832.27	951.769	488.503	561.244	1200.5	367.006	979.051	403.09	918.895	326.463	825.814	804.806	411.007	770.942	419.178	1695.23	829.137
Q86UX7	FERMT3	247.573	359.336	283.41	256.986	286.381	410.411	437.902	446.621	410.206	655.344	351.694	425.774	512.442	281.815	288.197	430.362	558.303	356.661	509.604	526.196	478.34	385.053	494.402	445.521	411.265	369.417	486.614	498.711	502.239	293.645	493.13	292.056	582.874	431.793	550.153	590.203	503.377	482.476	383.698	660.268	250.284	441.31	268.674	391.194	552.729	286.914	472.239	236.45
P06744	GPI	380.55	359.246	140.656	539.822	268.25	587.619	600.838	472.94	519.98	440.948	738.112	413.482	846.36	412.575	614.256	398.733	584.019	455.067	734.838	913.554	911.14	583.821	455.018	459.019	884.646	677.971	706.414	620.129	1	306.103	573.063	437.452	564.15	635.259	694.293	525.648	651.44	644.145	831.678	781.453	504.547	229.524	381.745	401.522	612.914	323.77	768.73	339.97
Q9H082	RAB33B	191.797	358.914	1	1	1	1	1	140.536	100.768	172.837	1	140.043	253.612	188.772	153.707	331.94	136.741	140.74	233.973	117.688	1	162.407	287.674	259.144	256.05	136.956	277.748	231.885	72.5238	178.991	227.273	1	234.277	127.122	115.579	293.516	194	213.411	218.572	186.534	156.85	1	141.455	140.592	244.967	1	370.52	71.0594
Q13277	STX3	426.17	358.797	1	1	1	1	264.461	301.948	1	1	1	1	1	1	1	1	285.597	1	345.757	1	230.853	369.858	351.221	1	1	1	421.685	648.569	1	239.524	376.178	1	1	1	312.901	369.426	1	1	1	294.599	1	1	283.704	1	1	1	223.596	1
P12081	HARS1	209.987	356.913	352.865	262.295	1	274.713	1	23.7741	1	104.116	96.1143	52.2833	108.743	1	1	97.1133	92.7674	1	78.9386	54.2071	32.8492	1	37.6101	38.1341	66.8634	59.8972	128.687	65.8551	1	41.0669	1	1	1	1	52.5788	10.8048	1	1	36.1396	47.3199	1	1	1	1	31.1108	1	37.8833	1
P22392-2	NME2	336.133	354.876	297.159	371.692	74.9931	337.47	578.776	479.908	411.193	633.124	371.599	428.884	577.956	360.533	313.284	433.605	460.472	183.555	497.262	456.027	796.968	615.396	441.863	460.839	572.83	291.137	474.964	628.819	56.0093	230.568	510.915	320.15	388.82	204.504	514.179	371.096	555.149	163.98	522.559	564.788	117.718	1	281.241	194.842	388.314	1	487.519	1
P21291	CSRP1	538.74	354.075	581.561	609.171	468.416	1	479.528	446.525	1179.42	520.442	1	2178.43	2784.83	1326.91	1	512.223	504.153	462.61	869.751	347.666	925.525	1	526.017	533.424	1	487.908	978.769	905.712	1	243.542	353.888	1222.3	442.067	638.148	1	490.006	832.156	1184.49	454.056	1	164.032	1	325.523	390.629	469.408	1	1	1
Q13637	RAB32	331.649	353.784	164.494	445.638	428.699	497.016	356.556	1018.49	836.141	553.88	491.31	287.668	755.354	746.765	347.442	542.605	820.886	669.088	447.154	551.481	850.011	522.834	1012.62	1116.78	661.052	605.51	648.866	738.196	839.701	399.011	577.082	194.482	738.387	627.812	726.614	823.795	1027.69	578.387	448.761	890.027	474.539	512.199	445.999	617.862	386.779	484.617	843.054	526.632
O75964	ATP5MG	251.069	352.888	1	504.679	550.254	408.566	736.501	1062.1	464.908	1080.18	434.903	624.912	607.965	390.226	1	816.865	591.567	501.87	794.564	706.172	614.765	2062.08	1237.84	1	954.773	897.263	668.758	3386.98	1	410.606	500.68	1	1277.8	369.108	643.646	636.298	904.424	1	645.511	1582.23	321.92	1	678.112	289.275	1492.91	766.682	932.048	1073.19
P20340-2	RAB6A	388.164	351.894	185.439	508.933	346.642	283.383	372.354	661.199	285.899	441.297	492.904	432.923	387.162	336.705	576.624	459.454	377.773	320.167	460.592	650.776	358.586	311.48	686.325	463.026	350.872	379.039	580.581	783.684	544.611	302.396	361.087	1	535.015	473.859	392.314	502.845	717.27	381.919	286.064	378.709	583.934	493.848	349.78	435.3	394.86	363.008	494.642	494.617
Q13404	UBE2V1	455.667	350.942	1	839.837	1	1	684.673	1	606.268	596.105	324.519	1	908.753	270.103	1	1	654.562	1	945.749	556.074	1	529.598	660.524	1	681.248	459.988	1	758.778	1	1	492.598	1	1	517.047	351.94	473.437	492.264	699.511	480.268	1317.12	1	1	1	1	618.193	1	392.513	1
P62316	SNRPD2	322.957	350.705	1	363.259	1	247.588	361.513	89.0691	209.497	1	466.44	389.507	430.146	183.84	365.535	233.656	241.836	241.232	501.518	361.217	333.187	430.201	124.854	403.414	434.249	268.583	1	753.396	1	301.615	188.793	187.45	110.625	364.286	427.038	471.153	108.884	1	266.37	528.155	1	81.2414	324.543	320.15	281.189	1	1	1005.91
O14732	IMPA2	682.912	350.181	636.966	252.945	1	303.138	834.354	562.171	808.309	142.413	474.43	131.091	127.724	1	1	1	156.392	1	275.975	138.83	853.671	377.424	1	1	1	185.545	94.3122	135.511	1	154.285	323.035	1	1	93.5086	182.998	192.702	169.778	1	131.714	1	1	1	1	201.312	246.858	1	253.527	1
Q14254	FLOT2	226.77	349.026	143.28	281.483	458.197	300.138	361.843	445.735	331.978	158.561	288.252	423.044	410.361	356.76	315.433	333.204	479.096	338.328	343.047	346.613	321.174	344.69	411.359	341.355	418.748	344.532	351.263	381.371	232.197	352.74	335.785	37.978	295.718	255.272	344.774	388.197	354.594	273.497	328.118	458.8	334.186	203.132	320.752	277.751	369.771	138.165	396.839	367.908
P52790	HK3	352.503	348.312	69.0316	317.133	168.281	422.232	532.357	380.209	475.849	679.623	491.285	465.364	451.101	343.048	429.084	494.733	661.429	356.721	482.592	289.587	576.988	565.451	228.133	518.554	475.549	438.73	471.296	740.88	122.824	339.271	518.753	475.345	456.986	422.47	456.42	686.048	418.506	475.041	520.692	565.75	93.8835	131.964	290.617	486.885	525.766	80.7023	498.122	101.08
B9A064	IGLL5	1	347.164	1	1	1	1	1	1	1	1	1	1	1	1	1	1	1	1	1	1	1	1	1	1	1	1	1	1	1	1	1	1	1	1	1	1	1	1	1	1	1	1	1	1	1	1	1	407.369
O75874	IDH1	408.323	346.787	1	245.555	1	362.586	463.871	412.483	243.611	307.125	378.539	205.137	235.009	188.357	228.622	288.537	248.964	204.99	298.284	220.182	140.824	356.673	373.723	154.982	343.63	204.471	308.712	502.944	1	76.014	276.759	1	225.672	121.323	333.662	320.726	275.588	387.38	291.73	192.636	1	1	331.749	136.294	155.09	1	281.751	1
Q92522	H1-10	295.217	344.013	1	717.779	1	723.406	343.308	221.494	560.739	1003.15	961.162	923.05	556.268	1033	379.797	406.918	808.51	712.87	629.333	1037.54	1280.56	843.156	1099.79	761.199	1142.27	683.044	1050.01	674.292	1	715.017	873.455	907.621	781.555	859.815	329.043	652.876	557.015	953.741	1038.34	642.426	1	1	974.648	653.639	822.653	1	478.432	1
Q7Z418	KCNK18	154.912	343.7	94.778	112.018	1	203.083	1	35.5791	1	257.6	113.737	293.41	68.6719	217.78	1	1	1	93.2604	302.435	1	1	166.109	65.42	1	1	254.74	250.326	303.928	319.91	1	239.207	1	141.646	382.588	289.274	132.944	78.4478	184.205	183.818	1	282.942	1	319.775	1	71.9187	1	1	335.92
P61978-3	HNRNPK	249.373	343.371	93.7639	483.279	432.529	289.286	273.394	300.493	358.442	554.979	290.468	345.903	653.284	440.036	347.037	354.978	403.762	643.118	397.877	477.835	585.351	328.757	655.314	436.345	488.387	445.218	349.361	315.072	276.08	538.183	331.607	277.991	642.174	427.858	367.006	356.695	468.92	396.28	354.091	335.095	188.458	549.739	283.846	405.528	349.722	181.504	474.126	97.7416
P14618-2	PKM	220.977	342.58	1	300.021	1	456.825	442.855	403.665	1	340.592	1	1	1	495.851	295.69	360.233	218.547	217.636	385.3	306.512	316.551	271.704	464.061	346.306	263.088	319.192	407.521	680.809	1	292.327	168.985	1	391.694	1	1	1	315.942	1	389.018	249.457	1	1	1	1	339.428	1	337.192	1
Q16658	FSCN1	296.807	342.399	847.387	1	295.316	1	191.809	109.603	1	116.091	1	1	121.464	1	85.4033	38.9005	1	1	1	1	44.654	1	59.5914	1	1	297.55	1	96.956	773.16	1	1	1	66.7677	1	476.448	654.466	44.8683	1	40.3025	1	321.339	950.501	1	1	1	319.647	1	953.971
Q9H0U3	MAGT1	169.758	342.17	427.781	127.681	1	201.737	1	183.23	191.393	139.412	191.729	1	205.885	94.4116	134.394	1	164.602	48.1875	274.575	177.591	238.766	200.619	278.923	1	222.137	164.517	1	511.694	77.0614	97.1191	252.411	1	1	1	115.695	229.476	147.6	186.8	155.025	323.838	1	1	164.766	1	78.2928	1	166.111	213.688
P11021	HSPA5	443.45	339.19	258.091	328.566	220.013	255.524	390.745	473.734	333.279	291.857	379.945	270.134	414.634	274.837	281.4	427.163	316.864	310.668	620.142	388.211	453.532	373.992	476.163	312.921	412.223	272.344	289.124	950.437	171.932	285.727	357.808	377.917	270.324	461.491	348.029	376.849	420.053	301.248	375.95	389.566	90.8938	198.305	285.025	285.259	492.604	112.512	401.334	158.81
P04179	SOD2	343.414	338.76	1	450.252	1	1111.04	1	967.915	401.566	986.818	300.843	1213.59	413.056	1424.08	1	1	469.099	407.87	475.733	479.013	1846.17	901.812	489.725	237.605	471.588	1369.5	601.34	1459.12	1	330.215	451.275	250.828	1636.77	1	871.24	670.411	326.813	1	737.625	758.371	548.996	631.481	906.587	167.791	1270.41	242.448	739.675	352.64
Q9GZN8	ADISSP	1	335.368	1	1	1	211.037	434.228	450.708	95.7193	1	487.888	1	249.185	105.286	1	625.778	1	252.708	1	439.229	307.907	452.686	280.371	867.195	544.047	320.218	597.18	511.266	1	260.659	313.45	1	1	298.104	911.986	1	324.165	1	1	466.391	1	1	1	1	370.642	1	431.676	1
P62277	RPS13	122.408	334.538	1	241.025	295.914	274.313	230.243	268.944	156.261	242.625	328.197	405.084	224.764	259.999	223.232	241.754	381.258	1	250.52	258.11	375.716	179.99	123.194	449.764	246.441	375.139	1	272.026	352.554	1	40.9845	1	186.049	1	391.25	163.063	1	1	544.276	260.162	1	1	167.18	1	200.784	1	53.0938	442.715
P39656	DDOST	1	332.77	240.128	90.7218	213.377	158.769	215.546	328.642	197.968	163.457	218.728	244.174	200.129	141.722	99.823	212.045	268.953	176.659	186.65	119.739	256.314	256.508	185.54	153.163	1	140.496	161.234	315.572	172.995	195.623	201.866	109.696	254.009	185.646	160.068	230.381	129.546	102.804	138.295	186.563	1	316.345	61.4531	86.0082	139.661	206.656	190.518	217.417
P30626	SRI	226.283	331.485	399.431	438.368	146.927	429.171	375.201	240.686	381.794	333.441	1	1	463.738	1	1	296.297	275.46	1	276.544	257.751	1	280.012	265.768	199.557	268.656	1	265.405	575.225	317.659	210.086	1	185.218	1	1	304.235	520.979	239.836	514.951	493.879	643.226	233.092	308.186	303.673	1	344.214	1	1	679.732
P08238	HSP90AB1	183.216	329.733	98.7716	239.887	181.846	315.285	344.349	257.83	301.671	364.85	398.132	270.157	445.603	252.662	256.214	370.265	448.916	267.067	476.971	347.711	304.268	380.214	295.687	361.155	377.969	263.534	333.512	549.851	257.819	298.57	411.225	192.66	291.438	211.313	426.414	394.723	339.973	325.267	334.055	441.908	108.454	120.705	214.142	280.084	307.154	1	450.139	137.54
Q9H939	PSTPIP2	1	329.46	1	110.071	1	1	1	1	52.7024	1	106.619	1	179.778	1	72.1403	153.225	113.911	72.5785	1	1	186.121	1	124.958	1	107.6	173.906	1	1	1	137.146	1	1	145.996	1	1	77.3943	1	183.038	337.261	1	1	1	1	152.424	1	1	1	1
O95544	NADK	1	327.139	1	1	1	1	327.404	1	345.702	366.499	347.734	1	459.74	216.799	1	332.417	333.041	187.099	264.22	208.387	204.55	305.495	255.87	462.842	241.589	276.429	297.57	419.501	1	193.929	390.242	1	170.039	1	375.574	388.116	257.319	260.886	201.897	335.615	1	1	1	1	257.98	1	471.813	1
O43760	SYNGR2	311.185	324.858	48.3668	291.821	151.142	164.305	538.182	245.358	1	252.764	627.685	298.841	792.676	1	255.013	45.344	142.317	1	142.468	1	1124.99	1	94.1994	1	233.228	1	1	83.7853	1	1	112.014	1	1	1	1	103.438	1	1	180.618	1	1	1	1	1	1	1	1	1
Q14194	CRMP1	1	324.804	1044.41	151.442	625.456	284.845	235.448	392.743	72.2144	418.205	195.358	232.293	287.598	423.698	1	358.789	128.657	207.128	1	257.119	210.237	360.974	904.433	158.83	143.178	247.905	335.766	549.663	1042.01	155.34	100.078	1	1	1	327.887	168.313	503.674	133.854	367.489	108.642	976.466	734.501	290.348	109.546	1	597.421	301.876	1032.52
P62829	RPL23	1	324.174	283.994	1	1	1	1	1	1	107.796	1	1	1	1	118.917	1	183.931	1	1	1	61.39	98.5598	1	1	1	1	1	164.162	1	1	1	1	1	1	224.63	249.792	37.7749	83.3195	1	45.8984	184.375	386.502	1	1	1	1	1	1
P61981	YWHAG	320.166	322.342	1	567.924	1	524.524	404.051	399.045	498.253	621.844	350.319	383.552	484.096	422.538	304.08	433.294	289.187	396.596	621.809	442.924	504.322	502.794	673.475	543.849	457.813	386.153	560.105	656.478	1	327.089	420.759	341.833	442.676	358.232	493.801	613.999	352.32	385.755	401.019	452.92	1	1	255.758	396.694	372.311	1	551.299	1
Q9UL46	PSME2	535.481	320.763	1	1	1	189.891	152.378	118.089	149.721	172.806	1	1	204.971	1	1	156.368	1	109.81	354.504	152.542	91.1207	129.029	174.615	158.714	197.442	95.7953	107.563	254.691	1	196.59	140.934	109.007	123.194	160.134	113.178	145.877	109.038	1	170.049	118.832	1	1	1	72.9816	123.488	1	149.498	1
P20700	LMNB1	280.651	320.077	113.128	387.1	381.163	554.209	427.187	556.272	457.646	391.36	535.012	509.101	511.242	482.392	341.408	408.71	458.208	582.431	436.569	442.332	532.2	513.956	557.532	475.722	397.338	420.088	659.869	517.789	1	580.196	423.496	533.151	534.987	490.064	441.666	478.75	531.735	486.561	535.863	432.915	143.589	78.1625	427.332	394.269	463.584	1	432.652	86.1577
P31942	HNRNPH3	1	319.571	1	137.023	1	297.665	304.297	584.021	1	1	259.685	1	339.239	593.986	1	1	283.364	533.078	274.64	1	1	669.474	238.677	80.8725	1	423.764	223.257	361.901	148.386	1	239.448	1	251.49	309.361	457.612	301.947	538.947	410.412	315.046	542.095	258.495	431.531	243.825	460.802	1	366.463	632.554	138.763
P61421	ATP6V0D1	256.324	318.058	146.786	245.438	259.871	341.345	474.745	459.783	349.775	302.472	397.526	431.424	361.083	410.474	312.029	618.365	344.437	471.866	350.83	382.36	330.223	334.73	431.738	453.934	319.662	483.568	400.785	346.486	249.586	375.117	608.159	1	310.229	396.711	307.761	361.609	664.437	454.221	319.493	482.483	176.967	213.229	528.091	416.349	523.82	297.523	409.833	505.272
P68366	TUBA4A	368.634	316.98	328.023	570.254	803.54	1131.06	445.254	602.433	677.098	981.515	663.933	550.739	959.664	771.508	585.834	731.896	879.685	785.08	1080.83	737.537	533.568	1005.07	827.268	1258.5	993.608	892.42	949.591	960.378	806.056	815.653	916.818	670.203	916.859	535.995	1033.17	580.582	920.258	549.175	1178.64	1017.37	585.736	1017.53	977.909	637.487	753.95	787.373	955.082	789.458
P30153	PPP2R1A	355.545	315.783	249.252	1	167.248	296.058	332.189	646.283	569.068	325.721	347.388	418.607	461.094	328.1	271.367	354.434	408.949	643.07	365.667	365.812	329.902	257.622	523.636	559.336	273.093	322.874	329.4	352.749	86.7484	319.509	348.837	302.341	521.117	525.061	317.569	309.553	933.562	339.748	348.274	470.911	56.5959	240.971	256.442	322.035	240.351	57.525	400.138	145.064
P40926	MDH2	711.332	315.194	713.497	290.662	224.286	507.061	845.268	448.244	336.418	436.966	675.639	503.135	388.346	352.728	312.756	372.116	338.841	302.896	324.021	227.916	387.38	1031.44	678.38	199.176	444.451	280.958	430.45	1051.12	329.728	259.42	363.374	331.773	332.479	331.974	148.028	261.758	243.551	225.498	382.816	430.217	301.961	212.458	303.567	127.875	399.095	143.189	452.275	339.326
P17302	GJA1	1	314.889	1	1	1	1	504.614	1	1	320.554	1	1	1	544.14	372.05	1	1	1	1	1	417.844	1	1	57.5745	1	201.136	1	503.555	517.398	1	1	1	1	1	1	1	184.494	1	1	154.522	138.077	185.184	1	1	197.552	144.051	1	1
P29992	GNA11	449.356	314.49	1	1	1	298.542	226.959	242.539	1	1	261.573	1	1	259.485	1	271.866	355.952	1	417.173	1	351.593	390.396	372.967	1	256.166	240.591	329.289	329.472	360.528	240.282	179.369	1	220.139	1	256.912	1	177.422	1	320.177	255.219	1	204.706	1	1	297.426	1	191.663	1
Q9P2Y4	ZNF219	183.46	314.383	252.439	245.917	140.593	335.078	336.088	652.848	480.748	402.672	575.504	405.233	527.021	376.956	311.019	558.291	323.409	372.8	515.164	447.076	377.622	546.073	492.866	326.705	651.134	301.107	511.441	656.141	239.025	553.989	605.095	154.425	468.244	227.825	430.437	399.793	475.434	243.505	603.343	351.489	427.967	365.144	413.814	330.177	397.114	223.342	600.423	273.107
P01111	NRAS	220.502	314.202	169.093	259.181	392.192	308.192	597.981	518.466	281.638	669.584	254.168	344.984	366.138	461.227	549.194	562.831	727.683	338.085	505.513	332.503	263.066	522.671	412.902	372.686	631.529	437.315	632.149	805.144	626.223	425.877	638.753	1	325.599	325.657	625.315	408.695	357.564	376.044	474.748	596.944	128.886	493.033	240.031	424.164	727.02	1	369.53	533.675
A0A0C4DH25	IGKV3D-20	1	313.024	1	1	1	1	1	1	1	1	1	1	1	1	1	1	1	1	1	1	1	1	1	1	1	1	1	1	1	1	1	1	1	1	1	1	1	1	1	1	1	1	1	1	1	1	1	1
Q16851	UGP2	385.111	312.86	1	372.233	1	316.564	552.545	407.743	456.036	501.133	382.09	426.97	589.932	423.739	274.755	426.226	428.848	423.545	541.547	288.95	294.595	446.521	518.247	568.155	461.056	467.084	503.889	588.16	191.245	477.052	431.55	431.159	410.402	418.472	527.269	471.029	482.939	536.514	488.728	482.951	1	209.797	314.201	379.386	441.61	35.5421	557.82	1
P06730	EIF4E	1	312.064	1	1	1	1	1	1	117.277	1	281.093	1	1	1	1	1	1	1	214.581	1	1	174.143	1	1	152.941	94.7078	1	246.44	1	1	206.739	1	1	1	148.352	276.061	1	1	160.949	1	228.159	1	1	261.275	1	108.309	1	483.725
Q9UBS5	GABBR1	841.146	311.674	1	795.326	94.4025	874.309	958.902	1411.43	1210.33	965.771	587.348	969.577	1347.47	907.23	1	1143.85	1024.38	1073.01	960.106	1153.17	1314.24	599.395	1335.84	1178.74	890.285	1033.33	1274.28	657.934	101.014	843.035	563.089	905.157	1531.43	1055.56	871.89	496.745	1337.96	1232.88	612.01	1314.95	71.8684	1	326.523	929.892	967.597	38.9135	1442.16	1
Q7L5N7	LPCAT2	269.398	307.915	172.753	206.648	222.48	401.592	243.021	188.819	266.058	419.013	338.091	363.113	286.084	249.637	272.667	283.712	411.835	286.136	355.773	311.994	304.463	371.304	319.05	287.082	272.636	267.375	241.987	241.604	221.381	361.196	248.34	192.402	383.844	330.829	184.134	314.263	276.257	293.891	238.793	274.222	203.792	129.842	228.533	297.869	216.745	127.914	247.01	136.769
P32942	ICAM3	786.235	306.343	36.0507	198.28	80.2987	366.681	384.916	492.853	552.252	432.703	470.566	417.406	452.849	289.708	360.842	342.634	540.61	275.505	468.157	418.062	514.108	648.338	334.129	445.244	532.002	591.878	416.222	472.298	65.2499	339.791	566.575	140.084	414.341	350.6	503.666	562.105	359.393	409.916	461.787	629.266	47.2718	108.524	442.812	442.833	475.466	66.8193	613.121	183.497
Q15942	ZYX	567.44	305.696	1	1	1	1	516.357	617.328	699.922	795.059	635.188	491.661	404.933	490.126	398.049	742.473	456.436	713.085	417.61	479.062	745.919	463.503	678.792	815.631	302.021	485.152	748.036	662.712	1	438.457	860.958	209.472	701.063	382.521	381.67	269.286	326.105	329.712	400.232	568.109	1	1	192.707	313.967	562.163	1	406.03	1
Q99623	PHB2	1	305.463	275.051	132.63	303.669	579.219	340.115	473.171	375.882	466.99	268.783	320.831	436.468	514.381	425.722	671.961	325.691	130.855	378.131	364.076	445.314	723.459	553.656	541.3	311.392	456.097	569.168	1394.27	495.648	702.095	254.995	155.165	418.543	361.129	357.952	194.712	401.152	166.237	156.618	475.397	83.6026	560.043	517.904	1	271.198	368.065	390.538	426.097
Q9HC35	EML4	191.311	304.887	1	142.02	1	371.182	438.412	64.3865	380.212	379.082	311.24	527.297	251.306	637.215	245.365	489.025	361.046	1	441.497	420.246	515.6	968.077	340.247	575.494	329.401	477.772	541.847	279.958	1	1167.17	402.014	522.447	366.41	507.133	791.431	525.976	540.624	544.239	666.964	606.397	1	17.7071	350.685	319.283	665.607	1	479.433	1
Q9H3N1	TMX1	555.394	303.645	257.396	286.06	731.701	384.303	314.449	357.612	393.751	315.708	380.619	376.25	463.718	400.988	358.598	577.09	349.917	370.299	283.585	357.48	352.7	525.773	484.198	444.464	440.423	365.611	435.489	703.829	491.474	341.933	384.189	345.778	280.452	329.22	416.426	433.347	425.955	347.613	264.235	447.931	225.887	468.48	360.471	362.826	464.901	376.126	415.937	265.436
P62140	PPP1CB	1	302.864	1	1	354.246	111.396	129.778	1	1	1	231.535	1	1	1	1	1	185.343	1	322.547	1	97.5377	126.018	153.138	1	105.418	1	110.932	198.62	522.991	1	250.843	163.01	1	1	97.0824	439.999	1	1	285.298	1	166.934	367.899	163.143	1	180.505	1	22.7771	359.408
P06576	ATP5F1B	196.657	302.476	337.296	338.79	426.513	371.223	395.75	793.564	342.754	521.988	467.186	393.025	365.47	433.078	457.738	597.304	431.255	544.204	405.227	721.884	762.508	1377.16	791.897	445.813	375.497	519.92	654.348	1595.67	654.766	468.995	470.696	288.636	718.56	582.985	424.493	498.489	678.699	515.456	410.143	422.512	358.368	465.791	583.856	385.213	617.896	423.11	711.769	340.378
P62913	RPL11	336.076	302.474	186.244	420.841	1	249.774	193.582	647.675	141.356	205.793	634.615	335.594	300.78	192.645	231.684	593.099	659.68	52.0176	374.788	497.595	285.54	461.221	716.614	285.573	655.808	253.076	413.278	637.799	132.895	410.641	570.178	203.17	137.976	799.297	340.786	610.938	248.441	485.509	381.27	525.735	153.398	273.106	386.018	450.032	203.898	1	597.292	391.438
P62136	PPP1CA	249.931	299.599	375.606	209.551	226.827	316.313	473.931	263.495	429.936	418.037	281.436	312.469	389.744	309.223	278.434	318.956	555.06	316.395	388.296	378.754	427.745	447.507	370.674	278.38	455.359	318.595	371.865	404.516	634.079	343.718	392.762	145.186	427.632	308.032	352.661	404.656	418.117	348.681	654.051	671.401	346.936	458.415	336.907	392.739	422.647	319.027	311.762	332.453
Q08ET2	SIGLEC14	1	299.335	64.2348	258.331	63.5533	336.546	414.883	293.127	465.058	472.265	470.482	348.984	261.057	439.755	266.43	408.339	399.103	332.287	235.007	448.439	408.421	514.467	855.27	410.928	400.086	508.367	342.981	462.184	1	331.129	539.946	1	250.293	1	353.094	380.021	195.235	378.94	332.416	429.344	1	1	174.51	292.293	366.081	1	352.578	1
O75635	SERPINB7	230.256	298.826	1	356.855	1	374.686	1	89.6091	1	1	180.334	1	218.291	1	1	1	1	1	1	1	123.502	1	1	1	1	1	1	1	144.612	110.594	1	1	1	53.3781	1	1	1	1	1	1	1	1	1	1	1	1	1	1
P11234	RALB	1080.11	297.236	1	237.24	1	189.249	691.379	291.129	292.724	642.105	217.886	1	470.646	1001.06	284.309	471.554	540.634	276.412	438.999	275.263	373.845	492.748	1	225.613	530.195	1	618.632	320.442	1	130.274	736.179	204.25	452.748	329.342	297.426	292.404	306.259	1	299.857	427.379	1	1	216.639	1	636.428	1	302.002	1
Q86V81	ALYREF	1	296.86	1	1	1	448.71	361.2	347.074	335.076	450.656	562.271	435.331	1	550.687	247.578	360.931	221.6	342.316	478.402	543.342	370.396	343.95	491.175	357.793	1	1	415.988	1	1	278.369	253.012	1	310.141	1	348.598	524.679	1	1	389.395	1	1	1	230.195	219.942	375.254	1	445.534	1
P61923	COPZ1	1	294.229	1	89.6401	1	148.519	283.386	303.523	1	352.913	352.1	1	604.506	1	1	199.28	357.379	286.369	413	1	217.989	243.819	340.025	309.282	1	323.334	1	579.422	1	251.169	298.418	1	1	1	1	1	347.034	1	396.774	285.111	1	157.544	122.514	1	247.689	1	373.053	1
Q9H0U4	RAB1B	194.643	293.625	115.477	1	1	203.502	287.592	294.655	359.453	269.186	401.825	264.034	264.991	370.239	245.798	300.408	760.562	313.128	584.591	1	288.471	360.636	280.112	374.766	618.929	1	259.924	1071.96	1	1	316.705	223.241	397.458	143.965	430.263	1330.28	1	304.302	1284.2	297.061	477.829	1	1182.64	126.93	338.19	1	364.255	1827.82
P61106	RAB14	151.708	292.841	356.89	817.361	1	389.88	358.675	536.061	282.432	555.585	379.208	559.6	554.573	503.372	345.427	370.387	400.106	710.337	757.319	323.875	335.236	381.731	464.69	826.845	658.108	459.86	384.311	633.166	278.688	320.364	451.18	292.982	481.127	444.934	766.08	716.646	288.378	737.495	394.327	892.218	1	435.934	471.695	706.981	620.581	119.341	786.669	335.548
Q6RW13-2	AGTRAP	1	292.773	1	1	1	1	243.597	1	316.14	1	1	1	1	1	1	1	165.038	1	276.932	1	1	301.739	1	198.325	1	239.948	1	246.935	1	1	1	1	1	1	175.213	1	1	152.575	1	1	1	1	1	1	1	1	1	1
Q14141	SEPTIN6	1	292.628	1	1	1	154.825	324.906	194.888	144.606	278.485	275.127	229.519	164.851	217.578	1	159.114	273.867	235.991	162.221	1	1	363.108	288.797	185.531	370.759	201.204	237.451	233.31	1	230.549	205.416	1	1	207.006	228.618	211.037	249.485	234.757	358.917	1	1	1	181.085	171.351	285.149	1	332.694	1
O94823	ATP10B	232.892	291.499	1	75.6443	1	126.433	150.846	158.682	105.936	103.007	130.13	269.435	345.294	131.337	84.1643	4.02281	169.48	109.876	129.307	113	91.3062	97.4135	112.992	137.389	109.942	96.3671	124.623	1	97.8043	99.3143	86.508	118.773	85.7666	196.557	70.1802	116.365	73.6459	139.1	78.6145	99.0869	1	1	1	95.6592	85.6064	1	81.1128	1
Q9H0W9	C11orf54	382.926	291.423	357.229	672.016	1	628.822	343.342	203.848	1	1	619.605	1	1	1	1	1	1	1	1	1	502.112	1	1	1	1	1	1	1	1	1	1	1	1	1	1	1	1	1	1	1	1	1	1	1	1	1	1	1
P09769	FGR	316.144	289.259	104.971	428.405	428.381	251	264.981	326.147	230.2	228.228	231.267	266.128	404.548	228.195	264.647	255.899	271.205	239.293	274.468	192.746	263.126	298.206	281.537	322.738	204.599	202.484	334.738	396.276	251.133	190.566	256.256	129.446	314.834	185.121	226.785	316.876	208.571	329.992	178.546	299.285	241.644	170.76	189.487	245.852	286.404	199.775	370.973	256.197
P22234	PAICS	346.767	288.292	316.109	401.475	1	1	616.664	494.471	125.027	1	207.169	1	1	1	1	1	1	1	1	1	361.683	1	174.925	1	1	1	1	1	1	1	1	1	1	1	1	1	1	1	60.5434	97.2629	1	1	1	1	38.5127	1	81.1427	1
P11717	IGF2R	903.22	287.686	1	85.8784	1	1	332.067	72.4609	1012.53	287.806	126.283	1	173.968	238.432	197.713	265.418	311.329	305.698	1255.49	150.937	139.46	234.234	270.287	108.946	140.065	122.832	72.0841	60.5637	1	1	128.013	1	585.712	621.983	144.031	74.5022	154.201	44.6411	753.614	117.033	1	106.867	132.023	271.55	434.183	1	77.1027	55.8518
P01871	IGHM	1	287.255	1	1	1	1	1	1	1	1	1	1	1	1	1	1	1	1	1	1	1	1	1	1	1	1	1	1	1	1	1	1	1	1	1	1	1	1	1	1	1	1	1	1	1	1	1	1
O75396	SEC22B	302.306	286.946	1	290.945	1	383.819	442.255	422.428	491.242	282.9	411.833	298.147	411.192	214.618	403.703	306.788	408.306	404.076	637.825	306.456	464.203	331.336	314.885	261.068	494.854	373.039	451.381	859.486	218.181	292.378	413.571	294.217	575.437	512.718	435.62	369.949	436.16	229.09	417.332	425.129	161.793	328.256	453.15	313.605	611.162	254.283	426.132	295.388
P39748	FEN1	213.558	286.845	248.901	1	285.965	237.094	539.345	139.038	537.617	473.882	163.039	393.147	489.02	580.027	257.207	500.834	444.08	505.501	425.743	283.701	1	343.721	425.393	578.875	399.592	557.392	577.774	365.98	328.133	524.265	324.827	316.541	606.308	419.004	504.573	315.166	485.887	363.704	296.747	504.461	152.699	237.992	401.789	406.901	494.95	1	465.726	241.392
P50225	SULT1A1	250.278	285.354	1	310.58	1	458.727	239.631	271.517	249.168	349.199	673.74	158.986	311.879	343.113	212.171	296.044	279.519	241.038	561.934	295.634	227.518	183.702	215.004	421.502	152.72	464.699	251	218.008	170.986	251.149	290.506	1	488.262	287.888	1	429.104	274.236	194.653	157.296	231.109	187.907	241.85	1	372.047	321.528	1	293.453	162.823
P22061	PCMT1	278.907	284.944	339.142	311.157	113.447	367.917	347.899	410.952	294.572	408.512	533.868	318.392	722.985	590.954	275.968	532.415	564.089	262.094	470.561	451.779	367.106	751.213	586.989	440.729	592.095	374.327	707.46	640.291	202.123	576.558	670.272	566.353	748.874	442.368	352.384	676.799	290.712	402.035	482.448	845.222	206.564	121.515	452.581	306.056	574.001	1	400.65	238.932
O15327	INPP4B	459.633	284.481	1	1	1	1	1078.73	1028.61	1040.23	1091.63	710.27	1441.03	556.579	1464.49	232.977	1146.01	851.464	1646.32	521.581	1151.25	886.054	920.552	1425.75	892.457	832.648	686.45	1221.85	897.497	1	1126.45	737.218	919.307	1041.14	539.331	403.392	1	574.49	616.049	164.523	461.736	1	1	718.896	1	861.22	1	910.968	1
P61006	RAB8A	528.453	284.472	1031.55	316.234	1482.57	401.725	745.585	438.766	279.404	542.386	457.676	407.618	558.908	574.356	321.241	581.016	384.132	314.213	547.987	428.682	744.947	445.795	426.572	446.944	388.704	358.877	567.097	725.651	369.578	297.775	629.176	312.169	573.442	376.238	274.553	570.006	318.549	433.062	337.142	340.253	113.487	709.325	372.692	227.553	342.957	605.433	420.228	390.61
P28482	MAPK1	155.945	284.37	42.3848	271.504	1	233.202	246.982	217.721	339.977	336.958	415.697	303.825	284.933	303.786	233.103	274.817	419.333	230.956	240.365	282.369	219.159	330.829	352.054	282.6	327.582	296.717	312.267	316.137	66.7437	282.797	347.215	221.534	391.695	191.619	369.399	246.199	320.923	378.446	277.194	334.941	1	49.6508	291.654	372.199	454.861	1	318.2	1
O14745	NHERF1	250.462	281.981	1	302.538	1	390.698	404.99	380.889	378.286	327.184	335.697	262.864	337.431	298.571	238.115	291.985	369.09	300.799	368.618	358.669	347.008	341.909	387.826	407.394	346.642	311.284	437.555	461.699	1	212.558	394.093	125.778	398.285	266.18	435.543	511.564	326.984	286.265	335.582	514.58	1	1	261.17	277.911	443.953	1	480.847	1
Q08188	TGM3	646.326	277.004	1050.99	314.05	115.585	462.441	456.36	1063.21	103.167	311.209	718.233	178.658	494.985	202.867	64.1329	72.7628	86.0448	194.854	1132.99	81.6843	441.4	148.208	118.941	113.697	188.757	159.914	26.8102	917.709	154.513	1	562.407	1	80.1921	147.642	87.3706	1	605.477	132.226	72.4462	29.8528	195.954	266.806	78.0175	105.55	1	160.853	198.504	1
P61018	RAB4B	1	276.964	1	1	1	115.308	1	1	1	1	1	199.332	1	1	1	1	1	108.389	295.819	1	1	78.344	106.49	1	1	1	106.252	459.022	112.669	1	1	1	1	1	1	163.909	1	135.901	1	226.581	139.928	1	1	1	1	1	135.071	1
P08574	CYC1	227.256	276.391	281.159	27.3156	174.747	105.542	429.122	357.455	145.556	265.034	220.205	205.497	183.416	173.288	1	226.66	1	189.648	117.645	228.907	385.968	516.81	309.413	164.074	171.926	271.996	1	484.612	208.366	208.612	35.7106	110.042	291.674	112.096	72.8249	193.73	126.923	1	237.854	188.874	1	104.912	321.567	77.0942	299.764	224.123	1	1
Q92688	ANP32B	1	276.259	1	403.225	1	1	1	1	1	1	1	1	1	1	253.293	1	1	1	339.37	1	1	1	1	229.262	1	255.904	1	1	1	266.54	339.191	1	1	612.147	212.853	1	1	1	305.866	553.358	1	1	1	1	1	1	1	1
Q96L46	CAPNS2	291.517	275.565	237.983	283.991	1	1	391.58	241.109	1	1	585.108	1	1	1	263.538	103.88	1	1	575.176	1	21.2098	296.937	1	1	219.873	169.015	1	364.388	1	1	163.806	1	1	208.028	1	1	1	1	1	652.054	1	1	316.992	1	286.526	1	195.269	1
O00148	DDX39A	465.45	275.086	188.533	423.73	412.054	553.774	472.305	685.999	698.194	368.115	470.752	550.84	273.843	622.252	253.23	620.588	340.616	1137.43	409.427	525.526	327.531	427.374	402.407	567.024	566.956	294.022	355.236	583.793	492.009	546.382	473.263	220.05	314.348	459.146	524.906	322.662	295.952	294.697	466.866	348.029	110.249	375.25	278.543	332.144	558.853	1	317.605	182.472
P20073	ANXA7	273.574	274.263	357.19	168.892	1	250.657	470.229	459.834	200.486	213.326	330.821	248.835	237.589	175.535	195.031	297.61	239.252	189.893	291.623	269.275	393.166	205.539	297.27	232.729	227.676	212.933	250.405	292.955	1	271.463	223.432	230.543	193.575	176.467	233.535	273.848	228.512	161.662	204.337	233.248	1	1	101.661	143.958	172.381	44.7929	251.5	114.182
Q16555	DPYSL2	45.9898	274.08	829.698	43.0149	410.187	167.354	103.104	124.541	1	216.091	92.6682	73.9041	255.9	223.732	345.269	209.686	67.4333	142.551	50.6716	143.494	156.388	144.524	280.584	81.0186	99.7411	89.1704	125.828	530.835	985.876	136.024	81.4618	1	134.644	80.3761	138.266	65.6968	306.968	71.285	144.789	131.102	812.617	589.277	169.929	1	167.458	373.281	148.155	894.8
Q16543	CDC37	226.647	273.986	1	166.9	1	173.891	210.953	298.948	213.463	182.617	144.866	124.448	152.82	151.319	102.747	327.674	193.428	175.129	342.549	193.588	143.135	201.604	225.664	113.102	195.229	157.824	147.524	389.584	1	167.01	181.655	217.855	217.65	132.667	221.208	421.715	217.754	192.078	170.178	382.86	1	1	139.908	231.047	225.715	1	298.381	1
Q9UBQ0	VPS29	236.254	273.047	318.76	266.847	1	211.943	466.659	310.358	379.888	300.327	292.094	325.791	324.586	191.92	212.379	413.71	324.079	1	179.802	305.912	302.177	162.843	391.043	406.803	356.275	300.151	299.297	350.714	175.702	1	400.641	1	276.252	257.783	406.342	243.336	345.493	284.75	331.527	540.862	201.76	256.816	1	210.39	209.392	308.873	348.278	430.427
P55087	AQP4	1	272.112	1	1	1	1	1	110.448	1	1	1	1	1	434.031	1	1	1	123.848	1	1	113.215	1	1	1	1	1	1	1	235.622	1	1	1	1	1	1	1	1	1	28.3092	28.9998	1	218.552	1	1	1	1	1	1
O95415	BRI3	1	271.693	1	1	1	286.518	1	380.509	1	1	1	1	1	1	1	1	1	304.218	297.692	1	1	1	1	1	1	1	1	1	1	1	1	1	1	1	1	1	1	1	1	1	1	1	1	1	1	1	1	1
P11215	ITGAM	205.577	271.04	83.8497	266.405	232.778	271.739	352.947	223.908	306.008	295.37	370.624	305.159	345.487	348.213	210.848	273.776	260.811	290.159	263.742	319.938	285.349	304.542	307.083	353.474	311.717	267.728	272.489	337.491	117.45	284.903	314.465	152.479	286.386	216.467	306.903	374.708	185.316	308.226	336.307	372.534	122.421	96.4118	279.789	314.561	285.328	106.156	351.088	224.116
P61247	RPS3A	155.715	270.847	1	1	1	182.255	166.405	120.709	208.561	116.751	208.234	217.779	163.152	291.86	1	170.674	170.923	142.466	90.1607	121.672	1	1	172.512	212.378	128.004	119.75	173.711	143.64	1	168.219	1	1	1	80.0676	102.569	185.758	118.281	168.42	63.1535	1	1	1	96.9726	149.413	92.6891	1	114.544	268.871
O75015	FCGR3B	1439.38	269.875	355.636	1270.1	1	607.728	1073.57	394.785	1018.45	478.628	194.045	567.857	266.222	354.27	350.741	476.583	502.58	460.176	465.459	285.013	517.321	395.526	456.413	492.291	860.05	410.61	323.016	645.441	1	393.092	339.296	1	728.835	1	444.484	1	390.952	353.046	358.376	330.77	1	241.587	1	351.254	1	1123.9	511.203	1
P05198	EIF2S1	275.702	269.805	128.195	58.8858	1	309.336	122.516	226.02	105.769	1	124.428	133.558	268.204	95.5572	112.05	257.957	178.228	121.733	275.723	121.904	202.092	125.095	236.882	176.925	77.2992	1	49.2768	205.08	1	225.113	182.075	1	167.622	157.115	156.887	234.976	1	1	200.625	147.295	1	1	45.2702	1	1	1	146.283	1
P05387	RPLP2	1	269.565	1	1	1	1	1	293.085	365.764	234.074	907.117	249.578	1293.86	1	1	423.503	967.587	1	1525.25	505.561	523.271	334.141	1	643.147	1005.74	960.914	1	1088.23	1	1	713.704	1	284.652	538.161	773.674	743.299	1	1	681.95	1025.82	1	1	1611.31	727.954	796.647	1	254.186	1
O60506	SYNCRIP	1	267.972	1	1	89.0245	100.605	1	1	187.903	1	438.844	610.017	207.757	1	194.361	343.27	248.221	1	482.935	616.137	142.047	291.691	235.446	1	211.438	159.531	266.934	911.958	132.171	1	698.416	47.373	221.625	230.99	230.952	292.283	1	1	563.792	263.877	1	1	1	191.236	467.458	1	190.427	1
P25705	ATP5F1A	228.763	267.75	125.077	358.476	253.157	265.437	308.691	432.969	215.23	283.846	339.809	371.066	336.567	229.896	243.758	348.517	285.592	352.145	333.427	455.415	364.785	776.998	536.995	350.418	302.028	298.432	392.96	986.223	418.067	203.976	320.051	255.179	467.818	302.697	349.076	388.467	491.745	341.9	422.323	468.533	261.314	333.684	352.751	223.613	409.483	243.415	398.088	227.701
Q9BQ61	TRIR	230.872	267.742	1	276.291	1	500.833	342.608	375.73	489.197	285.239	388.36	508.868	371.888	460.7	1	1	357.575	404.919	420.635	577.919	433.308	322.201	391.436	533.789	401.19	274.139	484.772	497.508	1	377.907	344.968	1	250.976	1	345.125	441.107	415.997	1	223.774	210.027	1	1	1	424.474	428.472	1	1	1
Q9H098	FAM107B	221.3	267.213	1	182.268	1	259.49	1832.04	313.007	309.042	361.958	193.529	405.409	246.142	193.717	1	1	1	256.299	314.178	289.911	247.092	498.214	361.733	337.893	266.648	293.703	463.938	585.65	1	184.553	288.204	1266.57	239.108	275.068	334.22	396.946	380.089	183.474	375.726	604.188	1	1	1	290.749	413.599	1	658.918	1
Q9BQA1	WDR77	1	266.999	1	1	1	1	1	1	1	1	197.364	72.2083	510.643	621.585	1	1	1	1	1	1	1	1	1	1	1	1	1	1	1	1	1	1	1	1	1	1	1	1	1	1	1	1	1	1	1	1	1	1
Q53TN4	CYBRD1	235.108	266.31	1	197.06	1	320.226	462.417	392.58	388.096	213.76	502.17	240.773	425.051	248.891	312.888	354.601	328.689	295.696	437.258	379.979	353.865	488.274	425.099	267.282	644.45	319.425	354.128	548.791	1	1	541.152	1	269.386	199.492	528.143	309.72	464.393	1	384.531	461.242	1	1	290.255	194.055	501.396	1	468.784	1
Q00688	FKBP3	1	263.187	1	1	1	1	282.337	323.778	445.08	160.012	181.698	533.553	430.146	371.816	1	261.844	289.439	1	544.368	320.794	374.381	413.134	1	491.122	302.464	329.661	1	392.707	1	1	215.522	1	1	353.64	1	354.45	1	299.762	274.737	486.787	1	1	115.264	267.065	293.231	1	464.29	1
P14868	DARS1	588.192	263.127	1	113.581	114.701	1	1	343.834	1	59.5611	43.4057	69.3318	330.546	1	1	34.101	940.894	396.837	404.941	96.9746	84.3384	603.77	347.45	104.302	851.754	59.1287	62.266	100.484	59.7712	1	595.073	1	677.714	107.356	28.2577	364.111	1	1	1	1	1	115.069	1	105.379	1	1	100.28	74.1127
Q14108	SCARB2	150.512	262.049	79.5884	173.657	1	163.343	143.335	121.088	1	18.922	113.629	1	133.51	1	1	31.5563	1	1	1	1	29.6567	91.7553	1	1	1	1	1	100.087	1	1	1	1	1	23.8372	1	1	1	1	1	1	1	1	1	1	1	1	1	1
P17661	DES	217.294	260.333	46.7103	193.912	1	338.053	309.651	393.023	1	1	187.978	1	1	1	1	1	168.969	1	1	1	568.656	1	1	1	1	1	1	1	1	175.034	1	1	1	1	1	1	1	1	1	1	1	1	1	1	1	1	1	1
A6NDG6	PGP	1	260.243	1	1	1	1	1	1	1	1	1	1	1	1	1	82.2252	1	1	105.581	1	1	1	1	1	1	1	1	1	1	1	97.4922	37.4222	1	44.6344	1	1	1	1	1	43.0313	1	1	1	1	1	1	62.0598	1
P30043	BLVRB	178.029	259.175	918.753	234.347	792.209	222.578	132.399	254.768	217.249	1	263.557	1	426.264	1	134.475	138.858	150.504	204.308	389.276	210.557	68.6463	189.76	326.721	245.802	126.819	1	361.133	388.989	1356.78	1	191.993	296.236	1	1	1	242.539	1	68.9448	128.185	186.775	851.86	998.469	83.5964	1	234.706	580.633	355.82	1713.32
P35613	BSG	131.804	258.418	167.059	207.349	160.196	131.765	197.914	251.087	167.301	266.976	123.218	155.582	157.702	353.19	238.792	310.237	162.503	185.71	173.853	191.798	250.9	149.528	168.007	260.849	181.556	179.968	200.34	420.795	256.629	189.457	188.311	1	190.145	210.873	236.495	196.37	175.272	138.968	270.99	254.808	30.0232	357.852	170.232	90.3934	231.543	188.811	164.551	159.995
Q9UJ70	NAGK	195.843	257.94	459.948	860.755	1	201.631	209.767	232.214	1	250.49	1	200.543	207.355	1	144.997	1	276.146	190.049	205.947	171.635	270.56	263.153	128.737	252.055	272.835	304.428	229.52	247.024	1	205.373	260.221	50.7203	191.767	156.18	194.04	297.102	247.811	209.76	247.888	220.825	319.785	1	83.8236	48.0907	232.721	1	183.711	1
P62910	RPL32	1	257.638	1	444.881	1	403.108	585.391	1	1	1	1	286.308	620.058	77.4607	1	515.183	602.671	1	591.132	787.523	305.92	640.829	110.748	1	1	1	509.77	828.26	1	1	1	1	1	580.152	211.386	1	1	375.428	1	1	1	1	1	1	1	1	1	1
Q92914	FGF11	1947.85	257.324	1	539.314	1	1	1	1	1	1	1	1	1	1	1	1	1	1	1	1	1	91.8444	1	1	1	234.273	1	1	1	1	1	1	1	1	1	1	1	1	1	1	1	1	1	1	1	1	1	113.674
P20061	TCN1	175.376	257.066	1	323.054	1	416.787	262.138	354.825	178.963	136.225	335.004	1	360.079	158.874	276.964	492.01	813.506	197.12	393.902	397.904	281.422	325.23	407.904	146.891	603.265	334.786	1	335.339	1	180.236	383.494	1	177.95	264.286	408.969	393.362	162.937	236.464	462.194	1	1	1	194.705	175.356	223.988	1	355.188	1
P33121	ACSL1	158.375	256.606	143.805	131.997	101.885	182.651	172.14	344.804	313.712	209.856	378.379	314.012	372.894	181.515	201.424	409.878	228.035	291.895	296.058	261.025	291.856	317.796	204.004	177.629	330.641	189.675	239.06	400.365	120.606	246.031	326.675	152.297	308.658	167.511	424.656	215.393	309.556	132.986	373.131	293.861	223.434	263.841	305.547	220.223	320.386	175.778	364.85	148.772
Q00839	HNRNPU	195.145	256.161	268.125	169.707	250.639	309.685	239.74	379.724	216.53	236.713	275.939	282.486	300.361	238.929	244.18	324.535	264.535	231.333	266.204	289.839	255.06	266.404	303.437	259.234	267.893	233.875	269.8	349.419	291.393	249.772	326.703	267.69	341.315	327.495	368.963	304.482	247.208	305.223	278.556	295.62	357.062	233.067	275.761	227.878	340.278	322.8	320.708	285.172
Q13636	RAB31	1	256.064	93.3595	1	548.225	342.85	292.176	167.991	193.445	145.304	333.2	104.536	243.472	1	109.459	205.353	271.036	1	353.659	285.034	443.323	446.144	148.447	198.341	204.081	228.105	122.748	476.703	313.855	1	317.535	1	1	1	381.446	355.884	1	1	401.084	199.006	234.49	355.168	192.181	139.945	141.565	329.831	44.2327	574.036
P48735	IDH2	345.21	256.003	285.796	194.223	135.664	458.77	326.546	337.396	218.554	415.093	413.295	201.047	283.502	247.814	226.233	413.121	340.172	279.08	313.149	211.097	322.366	389.905	436.999	337.565	329.306	385.489	319.741	294.58	191.044	230.959	377.714	158.69	305.285	432.289	352.141	379.175	446.564	222.269	259.99	343.695	221.914	169.285	293.922	374.25	361.845	181.426	387.038	118.895
Q9Y394	DHRS7	294.467	255.661	215.678	414.949	239.858	348.408	247.132	272.456	469.956	359.445	371.421	423.865	299.131	402.037	259.593	321.122	178.212	364.325	389.186	606.52	171.11	394.583	275.928	481.172	671.684	394.94	453.283	407.326	303.127	532.92	468.224	1	505.208	768.246	284.835	364.086	318.43	433.964	331.04	292.646	1	337.35	359.705	449.191	580.041	246.468	376.372	248.114
P20339	RAB5A	308.374	253.658	1	1	1	1	321.303	323.703	1	1	179.884	1	130.334	250.749	1	264.141	112.427	140.063	157.786	1	235.544	1	100.938	1	1	1	1	469.771	1	62.043	138.194	1	1	1	1	294.208	1	1	120.019	107.962	1	1	1	1	1	1	1	1
Q7Z6P3	RAB44	1	252.682	1	209.601	1	175.716	166.631	201.668	343.395	1	1	363.66	185.915	207.066	131.292	228.535	1	721.994	191.214	194.799	56.7191	174.62	344.691	232.744	343.237	339.881	604.783	192.947	1	437.707	382.777	1	175.464	124.42	163.32	70.4387	252.644	237.294	202.157	264.479	1	1	160.526	224.839	185.749	1	239.239	1
O75955	FLOT1	226.405	251.171	156.077	266.725	129.754	374.715	224.497	273.822	237.863	220.803	178.261	303.216	239.402	280.968	184.938	265.727	248.83	295.958	216.824	249.81	262.002	304.309	260.879	291.128	230.279	284.156	209.323	292.785	197.815	210.903	230.788	91.4707	194.257	244.721	232.482	330.964	303.133	221.192	290.771	253.213	209.794	158.859	302.492	196.281	169.134	135.446	269.602	275.549
P29218	IMPA1	1	251	1	83.1192	1	1	283.124	401.753	200.042	259.404	169.33	165.33	117.39	125.38	1	500.186	443.314	1	553.536	149.628	605.527	94.48	1	160.702	298.63	170.89	92.8786	256.217	1	1	1	1	1	75.1848	255.817	176.59	117.783	139.571	193.366	268.947	1	1	104.149	1	90.1572	1	213.435	1
P08631	HCK	173.142	250.821	194.43	205.398	251.901	239.354	390.885	277.527	383.387	463.648	340.32	262.099	311.545	237.425	238.306	293.502	354.902	195.475	309.307	226.675	329.039	505.907	433.697	275.912	433.902	271.518	294.467	370.684	484.802	243.03	338.314	284.309	360.326	205.111	313.444	426.73	319.979	278.972	453.706	457.25	251.716	334.683	258.609	368.887	397.854	450.17	393.09	250.023
P12277	CKB	1	250.526	572.376	1	364.448	1	1	340.075	1	381.414	1	1	301.578	849.195	533.817	748.686	192.623	1	1	1	431.568	185.886	1448.5	1	1	182.597	1	496.726	666.218	1	1	1	1	1	336.686	1	349.256	1	291.811	1	599.037	586.496	1	73.4422	321.477	605.632	1	880.715
P17612	PRKACA	222.278	250.215	1	173.146	1	235.235	378.405	235.253	304.08	428.519	187.72	327.452	252.964	1	201.777	261.607	258.351	275.097	350.971	1	1	201.174	351.295	254.163	449.797	276.014	291.078	316.824	157.542	382.101	236.554	197.28	332.17	323.62	310.591	401.523	362.306	1	503.183	457.903	1	1	155.767	243.254	219.099	1	450.011	195.363
P48047	ATP5PO	1	249.821	1	254.71	1	323.33	267.011	312.83	254.6	346.716	412.025	1	297.455	1	108.73	447.092	241.306	495.901	295.579	251.944	243.591	839.556	441.316	378.521	290.423	376.074	420.77	1141.48	542.589	187.783	535.615	172.829	1	361.337	1	445.216	393.732	1	241.324	324.144	1	279.788	303.665	1	494.597	1	332.982	640.363
P07384	CAPN1	286.203	249.106	319.677	351.823	1	354.752	497.753	372.229	202.244	278.904	587.227	174.948	237.691	174.838	184.843	240.695	213.911	244.711	288.683	165.305	181.237	237.682	290.562	261.102	267.598	204.718	240.176	276.143	31.3329	141.739	288.919	156.496	251.024	215.71	279.809	249.754	242.477	262.715	242.958	263.721	1	36.5389	169.268	208.039	228.316	1	241.386	53.6642
P15880	RPS2	78.5689	248.75	206.627	137.004	1	242.254	284.297	233.704	145.528	205.577	298.623	1	238.609	170.061	133.473	191.789	284.621	145.305	189.724	148.343	113.641	167.827	105.127	178.982	205.81	190.66	254.827	234.691	348.217	138.978	139.627	1	91.7065	111.832	196.5	204.045	1	281.577	154.98	1	1	311.142	62.9551	1	223.061	255.803	207.936	319.143
O75923-15	DYSF	52.6506	248.437	606.256	41.4378	163.813	287.6	121.976	260.664	52.8386	308.163	301.948	280.341	55.0049	464.795	63.3102	55.8117	433.138	369.909	42.6262	153.696	110.414	82.9211	135.739	404.683	89.6878	107.715	520.882	94.3055	621.249	81.83	94.4529	53.3745	93.8628	129.446	82.9119	85.6978	97.4595	70.5553	80.1835	87.5862	295.951	175.319	76.4016	97.7422	107.509	101.856	96.9609	254.481
Q99653	CHP1	143.331	247.444	1	58.7276	1	244.886	314.53	184.868	112.702	1	195.77	1	1	141.274	153.03	1	372.04	334.149	238.094	1	197.406	75.9736	224.07	311.621	1	1	285.426	405.95	1	1	434.676	1	273.359	282.987	1	471.67	270.052	1	357.323	509.593	1	1	1	368.105	575.672	1	259.496	310.73
Q13867	BLMH	706.223	247.022	487.378	1073.78	9.0886	433.459	1195.11	458.518	82.2338	70.5313	1568.62	136.611	175.366	96.1041	1	108.452	23.035	62.9236	74.7464	30.9825	468.618	147.208	1	1	45.817	260.533	42.8547	186.131	1	1	116.255	1	1	1	1	268.105	57.8075	1	116.718	1	1	1	1	1	1	168.938	1	67.9528
Q9H4M9	EHD1	227.474	246.783	233.305	165.217	125.424	310.818	292.192	207.687	245.595	307.729	287.286	170.08	204.748	228.183	228.16	223.01	274.763	276.74	335.014	254.899	164.757	280.387	249.851	289.167	314.891	328.32	273.667	376.947	174.712	230.758	280.966	144.085	208.924	194.362	322.828	400.167	294.231	216.816	349.754	429.348	116.707	203.425	225.093	190.989	282.759	69.0348	242.052	253.158
P31943	HNRNPH1	289.32	245.877	1	100.766	197.853	123.184	275.43	457.677	340.495	392.893	372.586	300.419	312.332	319.719	1	433.142	279.297	452.164	178.327	527.571	340.072	322.755	481.302	251	277.045	419.849	485.156	367.312	260.883	284.037	259.774	221.28	285.831	375.48	268.561	1	490.953	313.273	137.261	469.501	1	134.397	273.792	206.744	258.597	110.552	504.315	151.482
P26599	PTBP1	184.141	245.467	34.6138	186.506	1	187.621	222.747	198.213	194.105	250.227	235.955	221.624	223.228	169.575	192.759	257.184	229.501	168.911	270.677	176.182	205.025	222.219	253.198	257.746	322.776	235.104	196.757	244.97	1	206.148	233.126	151.356	177.397	308.951	207.097	241.703	211.143	245.695	288.681	209.18	76.2874	182.534	192.977	252.487	197.327	1	205.779	173.943
Q9UL25	RAB21	1	245.439	1	76.0808	1	185.071	213.912	145.973	216.168	1	267.167	1	219.934	197.884	165.763	171.212	180.192	1	345.646	185.082	1	375.945	144.22	198.295	218.539	244.396	79.2152	534.545	1	157.55	356.756	1	145.163	1	272.699	370.242	118.804	1	208.47	251	1	1	244.446	156.807	201.653	1	327.659	56.4921
Q9Y316	MEMO1	177.275	245.329	268.349	389.228	1	554.753	446.896	330.335	1	186.59	579.928	183.378	267.742	1	69.6392	132.511	173.889	1	104.742	1	447.886	239.859	1	288.367	176.53	87.9419	1	199.752	1	1	1	1	1	1	1	1	1	113.225	1	1	1	1	1	1	1	1	140.556	182.555
Q9UKK9	NUDT5	286.016	244.643	538.575	1	1	1	693.484	622.538	91.8805	1	266.908	1	109.726	1	1	1	1	1	128.907	1	244.878	167.6	1	221.422	1	1	1	128.576	1	1	1	1	92.8965	1	1	1	1	1	1	1	1	1	1	237.724	1	1	1	1
P14625	HSP90B1	154.576	244.041	66.9148	189.803	150.489	224.921	255.595	295.393	237.769	216.709	204.271	193.706	229.539	256.977	173.007	392.774	238.155	191.36	262.766	302.256	280.789	289.835	307.833	249.683	289.73	204.229	208.304	637.917	132.93	185.471	257.214	128.367	223.789	273.453	229.498	265.377	294.218	225.087	237.342	202.218	78.9109	91.5713	233.441	188.834	284.541	73.4354	188.763	131.749
Q96IU4	ABHD14B	1	243.747	1	1	1	1	173.404	182.124	182.045	1	336.951	1	285.322	1	1	395.722	1	143.715	413.415	1	1	417.293	1	1	285.186	246.853	1	387.557	1	1	1	1	1	1	312.559	313.918	325.443	1	556.923	256.843	1	1	1	1	489.169	1	283.007	1
Q6UWP8	SBSN	360.92	243.615	363.894	218.192	299.702	111.775	250.704	640.5	267.683	219.59	580.246	525.899	548.114	289.008	1	194.985	209.711	198.196	139.704	200.114	293.192	198.625	178.406	189.709	199.298	234.329	192.609	232.083	260.126	217.524	194.888	148.495	140.988	297.421	199.398	153.774	195.653	233.873	157.345	181.741	158.492	414.019	79.9492	116.23	147.25	248.968	209.983	190.898
O15400	STX7	138.26	243.541	1	1	1	307.483	384.958	253.388	318.699	511.535	375.513	140.447	468.868	120.859	397.321	218.85	383.007	204.279	343.357	131.183	258.432	376.157	381.93	280.702	360.418	240.48	305.765	359.992	1	1	423.406	1	236.08	206.822	190.161	383.13	221.233	250.988	303.939	241.68	1	1	227.022	217.458	287.521	1	265.009	1
P07900	HSP90AA1	226.797	242.669	75.5248	223.589	187.145	238.37	303.209	330.7	309.161	217.862	299.399	238.793	454.93	365.016	212.102	221.084	277.104	355.085	407.028	162.638	176.01	309.146	221.319	246.253	281.503	253.169	229.558	259.665	116.067	344.023	221.754	223.344	271.033	225.28	281.301	285.144	289.66	289.495	247.08	394.744	121.123	126.463	162.928	223.499	270.849	141.305	334.774	74.3236
P49721	PSMB2	205.292	241.45	90.8438	1	1	189.039	548.775	300.211	433.427	354.207	335.859	1	1	1	283.172	345.685	439.205	437.193	305.517	568.465	361.125	301.512	193.509	727.47	1	311.741	1	314.934	1	236.627	1	1	578.226	1	393.632	75.5232	1	1	282.777	1	1	1	1	479.535	503.732	1	439.118	1
P36542	ATP5F1C	194.32	241.214	1	175.089	485.919	420.73	225.417	728.818	292.929	358.028	590.338	413.051	589.53	162.607	1	385.515	1	375.291	231.439	161.24	316.982	507.091	571.264	236.846	339.38	715.938	363.767	722.369	658.759	1	344.631	304.735	345.815	466.012	169.465	337.42	417.474	231.938	276.601	450.466	1	356.386	614.843	1	1	165.515	159.313	183.68
Q9UI42	CPA4	411.63	240.678	291.152	188.937	1	391.726	119.3	269.906	1	43.9479	511.52	1	55.4289	1	1	1	12.2586	1	1	1	1	1	1	1	1	1	1	1	1	87.9081	1	1	1	1	1	1	1	1	1	1	1	1	1	1	1	1	1	1
P40199	CEACAM6	1	239.787	122.83	361.727	1	302.935	164.028	232.594	257.391	221.691	456.785	136.545	1	194.464	1	142.654	194.278	351.518	1	349.248	1	1	99.9079	191.839	262.056	151.404	1	152.13	43.4787	261.832	97.453	1	158.182	1	175.948	386.415	155.372	1	163.311	1	242.636	1	1	260.944	148.915	1	1	221.921
Q9Y4E8	USP15	1	238.469	1	95.158	1	1	329.105	72.4967	1	1	1	1	1	1	1	1	1	29.3494	1	1	106.53	1	1	1	1	1	1	1	1	1	1	1	25.1066	1	1	1	1	1	1	1	1	1	11.7973	1	232.944	1	1	1
Q9NYL9	TMOD3	284.393	238.281	1	247.244	1	356.223	375.545	420.553	287.337	277.415	401.526	261.88	353.67	342.559	1	287.277	482.464	361.998	422.144	384.507	362.622	427.989	436.762	415.16	461.099	283.922	324.647	573.863	1	244.372	437.366	270.7	586.403	245.011	534.335	574.195	416.536	514.392	435.328	392.893	1	1	420.212	246.283	458.468	1	382.134	1
P01116	KRAS	88.9752	238.007	1	1	1	1	389.753	201.49	309.976	1	312.378	122.155	1	99.5242	1	1	360.397	1	1	1	92.8629	1	1	1	275.388	210.105	1	282.889	1	160.231	1	1	1	176.017	173.705	267.605	391.682	1	1	807.213	1	151.612	1	1	122.959	473.245	418.676	147.366
P42025	ACTR1B	246.447	237.827	248.454	1	270.6	207.339	544.354	539.319	329.909	423.03	322.385	301.769	431.209	230.303	304.799	283.02	382.276	372.866	478.013	465.161	319.275	357.859	414.024	523.76	534.086	406.18	412.533	470.671	1	153.017	352.806	1	426.537	191.007	253.662	294.656	347.178	227.393	244.39	381.976	1	253.22	164.871	269.302	283.098	1	345.015	1
P43250	GRK6	83.9119	237.437	1	121.814	159.128	142.582	216.54	73.607	213.387	173.167	242.254	125.729	160.696	163.466	108.747	175.024	175.655	135.083	298.286	222.88	160.01	181.656	185.102	211.103	118.529	262.969	217.726	219.087	108.572	264.269	254.172	97.5237	243.264	153.894	138.443	149.337	214.845	232.787	91.5859	159.664	134.568	180.237	1	192.888	259.736	123.091	169.256	129.495
Q9UHG3	PCYOX1	162.175	236.888	259.927	64.9371	1	189.21	336.186	261.941	1	134.273	198.476	88.8886	142.954	1	1	124.609	41.773	121.763	119.015	91.8857	160.863	171.849	91.6396	91.3084	119.382	1	1	147.149	38.1337	150.167	173.937	43.0838	1	48.08	61.9721	79.1386	69.3206	37.9794	106.938	53.2709	1	1	150.307	1	94.7914	1	41.8835	34.5051
O14949	UQCRQ	204.323	235.808	1	1	1	737.677	586.463	1	174.106	368.627	1	1	1	1	1	1	1	1	335.94	1	1	882.724	645.653	164.559	370.227	1	1	1381.41	608.715	1	1	1	460.046	76.2897	1	830.638	1	1	283.603	1	1	1	551.443	1	1	1	1	157.438
P01036	CST4	419.724	233.746	1	163.962	1	1	1	483.172	1	1	1	1	497.968	1	1	1	1	1	1	1	1	1	1	1	1	186.099	1	226.713	1	1	1	1	1	1	1	1	1	1	1	1	1	1	1	1	1	1	1	239.708
P63165	SUMO1	312.518	232.985	1	540.359	1	342.048	1	650.01	338.884	1	639.1	794.772	702.443	375.703	1	527.156	1	1	365.221	615.14	712.886	371.418	641.451	606.918	345.288	161.124	122.801	850.601	1	669.574	917.167	445.214	1	95.9499	889.077	630.23	535.117	531.7	600.845	426.847	1	1	414.635	1	593.924	1	287.181	1
P42357	HAL	200.02	232.968	124.699	309.08	1	471.46	1033.92	849.174	1	1	801.947	371.936	238.657	1	1	1	1	1	694.069	1	710.036	1	13.1054	37.7691	61.0535	1	1	53.097	1	1	1	1	1	1	1	1	1	1	1	1	1	1	1	1	1	1	1	1
P09669	COX6C	485.131	232.826	1	1	804.225	777.42	624.736	1265.96	775.662	1149.63	571.855	772.018	799.28	851.2	1019.81	529.792	1020.74	994.982	884.717	953.483	1303.16	2593.86	1394.8	696.04	991.323	849.653	853.838	1796.44	1355.83	772.695	687.758	204.913	950.891	1006.62	892.594	1418.17	1040.06	480.047	918.654	1013.06	1	1078.56	698.048	515.946	1104.09	1050.1	1070.91	1096.67
O95379	TNFAIP8	548.858	232.133	1	308.262	1	312.087	660.287	242.154	196.434	1045.14	1	145.993	511.5	555.365	503.875	711.267	1169.34	313.827	404.388	1	394.225	200.405	273.872	212.545	861.012	1	767.123	591.535	1	1	1205.71	703.069	467.439	516.571	368.488	404.159	512.556	432.929	1	736.463	1	184.335	288.163	351.108	606.235	1	531.955	1
P26373	RPL13	1	230.53	78.619	341.595	1	1	250.041	346.06	332.029	229.043	1	356.11	572.339	411.974	1	258.16	342.179	1	577.522	344.744	248.297	468.993	1	133.725	276.266	347.643	319.19	500.087	1	1	273.271	230.283	237.454	41.3626	507.287	314.264	269.868	1	274.704	244.377	1	1	1	1	181.077	1	1	1
Q8IZP0	ABI1	158.185	229.272	26.0898	1	1	216.35	173.674	369.026	162.608	382.067	259.291	210.527	192.033	316.697	120.424	255.146	318.172	297.286	275.174	358.889	339.762	209.82	561.048	294.813	250.896	200.013	402.364	239.566	1	369.946	252.28	1	276.452	449.921	182.483	186.132	486.131	333.546	340.576	310.365	1	1	197.262	178.923	251.005	1	1	1
P27348	YWHAQ	138.339	227.273	1	1	1	426.083	1	399.782	353.549	421.548	210.572	171.146	581.557	407.668	459.295	341.8	572.241	1	618.026	1	361.733	351.991	635.611	1	654.964	1	478.534	976.769	1	167.832	489.478	832.493	336.298	424.353	833.425	569.258	1	297.546	467.067	1093.94	1	1	590.458	1	265.163	1	1111.93	1
P54920	NAPA	163.378	225.717	1	1	1	482.456	449.518	339.392	357.485	471.103	415.694	251	375.484	320.858	306.644	515.901	1	478.902	649.922	290.52	209.637	398.682	362.881	390.321	499.443	340.554	285.998	280.822	1	296.869	407.789	387.509	391.034	204.165	421.098	407.953	309.569	400.319	276.158	502.523	1	1	198.985	211.491	405.012	1	306.758	1
P35232	PHB1	238.134	224.621	463.507	542.992	586.466	349.296	367.066	589.039	403.192	386.975	398.696	517.225	386.577	420.663	249.429	492.31	293.052	313.489	314.838	544.007	488.2	947.373	789.811	387.202	327.148	384.189	452.291	1680.78	785.136	258.363	433.252	204.024	556.909	291.519	243.498	357.476	719.28	364.316	333.071	362.404	485.74	534.418	748.196	332.254	476.046	495.708	314.978	430.828
Q9HC38	GLOD4	171.345	224.422	1	104.399	1	122.081	299.653	398.585	188.571	255.162	312.244	1	237.803	191.089	180.175	205.182	215.933	218.114	295.437	345.13	303.372	252.494	325.441	277.6	295.86	456.748	328.583	329.61	1	1	401.937	236.036	285.081	234.01	270.348	458.169	362.068	112.388	271.439	257.352	1	1	162.262	153.127	231.243	1	342.832	1
Q6ZRV2	FAM83H	57.6326	224.362	1	73.1071	1	1	1	1	1	1	1	152.427	1	1	1	1	1	1	1	1	1	1	1	1	1	70.7925	1	1	1	1	1	1	1	1	1	1	1	1	1	1	110.722	138.375	1	1	1	1	1	1
P10909	CLU	1	224.348	3202.8	91.7365	5417.5	242.076	86.5096	1	27.8181	243.049	1	1	166.376	1	155.249	114.327	1	1	1	1	1	66.2962	1	1	1	1	1	69.0122	6193.26	1	1	1	1	1	54.1838	1	104.82	1	44.3002	15.2189	3776.45	6466.86	83.7688	1	1	4410.4	1	12718.2
P62424	RPL7A	1	223.747	135.125	196.175	276.684	392.193	410.017	552.837	262.67	634.742	601.63	1030.26	1420.49	461.445	415.369	568.814	495.4	516.26	570	674.051	144.99	279.942	315.059	644.643	510.918	489.341	433.474	483.322	477.469	295.268	510.368	531.128	509.576	507.962	571.086	358.764	495.66	431.329	459.879	459.25	255.608	192.163	232.759	402.686	668.916	138.473	521.77	67.4243
O75832	PSMD10	1	222.856	1	1	1	444.611	1	258.349	1	1	398.963	1	540.069	1	1	496.935	605.651	1	423.387	1	528.143	348.724	436.337	1	1	1	434.628	389.088	1	1	568.983	376.363	1	1	1	460.18	488.224	1	221.12	1	1	1	225.33	1	284.006	1	578.779	1
P30048	PRDX3	89.6952	221.728	1	118.74	1	254.858	183.209	262.173	187.32	260.93	193.822	139.731	291.295	152.756	108.653	113.278	135.853	128.394	184.243	236.009	446.199	574.539	224.441	113.063	158.152	1	122.779	317.64	1	251	200.827	89.2556	329.644	195.523	166.539	149.275	503.119	199.137	257.269	256.557	1	47.3155	105.523	348.633	269.811	1	223.55	1
P12268	IMPDH2	153.127	221.002	304.774	109.676	225.656	158.394	185.132	143.094	156.167	149.211	180.422	167.977	216.427	137.533	118.63	212.601	180.154	96.0189	241.615	145.567	136.544	127.441	154.453	130.97	249.778	153.505	177.384	159.856	122.073	199.105	265.913	166.778	110.43	118.2	150.787	127.956	191.78	183.765	129.321	166.099	1	121.195	118.421	162.246	146.707	79.1315	194.928	189.767
Q92888	ARHGEF1	119.047	220.598	34.5997	1	69.8871	178.228	479.719	93.6949	120.036	283.333	363.927	299.435	108.55	453.435	1	130.169	372.534	262.842	204.301	95.3196	408.988	370.21	75.1229	640.403	116.743	394.62	171.584	761.372	51.8381	96.0751	121.547	130.758	135.508	193.159	513.389	673.72	107.771	111.326	296.456	142.611	44.3702	1	79.0198	492.81	139.915	1	212.036	1
A0A2R8Y7D0	TINCR	1	220.567	1	576.091	1	1	257.298	1	1	1	269.3	1	1	1	1	1	1	1	1	1	1	1	1	1	1	1	1	1	1	1	1	1	1	1	1	1	1	1	1	1	1	1	1	1	1	1	1	1
Q9UJU6-2	DBNL	184.947	220.187	1	185.729	1	229.417	354.972	253.792	238.641	195.84	272.245	282.481	168.014	160.248	173.008	259.837	163.815	293.845	345.209	213.621	227.893	251.267	237.978	316.7	192.061	219.053	285.423	517.663	1	172.878	158.588	170.283	178.114	153.08	388.377	385.617	247.894	226.515	301.442	260.694	1	1	106.959	206.428	228.554	1	208.775	1
P46781	RPS9	138.294	219.694	1	258.59	329.808	153.491	326.103	181.524	277.361	191.422	224.762	205.289	415.983	301.142	1	253.196	175.506	190.614	155.922	171.176	149.277	214.303	158.939	302.14	221.806	187.647	180.424	291.48	563.159	189.385	169.584	119.264	97.2372	348.417	219.438	242.979	189.095	294.19	174.849	279.284	1	204.23	185.25	130.741	206.862	1	58.776	265.666
Q9H3Z4	DNAJC5	1	218.268	1	1	816.434	241.171	625.732	305.172	652.445	108.97	857.021	1	147.038	1	1	163.448	137.831	261.247	1	367.539	514.231	1	214.608	467.914	1	48.3872	1	275.152	1	399.115	306.67	1	1	1	1	1	1	1	473.026	301.975	787.968	555.314	1	655.739	438.938	615.888	1	408.391
O95497	VNN1	191.48	217.073	1	188.502	67.6698	235.652	554.424	349.42	297.723	452.696	212.112	314.931	266.469	161.786	306.963	352.17	359.889	193.833	295.144	329.391	176.612	470.753	424.643	463.253	422.215	355.669	189.647	350.412	1	348.443	309.165	398.3	289.733	142.182	616.22	387.139	261.387	398.118	380.094	620.347	1	1	287.564	509.292	56.2468	1	316.647	1
P09543	CNP	1	216.995	215.627	82.5538	1	48.8982	1	166.178	96.5493	169.106	229.237	79.9304	194.161	131.565	1552.85	440.858	157.78	73.2009	1	107.033	357.18	294.571	832.97	23.1179	127.046	81.2257	1	280.648	164.341	1	89.512	1	17.9642	1	128.422	60.1594	306.032	1	55.2077	96.6386	1	223.211	35.1776	1	264.808	204.286	159.175	278.085
P16150	SPN	124.009	215.012	1	164.625	1	230.094	243.858	387.576	159.575	179.873	59.4593	165.13	167.333	169.118	127.248	101.322	206.564	201.166	298.283	146.886	1	394.229	287.111	191.162	250.995	257.931	157.431	248.994	1	1	302.142	1	100.25	183.769	261.485	284.98	176.136	157.925	91.5619	281.679	1	1	121.973	164.63	264.383	1	232.369	1
Q8NBQ5	HSD17B11	211.598	214.488	134.59	188.072	362.951	249.829	314.778	366.914	477.92	516.936	213.144	419.358	495.354	509.626	363.561	505.314	310.023	436.525	307.691	532.014	368.542	396.941	280.387	476.259	450.061	443.886	261.128	314.293	550.846	468.328	513.478	1	483.019	541.747	319.054	389.843	523.011	324.595	399.622	529.479	102.483	490.629	352.3	402.602	507.019	392.164	304.281	515.268
Q9H0R4	HDHD2	126.863	214.352	1	80.024	1	250.256	69.6115	125.011	330.774	221.985	240.274	120.941	258.987	1	1	285.736	230.766	68.1059	349.813	116.885	132.632	354.637	475.605	1	416.003	114.537	218.589	228.347	1	125.104	271.851	1	1	176.51	162.531	351.069	446.492	145.193	284.731	249.22	1	1	1	255.946	234.847	1	1	1
Q9H254	SPTBN4	204.393	214.334	1	451.633	170.856	123.56	1	1	1	43.2582	1	1	179.041	1	83.4028	140.353	1	73.1962	1	1	93.2145	181.749	1	1	1	112.232	151.631	1	121.277	1	137.452	1	1	73.2436	1	1	1	1	1	1	90.8658	1	98.9189	117.026	1	1	160.404	1
P04062	GBA1	129.324	214.129	224.684	171.463	1	131.19	162.589	178.638	1	1	208.644	1	66.6789	15.9214	1	75.677	1	1	1	1	53.8881	1	1	1	1	58.0158	1	67.932	97.5246	1	1	1	1	1	1	1	1	1	1	1	1	1	1	1	1	1	1	79.2587
Q9NV96	TMEM30A	250.466	213.724	1	1	1	188.711	364.559	359.993	139.683	128.132	1	132.025	196.261	106.199	1	189.537	273.575	272.949	319.551	329.252	271.119	277.695	384.243	337.883	108.147	216.593	1	215.435	1	1	1	1	171.25	1	197.105	333.778	310.114	1	190.633	428.411	1	1	182.114	151.705	135.533	1	116.325	1
P29372	MPG	36.1601	213.306	1	1	1	1	1	1	1	184.31	1	83.554	1	1	1	1	1	1	1	1	26.0611	197.827	156.516	1	1	1	1	1	1	1	117.208	1	1	1	1	108.997	1	1	1	1	1	1	61.9574	1	1	1	1	1
Q02252	ALDH6A1	144.116	213.268	58.352	115.812	251	147.744	1	251.097	256.965	156.751	335.01	149.478	275.631	225.485	1	231.085	252.195	211.767	381.222	188.436	162.832	386.154	94.2359	226.337	362.899	73.5187	184.924	305.347	633.58	243.141	402.736	203.1	99.7864	354.655	1	115.666	237.714	291.999	179.698	345.092	233.93	1	158.469	120.615	256.362	366.514	228.75	488.043
P36222	CHI3L1	154.886	213.081	1	250.396	58.9096	233.129	312.817	203.147	401.192	473.672	217.472	121.096	72.3115	1	537.641	393.433	213.267	119.803	179.55	87.8942	245.601	405.327	97.1942	224.474	474.354	248.296	74.9669	153.314	1	103.03	327.853	1	176.889	106.568	205.803	94.2135	195.414	158.118	186.538	148.06	1	1	61.9154	110.927	74.6982	1	135.109	170.711
P78357	CNTNAP1	48.2257	212.984	59.8937	89.3065	145.708	104.695	1	41.2686	57.2921	148.36	92.8167	175.645	38.0304	134.823	1	1	47.9542	1	111.278	1	181.077	122.152	1	1	50.5138	120.764	136.092	191.981	117.855	122.002	61.8371	128.505	43.9752	165.958	104.531	1	41.9127	1	71.5436	1	81.9937	124.246	79.9929	70.3189	1	1	1	162.011
Q9UHL4	DPP7	1	212.884	1	1	1	1	1	127.117	1	1	1	1	1	1	1	1	1	1	1	1	1	69.9554	1	1	1	1	1	118.816	1	1	1	1	1	1	1	1	1	1	1	1	1	1	1	1	1	1	1	1
Q16698	DECR1	101.512	211.864	149.275	119.445	292.543	128.018	352.36	351.629	153.877	181.115	444.992	283.73	182.806	223.868	141.526	194.013	136.196	182.616	167.019	255.89	380.896	489.864	358.617	184.272	197.425	162.791	198.419	778.852	380.663	140.349	200.157	82.8789	278.188	163.455	145.022	205.722	139.721	175.87	165.046	237.003	129.685	430.805	195.023	138.144	140.575	105.92	119.338	313.958
P49411	TUFM	132.549	211.792	61.5424	210.712	295.542	199.28	189.125	310.891	208.946	228.341	229.388	284.733	451.921	253.324	155.348	235.514	272.754	199.65	77.7158	223.874	274.394	418.164	367.025	202.213	193.261	277.097	178.064	593.004	359.243	211.98	280.024	366.987	260.57	1	217.635	348.133	293.913	134.585	184.798	292.552	134.152	229.113	252.454	158.807	283.032	286.764	208.641	197.388
O95861	BPNT1	1	209.889	1	1	1	63.496	230.492	156.83	318.539	173.528	1	43.9622	172.745	1	97.0157	1	128.308	1	171.759	17.1853	1	256.331	152.596	163.505	150.819	1	182.807	308.878	1	1	256.829	50.3432	1	210.309	73.0989	143.677	184.955	165.057	64.3112	85.193	1	1	1	130.616	1	1	1	1
P36871	PGM1	247.152	209.848	1	163.463	1	114.235	174.747	248.784	169.025	160.043	192.06	229.608	150.451	204.167	165.091	233.13	296.597	282.691	217.203	350.275	250.435	235.959	257.076	184.591	254.989	225.81	300.326	228.301	200.608	185.438	263.54	426.372	286.091	179.94	334.001	188.886	208.86	195.407	311.427	288.625	68.353	1	150.527	151.872	332.133	97.7647	543.908	82.3177
Q14103	HNRNPD	1	207.662	1	90.0373	1	247.247	321.832	224.144	205.081	199.949	557.682	202.301	194.857	157.97	1	246.32	540.65	270.735	238.972	144.958	165.247	267.201	140.669	178.495	240.947	254.39	314.047	279.063	1	285.407	736.141	177.964	182.142	319.004	268.982	249.961	360.322	1	298.559	270.699	1	1	346.239	223.878	121.396	1	259.427	1
Q06323	PSME1	186.433	206.887	1	612.088	1	375.438	314.543	206.569	245.544	355.135	314.346	291.384	343.778	170.964	287.349	199.945	356.5	162.283	694.611	429.529	351.133	542.703	170.401	227.996	331.048	287.509	166.967	433.651	1	478.396	420.714	147.164	258.484	440.127	245.905	243.008	235.693	1	416.288	557.989	1	1	68.4361	116.98	273.281	1	249.147	1
Q969T9	WBP2	1	206.672	1	1	1	112.837	99.4261	1	1	1	203.051	1	1	1	1	1	1	1	165.411	1	1	189.969	1	1	172.688	1	61.9832	139.993	1	1	171.992	1	1	1	143.005	356.625	1	1	179.789	136.408	1	1	1	1	1	1	1	1
P42167	TMPO	204.368	206.094	1	303.656	1	408	364.825	288.949	317.593	345.495	300.535	411.653	453.704	375.703	236.14	355.944	416.149	396.735	327.241	185.027	332.245	359.342	342.041	297.076	309.341	325.464	570.413	250.262	1	410.944	372.054	329.588	536.281	439.508	276.019	333.855	299.752	384.772	356.707	345.287	1	1	402.218	294.378	386.057	1	426.908	1
Q9Y376	CAB39	55.6863	206.064	1	1	1	188.168	243.648	462.025	580.066	403.368	275.991	686.805	1	714.177	1	294.76	1	609.723	309.049	266.591	383.486	617.498	703.707	609.225	64.019	255.36	716.791	479.172	1	410.927	758.446	1	611.807	296.384	1	314.83	404.906	294.706	534.743	365.055	1	1	228.014	1	1	1	1	1
O43396	TXNL1	1	206.013	366.811	229.674	1	88.3884	363.902	361.936	248.077	464.685	261.51	130.417	246.207	212.368	196.304	386.08	136.085	1	357.987	225.241	313.624	1	244.675	1	158.743	236.763	403.98	205.918	169.526	78.821	310.084	103.176	315.563	196.35	335.435	296.916	157.103	1	249.514	150.019	192.426	1	83.1468	146.528	162.806	1	1	56.8881
Q12905	ILF2	85.569	205.124	1	77.2431	1	100.231	192.379	229.424	160.9	205.464	149.843	174.19	157.725	207.737	130.759	186.832	165.182	211.176	239.848	195.634	244.647	253.161	249.162	179.587	161.034	151.929	154.356	159.264	1	176.879	187.108	172.399	228.411	300.763	159.782	148.479	113.425	163.531	232.34	236.858	1	1	157.382	172.546	279.813	1	216.336	1
O75436	VPS26A	283.976	204.888	220.142	119.875	1	114.458	240.837	204.241	119.338	228.296	113.245	169.905	352.274	331.165	141.484	122.11	330.289	104.046	194.739	226.975	166.128	258.733	331.811	335.981	160.305	325.609	263.793	158.748	1	1	214.458	266.554	174.973	57.22	218.919	255.114	119.581	267.59	366.309	309.617	1	1	469.836	95.8494	562.657	1	281.238	1
O43399	TPD52L2	348.408	204.321	1	322.119	1	428.249	718.309	488.593	405.27	637.321	447.117	421.876	417.518	457.243	288.682	358.681	678.895	733.745	586.382	270.829	482.442	524.02	446.312	1072.35	492.127	632.374	481.097	472.547	1	778.306	590.242	174.46	551.015	263.495	657.036	571.947	535.686	524.213	522.327	692.002	1	1	1	272.246	479.425	1	547.456	1
P62701	RPS4X	1	202.625	161.14	124.406	1	259.446	259.28	210.728	251.551	265.393	171.119	1213.96	2363.1	443.698	1	311.766	416.75	1	1	116.731	368.685	187.129	1	227.742	263.65	168.783	537.173	328.726	238.877	143.435	328.876	681.751	151.56	550.264	197.294	273.671	203.405	818.048	103.021	186.532	1	201.08	1	1	139.495	1	136.587	290.656
O00743	PPP6C	1	202.471	1	1	126.028	163.98	230.118	190.271	222.161	262.335	184.253	174.689	278.912	223.313	204.12	428.309	214.393	1	266.739	100.791	194.038	203.311	305.846	233.868	235.026	186.292	389.941	267.984	132.877	286.824	183.227	157.621	293.537	142.031	168.278	208.222	189.005	358.735	260.797	214.588	1	222.851	189.981	273.165	192.714	1	179.702	215.49
Q07960	ARHGAP1	208.706	202.346	145.911	250.699	157.856	266.613	668.186	250.942	326.893	322.774	355.506	290.376	353.141	346.129	235.9	447.306	366.368	289.884	312.589	318.425	410.772	420.042	299.097	490.381	365.113	261.681	362.621	380.595	222.03	287.107	404.554	433.335	366.745	235.518	300.902	388.084	424.104	312.701	385.322	398.269	199.376	264.875	283.954	271.342	215.653	150.168	326.579	122.095
P63167	DYNLL1	1	201.912	1	1	466.007	154.61	1	1	1	1	1	1	1	1	1	1	1	1	1	1	718.678	1	1	1	1	1	525.81	1	2699.46	1	1	1	1	1	1	1	1	1	1	758.268	1	1800.64	1	1	1	1072.5	1	1
O95571	ETHE1	147.558	201.717	22.0299	162.926	1	280.138	405.248	345.766	309.972	221.637	223.692	322.346	366.91	315.639	181.104	307.798	486.345	348.675	245.719	560.766	313.491	400.305	411.296	272.649	1	283.917	447.528	720.077	1	1	184.388	117.609	256.581	1	415.401	338.077	300.948	215.058	255.69	324.4	1	1	1	119.026	185.379	1	349.764	1
P78324	SIRPA	111.841	201.208	64.5099	217.713	164.276	182.687	125.198	190.257	254.767	123.386	142.86	40.5015	73.8531	103.941	1	110.994	163.635	119.95	123.11	156.105	1	86.1129	98.846	79.3921	95.5428	166.597	68.6394	1	73.6579	142.564	72.6382	1	74.5105	49.4617	99.535	260.388	72.5126	60.1072	93.9758	1	137.042	1	22.3182	120.985	102.765	115.997	71.2981	160.396
Q01432	AMPD3	1	200.368	75.4981	89.464	1	204.322	127.157	159.238	129.156	167.814	165.488	152.284	139.585	159.118	149.12	153.074	138.3	111.967	148.02	136.952	157.281	141.818	135.999	165.063	189.357	119.673	132.286	167.172	1	104.015	146.382	105.382	155.185	88.0154	112.776	194.516	99.211	103.906	98.8027	166.642	1	48.733	85.5299	95.3245	105.622	32.6608	152.686	30.8567
P10768	ESD	67.7403	199.383	624.607	230.552	1	237.303	245.421	203.464	1	1	195.622	1	234.859	1	307.204	250.99	155.479	161.912	145.658	186.728	275.614	401.041	269.759	286.427	307.134	1	1	366.221	237.694	1	256.2	182.85	1	288.039	381.221	260.071	254.363	1	306.773	188.21	283.515	275.548	1	1	197.636	1	217.702	538.958
P20674	COX5A	1	198.8	1	1	1	335.561	242.031	450.056	331.633	285.563	644.387	171.814	540.796	1	174.378	395.3	1	393.337	418.304	306.344	378.452	2139.14	599.612	1	360.723	377.331	576.179	1217.83	549.348	1	308.66	1	1	1	209.764	619.252	1	1	286.147	804.893	1	1	601.046	260.846	423.607	307.97	322.261	158.652
Q5VVQ6	YOD1	40.6646	198.561	104.135	1	1	33.5223	350.286	169.558	1	1	126.558	1	1	1	1	1	1	1	1	1	251.341	1	1	1	1	1	1	1	1	1	1	1	1	1	1	1	1	1	1	1	1	1	1	1	1	1	1	1
O43707	ACTN4	168.214	198.233	1	149.627	1	274.055	266.907	250.555	308.849	351.371	268.458	273.109	248.758	181.242	171.142	237.001	279.656	295.91	316.006	256.535	274.755	242.733	339.448	283.995	333.012	251.011	257.203	365.366	1	257.858	332.623	126.183	315.488	243.242	325.026	330.827	216.28	218.464	253.142	261.2	1	1	161.799	222.055	221.834	1	343.491	1
P43405	SYK	579.941	196.261	708.415	143.411	638.615	273.242	417.439	174.418	162.628	464.018	239.264	168.564	344.599	274.63	292.302	548.424	363.173	122.305	211.556	139.472	475.323	253.964	196.02	255.405	251.005	299.607	361.092	270.769	295.126	137.916	527.618	292.554	462.219	251	169.257	254.777	381.621	246.517	136.794	358.409	1	471.929	166.861	212.173	328.74	225.617	336.857	159.751
P08637	FCGR3A	1	196.123	1	180.714	1	274.178	415.589	181.878	360.915	241.484	1	344.022	605.133	215.02	1	194.528	199.251	335.36	341.354	177.486	166.928	310.043	277.936	278.531	317.155	451.881	299.289	621.894	1	317.998	475.43	1346.62	338.582	1	384.59	532.235	239.454	526.977	232.131	2351.37	1	1	155.641	494.332	783.107	1	961.728	1
Q5VZM2-2	RRAGB	1	195.786	1	1	1	176.033	206.297	412.858	235.941	1	198.861	1	1	1	244.682	532.032	362.53	1	1	1	170.535	299.867	266.498	1	1	228.92	276.759	151.523	1	68.4029	133.742	1	201.52	1	152.693	217.272	251.719	1	1	178.849	1	1	1	198.097	170.662	1	1	1
O75563	SKAP2	108.194	195.134	1	1	62.9172	184.647	1	246.968	273.558	337.926	186.166	180.686	304.771	307.274	233.89	272.968	214.148	564.618	81.7581	411.213	287.509	222.505	284.566	365.52	238.702	1	329.497	376.718	249.322	351.204	251.044	119.8	444.1	129.426	351.883	400.926	278.807	290.742	441.733	350.427	1	235.732	58.5443	1	1	197.115	320.503	192.222
P49189	ALDH9A1	381.628	194.753	691.118	179.044	52.4704	118.215	70.0371	96.9172	1	88.6876	134.77	97.0787	155.812	121.326	1	143.242	44.6191	100.758	122.853	1	19.4542	233.248	141.784	77.9773	119.701	31.4363	132.223	202.409	178.27	1	83.18	1	92.3572	91.0664	103.301	100.564	1	92.3488	134.681	1	179.721	192.954	78.6941	128.018	106.488	1	80.949	267.026
P26641	EEF1G	181.098	194.129	292.246	116.403	167.221	298.569	215.47	337.267	234.626	378.455	217.944	313.333	236.973	347.734	200.693	269.581	265.794	259.278	413.072	207.246	396.852	246.989	266.391	266.031	306.779	263.523	584.688	308.344	353.612	314.477	233.454	143.897	510.312	474.047	444.47	447.42	379.811	256.317	233.539	321.599	192.01	419.607	359.132	394.473	241.674	180.42	424.657	288.277
P40616	ARL1	225.212	193.421	266.687	1	1	237.103	270.117	1	259.602	548.848	1	1	1	1	1	282.988	113.198	1	372.738	1	1	1	65.7749	113.838	119.5	82.4385	320.386	412.143	1	243.839	1	1	1	1	1	270.024	1	151.704	97.6457	243.311	141.095	1	1	1	88.2665	1	1	242.278
P15311	EZR	159.436	192.296	1	80.4031	1	93.1975	223.756	149.266	168.372	173.235	196.462	236.922	172.049	212.073	146.846	216.436	183.254	147.886	178.56	173.703	215.633	155.561	209.728	181.016	209.254	153.753	259.338	283.391	92.4937	111.824	268.338	194.384	199.078	157.354	149.354	176.29	149.895	177.356	141.316	340.501	1	1	88.5564	146.025	186.211	1	188.88	1
Q99598	TSNAX	1	192.285	1	1	1	1	189.774	225.538	152.569	154.779	1	1	245.112	1	67.3476	279.843	176.245	136.324	200.932	213.962	227.921	299.297	210.152	171.144	253.395	1	1	352.295	1	55.2432	233.069	201.794	1	134.534	124.478	251	200.484	1	1	206.791	1	1	1	1	119.519	1	181.063	1
P25774	CTSS	172.807	192.249	1	255.355	1	262.66	262.173	275.177	330.735	331.181	273.08	200.515	199.959	274.22	231.521	189.255	409.243	1	132.748	1	211.758	263.604	249.154	356.877	270.136	316.245	357.062	202.876	1	175.564	302.43	1	137.175	218.204	246.515	325.874	217.481	457.49	356.005	280.164	1	1	81.1301	219.707	169.57	1	391.461	1
P62195	PSMC5	1	191.698	1	76.5748	1	1	152.369	145.01	1	224.581	61.659	162.462	237.463	217.014	96.3903	201.63	113.795	124.354	159.833	131.501	1	273.638	242.763	1	135.252	97.227	153.12	200.424	143.638	231.031	362.261	167.455	1	173.983	1	1	1	79.3893	183.912	164.198	1	228.049	81.4841	1	69.2546	140.132	152.553	75.8564
O43516	WIPF1	166.282	191.083	1	108.732	1	1	221.522	179.033	190.387	221.301	268.912	208.474	266.191	193.308	137.286	173.589	143.571	156.025	251.48	118.461	228.873	188.045	244.937	207.368	193.753	183.559	259.919	245.797	1	172.788	196.207	178.299	201.783	162.938	159.004	273.367	199.892	174.999	191.652	111.057	1	1	164.118	165.709	162.444	1	189.195	1
Q5VW32	BROX	1	190.705	1	1	1	150.484	1	1	1	67.6149	106.307	136.653	174.948	1	1	1	1	1	100.403	1	1	176.046	128.392	1	263.688	1	183.476	180.891	1	1	1	1	131.242	1	1	83.7409	1	1	169.452	1	1	1	1	127.156	1	1	66.1808	1
Q5VTJ3	KLHDC7A	1	189.359	1	1	1	1	1	1	1	1	1	1	1	1	1	1	1	1	1	1	1	1	1	1	1	1	1	1	1	1	1	1	1394.8	1	1	397.675	1	1	1	1	1	1271.18	1	1	2079.79	1	1	1
P09972	ALDOC	1	188.896	1	155.208	1	97.6562	179.187	246.496	252.491	285.956	89.7932	39.7526	208.968	217.625	215.267	238.322	91.9313	199.914	283.088	125.804	132.746	155.036	212.041	321.597	295.642	1	31.5334	281.251	93.8877	85.0629	253.463	1	78.3159	1	307.536	268	206.508	1	118.674	251.821	1	1	1	132.743	355.415	140.987	116.872	1
Q9NT62	ATG3	137.824	188.379	1	298.517	1	194.69	372.984	360.006	397.509	259.847	195.283	1	301.187	222.192	219.123	322.744	376.55	1	428.629	297.534	262.615	420.223	313.527	188.565	347.292	385.98	1	265.38	1	1	382.619	1	179.402	1	346.2	235.935	304.231	273.552	221.864	332.438	1	1	1	1	209.168	1	273.905	1
P50990	CCT8	131.228	187.66	56.4943	134.531	96.5206	232.051	228.078	205.709	260.163	239.91	253.801	165.796	280.239	173.796	181.844	249.21	179.372	149.863	230.565	201.854	187.879	258.663	304.488	228.046	265.08	203.62	207.059	278.966	349.663	186.288	253.944	116.028	190.059	191.248	211.847	183.091	235.814	260.672	183.992	217.489	73.713	38.8548	127.196	178.491	217.9	23.2988	250.301	78.8511
P04198	MYCN	1	187.657	1	396.244	1	1	1	232.02	319.823	1	295.179	1	1	1	1	1	1	320.158	1	197.245	478.037	1	1	204.507	1	278.96	1	364.356	1	1	1	1	386.709	367.335	1	1	1	1	1	1	1	1	1	1	1	1	1	1
Q9Y6N5	SQOR	217.524	187.076	265.502	341.364	250.881	302.447	255.179	270.622	236.718	292.177	278.387	305.828	236.73	193.953	228.215	248.091	223.17	225.465	240.751	283.232	251	237.317	350.852	272.3	255.259	267.898	232.275	247.849	251	277.853	224.678	152.967	313.161	260.674	276.917	252.186	524.877	228.547	239.271	320.007	351.414	560.698	285.475	220.256	244.237	211.919	282.823	411.928
P13798	APEH	85.7404	186.991	136.686	122.394	1	113.166	213.459	110.668	106.544	92.5679	124.912	74.0581	132.99	84.6189	122.482	97.9052	124.153	94.8211	130.492	100.076	199.76	134.479	92.2063	144.729	185.504	132.366	101.766	176.44	1	176.359	105.146	118.394	158.979	166.146	137.474	155.731	135.441	89.6779	116.577	132.059	1	1	85.3985	75.4305	105.38	1	150.159	1
P15918	RAG1	1	186.933	1	357.617	1	269.215	1	1	487.211	243.469	1	431.002	243.245	1	1	1	1	1	256.21	264.786	1	126.728	691.389	787.738	364.014	1	1	307.316	1	217.52	150.277	1	259.186	1	376.688	242.813	1	1	150.224	426.679	1	1	1	1	1	1	519.9	1
P02766	TTR	1	186.254	290.533	1	505.441	1	1	1	1	1	1	1	1	1	1	1	1	1	1	1	1	1	1	1	1	1	1	1	1	1	1	1	1	1	1	1	1	1	1	1	1	757.21	1	1	1	424.228	1	1409.68
P29401	TKT	247.502	185.861	253.731	310.041	133.073	251.15	265.387	207.059	379.491	240.243	314.327	204.05	291.394	189.048	186.963	201.16	266.588	200.782	270.818	209.159	216.231	294.896	310.938	344.96	342.266	191.932	245.17	392.36	80.7932	203.615	320.697	209.925	213.104	264.578	283.875	325.073	242.249	230.981	298.216	245.585	103.112	76.4278	198.704	253.246	231.627	1	231.584	146.097
O15162	PLSCR1	1	185.632	1	1	1	1	1	1	101.297	1	289.008	1	135.763	1	1	1	65.6546	1	277.742	1	1	286.668	1	1	1	116.323	1	392.579	1	1	109.352	1	1	1	179.418	295.043	1	1	266.806	1	1	1	1	1	1	1	1	1
O60613	SELENOF	1	184.82	1	1	1	1	1	1	1	1	1	1	1	1	1	1	1	1	1	1	215.906	276.172	414.379	1	1	1	1	1	1	311.602	267.704	1	1	1	1	1	197.093	1	1	1	1	1	1	1	1	1	231.22	1
Q9NZN3	EHD3	141.322	184.814	138.026	1	325.306	255.079	224.098	1	254.012	231.314	276.92	147.908	102.847	182.041	259.403	219.986	255.263	119.707	126.85	1	115.702	196.019	159.248	245.79	227.983	195.534	162.985	256.533	351.543	196.087	298.494	89.992	307.981	218.577	208.854	109.089	164.288	170.647	231.78	205.544	93.0758	274.977	111.59	179.836	165.912	55.9171	161.707	238.391
P35579	MYH9	183.294	184.147	54.1402	182.007	39.961	229.807	248.555	218.363	231.037	260.077	245.773	206.397	239.702	192.327	169.691	214.041	245.366	235.311	265.481	229.604	220.546	258.853	262.792	256.624	260.2	196.9	247.665	300.897	49.8845	214.327	249.215	164.311	241.467	186.469	211.418	457.917	206.962	212.488	248.601	284.47	52.105	50.1293	192.728	173.1	226.948	42.9648	260.146	47.5317
P00846	MT-ATP6	1	184.088	1	1	1	1	1	1	1	150.972	429.802	1	1	1	1	1	1	1	260.732	1	1	2055.94	1	1	1	1	1	1504.92	1	1	215.149	1	1	1	117.979	531.82	1	1	403.753	1	1	1	635.367	1	1	1	1	762.446
P51812	RPS6KA3	37.7314	183.923	1	1	77.2736	41.1792	230.618	104.868	1	140.06	95.015	1	36.8362	52.549	1	41.0278	38.861	22.866	49.9761	1	26.3258	27.6183	24.8222	1	69.5885	1	37.4194	44.6904	1	49.8401	33.2083	1	1	14.368	39.9992	25.6017	1	1	70.4161	1	112.941	1	101.693	1	1	65.3527	41.6132	1
P62917	RPL8	141.855	183.878	89.9643	139.497	1	159.402	267.363	140.374	106.324	86.9701	199.399	228.674	229.185	193.858	169.051	155.434	147.334	101.007	189.118	135.625	159.606	132.757	172.318	221.252	363.228	166.404	154.087	397.793	1	174.134	173.725	157.474	261.425	1	237.04	174.34	231.109	125.157	202.029	208.04	1	1	79.3017	151.407	139.932	1	320.892	301.706
P38159	RBMX	138.445	182.656	1	83.1021	1	94.8369	307.2	218.529	174.412	1	252.235	173.86	131.802	250.495	1	299.878	180.979	206.975	177.983	283.192	246.108	270.251	278.522	274.774	247.851	195.056	246.387	319.377	1	236.444	251.24	248.596	204.389	167.119	1	190.883	153.692	251.012	204.119	152.9	1	1	158.636	144.045	239.049	1	246.858	1
Q9P016	THYN1	1	182.34	1	1	1	1	1	315.444	501.308	637.228	262.542	382.354	234.422	265.129	1	454.248	1	276.265	265.364	630.728	501.998	648.314	1	375.39	272.504	258.51	1	207.907	208.644	1	492.937	1	239.315	261.237	511.989	375.655	1	405.906	253.99	321.042	1	1	494.447	420.789	1	1	1	135.613
O95210	STBD1	183.152	182.297	1	1	170.338	147.112	192.603	231.065	127.659	344.21	237.4	285.074	546.026	1	350.144	423.066	259.313	1	216.311	328.615	313.459	228.668	198.169	193.215	233.694	227.14	284.014	300.839	241.262	199.255	273.626	245.404	288.681	362.384	177.13	92.8739	297.749	259.883	223.834	305.793	1	91.2417	202.87	160.504	255.545	104.253	340.034	1
O75822	EIF3J	1	181.167	1	165.428	1	1	1	1	1	1	1	155.026	1	251.296	1	1	1	1	260.8	331.981	134.649	148.534	1	1	1	96.0531	1	1	1	1	75.5332	1	1	1	185.988	1	115.111	1	243.504	1	1	1	1	1	1	1	1	1
P23246	SFPQ	154.013	180.383	130.772	137.796	1491.96	189.747	190.022	215.437	229.6	236.902	187.029	241.379	298.938	274.03	169.084	300.411	280.013	179.046	334.035	240.717	266.767	206.041	205.452	226.635	273.028	227.256	285.582	248.542	220.961	230.647	217.74	345.844	267.337	288.514	185.849	230.607	283.899	248.728	283.049	262.226	184.439	248.429	236.335	203.618	265.43	61.9576	268.739	212.338
P12235	SLC25A4	63.6204	179.962	1	1	1	101.458	1	1	169.35	159.734	292.017	148.936	85.6469	1	141.01	138.11	1	1	231.223	1	1	819.239	277.644	96.1039	121.588	1	116.722	974.119	253.284	1	196.885	1	1	152.625	1	209.125	110.146	1	256.829	261.429	1	466.201	423.688	82.8063	1	303.146	97.1617	1
Q0VGL1	LAMTOR4	1	179.284	1	1	1	1	1340.89	1721.46	639.251	430.216	1	1	1	1	1	1	1	1503.8	1004.32	1268.52	1	145.957	894.231	1751.91	483.074	1	930.401	927.163	1	1	1656.99	1	983.489	1	1	893.368	760.652	1	1024.16	1	1	1	1	1	1	1	995.831	272.353
Q5JTV8	TOR1AIP1	204.558	179.152	56.5938	120.53	120.166	266.564	247.739	293.239	252.935	333.746	339.249	358.139	229.365	245.825	201.306	317.698	258.54	313.912	233.136	386.852	291.005	281.557	336.973	419.417	262.207	225.983	321.415	387.589	110.951	320.737	404.072	92.6815	219.457	219.29	237.96	260.396	262.67	248.492	319.423	264.237	1	110.024	330.225	248.971	250.477	1	282.972	214.586
Q13951	CBFB	1	178.981	1	199.154	1	1	1	1	125.403	1	1	124.702	1	1	1	1	216.896	187.97	1	1	1	1	1	1	225.392	186.868	1	219.609	1	1	287.103	1	324.029	1	316.481	49.7599	153.532	1	208.138	293.523	1	1	1	200.427	303.775	1	1	1
Q9NTK5	OLA1	2163.87	177.55	374.606	94.4466	1	130.832	121.967	158.755	147.582	236.11	171.452	281.597	299.006	193.429	157.6	192.61	165.588	143.935	141.797	144.985	190.03	209.778	430.847	155.186	198.013	119.606	85.2115	242.142	149.696	1	145.7	175.864	436.636	126.41	197.055	231.912	145.765	137.213	147.898	160.657	108.789	1	72.8785	133.519	243.936	1	126.885	183.235
P23381	WARS1	174.034	176.087	60.0522	201.849	1	224.222	297.977	322.778	239.539	259.116	376.858	240.465	273.049	253.536	177.808	337.218	186.91	324.498	345.988	422.885	307.722	405.9	328.663	396.977	326.449	272.775	287.462	549.801	1	178.236	352.159	161.585	407.422	245.441	269.18	387.725	329.438	278.345	346.645	227.637	1	1	379.662	225.735	225.226	1	279.296	1
Q02487-2	DSC2	329.913	175.537	71.7519	89.4222	1	1	200.261	79.6539	70.9674	1	63.9268	101.984	1	45.6987	1	52.435	1	1	1	1	1	1	34.3298	46.1226	1	1	94.97	158.739	1	109.112	1	1	1	58.3523	1	1	1	1	59.5126	38.9078	1	1	1	1	1	21.5832	108.981	1
Q8TD55	PLEKHO2	1	175.201	1	1	1	281.762	395.529	296.636	336.637	210.672	169.37	116.067	130.599	231.745	236.752	404.587	132.749	1	227.924	327.071	1	275.511	178.535	299.907	294.702	269.386	371.268	409.57	106.668	318.684	76.3733	179.845	477.224	273	256.794	362.776	260.255	276.209	294.287	301.551	1	260.035	133.609	321.822	337.805	1	1	349.531
P21281	ATP6V1B2	156.162	175.189	76.9946	131.117	73.9291	303.232	278.063	231.677	193.765	276.823	257.462	231.36	321.483	220.421	253.922	318.377	210.91	196.248	295.87	263.816	236.322	328.188	340.36	328.59	268.958	204.291	329.071	319.049	318.757	156.962	281.155	170.665	270.146	246.489	295.854	286.563	267.439	213.338	316.863	301.291	1	1	217.962	322.759	184.102	266.101	338.167	1
P06737	PYGL	117.182	174.449	92.7174	502.205	106.077	207.057	169.312	146.822	183.34	248.806	203.502	156.437	203.24	171.801	184.981	155.378	237.043	167.088	220.592	143.393	175.731	228.026	230.547	219.193	220.29	203.846	229.213	230.167	178.951	178.179	219.484	136.893	180.736	246.574	219.429	223.126	226.902	197.314	250.114	225.103	94.5513	133.832	146.496	158.466	231.559	178.618	264.663	3428.21
P30085	CMPK1	1	174.308	1	1	1	1	1	1	1	1	186.971	187.729	1	1	1	1	1	1	1	1	112.005	1	148.402	1	87.5658	1	1	263.287	1	1	59.0233	1	64.027	131.241	1	103.697	1	1	1	1	1	1	1	203.13	1	1	1	1
P10809	HSPD1	143.319	174.077	278.139	131.703	178.134	172.647	217.865	281.858	179.971	394.444	181.281	289.103	263.381	248.633	149.514	335.361	249.248	266.297	182.68	195.507	198.684	682.06	420.606	180.067	208.12	271.735	234.489	1076.85	250.054	218.32	194.185	155.617	422.984	199.301	229.927	245.314	240.527	185.004	211.495	240.276	150.707	221.849	255.381	125.493	330.218	145.653	213.844	159.757
O15173	PGRMC2	75.9547	173.509	42.1429	1	1	251.346	381.863	166.124	103.572	137.416	126.285	1	1	1	151.686	1	115.879	222.189	1	126.163	123.918	176.003	248.269	176.098	163.727	155.403	107.242	538.225	77.221	91.9193	151.614	1	271.688	197.21	208.879	163.645	95.8849	1	310.494	1	1	1	1	176.419	60.6818	1	160.802	88.5237
Q13630	GFUS	126.258	173.343	200.582	1	1	205.272	154.227	244.161	212.168	1	1	179.326	267.248	141.578	1	103.705	242.349	1	158.77	1	193.985	191.736	192.604	237.945	294.921	71.6434	77.4937	290.348	223.034	1	121.271	205.152	166.376	189.754	116.002	176.122	43.5396	238.001	211.572	175.915	1	1	210.492	172.327	210.296	1	287.948	103.372
P35637	FUS	185.554	172.85	1	9.41021	48.663	158.906	210.778	161.273	268.336	203.043	211.01	85.9867	220.484	156.442	82.2531	367.239	292.927	101.406	151.269	65.9557	239.123	274.722	99.0788	266.415	391.276	211.891	228.905	250.843	1	285.285	196.644	206.207	211.655	290.783	288.074	191.747	183.948	303.662	308.923	231.511	1	1	226.148	252.004	117.276	1	251.48	1
Q9UH99	SUN2	82.8428	172.66	123.001	85.9568	82.1452	127.988	241.498	177.762	155.062	189.36	153.26	137.664	156.364	154.642	146.724	168.727	236.187	166.151	69.8486	200.623	151.155	108.454	187.136	221.445	287.593	185.567	124.609	172.698	175.9	208.444	131.172	1	109.234	1	112.5	166.834	199.627	156.537	151.051	201.893	1	109.116	171.019	129.914	208.565	1	201.221	116.222
P50502	ST13	150.906	172.302	1	107.563	1	262.006	162.798	266.129	169.543	245.437	311.459	90.0354	348.543	293.689	301.924	265.665	175.12	163.549	197.958	110.505	106.357	214.825	226.981	164.949	318.63	179.721	216.06	363.788	1	245.132	171.448	216.54	184.964	1	203.622	150.722	267.792	230.016	236.171	277.584	1	197.685	145.806	166.73	266.314	23.6452	84.7626	1
Q6UVY6	MOXD1	1	171.203	1	1	1	1	1	1	510.877	1	1	1	1	1	1	399.832	1	1	1	493.679	504.888	1	764.667	652.151	1	428.743	545.383	1	1	450.752	219.422	1	538.049	503.227	1	1	404.073	1	1	1	1	1	1	1	1	1	1	1
P40227	CCT6A	249.305	170.467	37.1046	147.301	1	146.191	250.393	197.107	192.296	240.172	207.541	172.161	239.48	227.767	207.936	265.709	205.357	173.224	280.052	158.306	201.505	230.509	187.187	173.897	274.932	169.783	246.819	265.527	211.386	132.977	222.284	145.827	188.642	138.347	245.621	214.317	262.463	199.346	178.767	232.868	136.629	1	145.673	193.62	175.571	1	208.598	172.426
Q99805	TM9SF2	1	169.872	1	1	1	1	1	1	1	1	1	1	1	1	1	1	1	1	1	1	1	1	1	1	1	1	1	1	1	1	1	1	1	1	1	1	1	1	1	1	1	21.4473	1	1	1	1	1	1
O95498	VNN2	1	169.375	1	167.66	1	267.378	165.023	177.953	337.78	245.665	305.588	360.381	1	1	1	110.932	273.667	239.269	386.347	193.082	287.579	478.561	307.833	148.235	1	263.8	1	471.161	1	283.6	357.574	41.0096	523.044	269.418	337.945	416.037	222.731	190.874	650.674	103.965	1	1	94.234	224.198	389.076	1	364.503	76.0253
Q6XQN6	NAPRT	213.042	168.936	63.9187	191.626	1	222.232	240.971	260.741	175.487	320.305	235.575	137.715	256.718	172.258	136.645	192.128	265.321	189.174	307.849	287.497	305.895	292.762	218.191	321.206	318.228	223.888	297.987	314.236	29.4574	174.348	265.865	179.028	199.781	166.836	247.613	143.901	238.519	214.445	186.428	288.6	1	1	135.261	169.615	238.956	1	211.128	1
Q96D96	HVCN1	192.289	168.62	1	1	129.018	1	743.04	520.937	447.858	434.679	591.271	353.734	653.894	1	319.5	1221.2	1	524.438	103.345	756.662	292.147	1	1	1	440.821	1202.54	960.3	691.658	1	87.5816	352.686	1	1	89.7514	870.705	316.661	1	599.051	394.396	1	1	1	1	1	1	159.855	909.466	1
Q9P227	ARHGAP23	1	167.871	1	1	1	1	1	190.196	339.392	417.032	1	211.959	218.78	1	1	1	320.42	1	473.795	251.594	203.339	425.709	231.262	269.386	1	1	368.952	1	1	99.674	558.337	223.89	319.635	208.266	406.722	301.953	268.323	1	521.101	672.787	1	1	329.352	1	399.902	1	487.587	1
P17174	GOT1	1	167.074	1	213.881	1	109.613	252.913	1	1	1	273.34	1	1	1	1	1	1	1	1	1	104.052	39.1261	93.9684	1	1	1	1	1	1	1	1	1	1	1	1	1	1	1	97.4341	33.7063	1	1	1	1	1	1	1	1
Q9BTV4	TMEM43	122.963	165.767	203.45	241.209	224.471	333.505	313.104	184.412	134.728	1	228.468	179.051	1	1	157.723	173.728	167.366	1	230.106	1	482.431	171.778	1	126.356	1	191.818	1	1	215.522	1	1	1	161.775	1	1	1	1	1	177.384	1	1	144.566	219.893	1	1	149.578	1	1
P35606	COPB2	222.337	165.641	265.329	118.499	83.7807	189.828	124.441	135.835	181.322	148.658	147.123	160.112	95.2562	107.845	1	154.74	115.023	77.6837	138.068	195.333	150.473	102.415	151.367	126.594	106.373	107.051	152.521	169.559	67.0224	129.276	151.098	119.649	178.417	73.9425	90.4772	80.2158	100.962	134.413	88.1708	129.838	1	1	53.1755	71.4261	105.554	1	54.9255	1
Q10588	BST1	1	165.46	80.8825	147.214	1	187.564	222.648	208.592	306.285	195.216	235.537	170.574	1	199.115	1	363.126	297.203	310.796	257.901	210.504	211.39	203.151	232.701	301.599	249.142	219.838	207.212	237.838	1	214.956	436.058	1	168.34	1	214.84	261.738	90.8582	96.4389	139.807	225.704	188.969	1	1	241.276	379.014	1	295.732	1
O75521	ECI2	1	164.747	1	1	1	1	1	1	1	1	1	364.752	1	1	1	1	1	1	1	1	1	1	1	1	1	555.078	1	1	1	292.142	1	1	1	1	1	1	1	1	405.841	1	1	1	1	1	1	1	1	1
Q92544	TM9SF4	83.6971	164.686	65.4188	137.49	1	1	59.2775	37.1474	1	1	1	1	1	1	1	1	1	1	1	1	1	1	1	1	1	1	1	80.9488	1	1	1	1	1	1	1	1	1	1	1	1	1	1	1	1	1	1	1	1
Q15382	RHEB	62.9473	164.427	1	1	1	88.9809	1	70.5218	1	1	116.471	1	1	1	1	1	1	1	1	140.93	1	98.2098	38.843	1	198.641	1	1	1	1	1	176.202	1	1	1	197.523	1	1	1	1	185.365	1	1	1	1	131.949	1	1	1
Q7Z7H5	TMED4	1	164.353	163.774	175.967	1	1	240.53	512.748	1	168.656	94.0552	98.7929	171.563	1	1	167.937	140.89	1	1	1	124.565	310.561	221.019	139.027	139.531	84.4346	118.661	714.823	1	1	1	55.0809	1	128.538	106.759	116.839	212.443	46.5	56.945	1	1	1	1	78.8044	225.972	1	175.206	68.8588
Q9NPJ3	ACOT13	1	163.466	101.722	1	1	1	1	227.245	1	1	395.785	208.993	1	1	1	192.515	1	193.402	1	154.172	1	835.943	1	264.905	1	1	1	523.045	1	1	1	1	1	1	1	1	1	1	1	1	1	1	1	1	1	1	1	1
P78371	CCT2	1	162.656	1	1	1	184.875	116.178	1	234.38	1	184.886	48.4167	99.2626	1	1	385.558	1	1	169.105	95.5306	102.395	274.446	130.958	134.048	250.933	127.246	210.46	178.899	1	1	112.779	53.3818	130.407	1	214.331	174.663	1	1	145.156	175.016	1	1	1	1	1	1	165.943	1
Q07065	CKAP4	1	162.174	104.726	67.1039	109.892	79.9885	166.85	162.468	81.5568	1	145.254	36.0416	116.323	75.616	94.4533	198.122	71.6691	1	52.9201	141.104	247.877	205.429	152.156	139.473	157.793	161.043	112.139	370.912	124.456	96.8709	91.0967	1	36.0925	83.3036	85.5275	144.092	55.696	148.038	262.97	326.601	1	1	181.237	100.017	156.587	1	115.351	1
Q00722	PLCB2	15.4925	161.754	1	1	1	5.15768	11.8741	42.2182	1	43.8814	51.0647	1	32.5087	10.8354	1	1	1	1	36.0592	1	24.8932	17.1084	1	41.1406	11.3905	17.402	32.438	32.1094	1	1	23.9207	12.5549	1	1	45.804	12.9399	1	1	18.7861	8.31068	1	1	1	16.8414	10.1778	1	1	1
Q9Y617	PSAT1	37.5715	161.397	40.2484	44.0088	1	1	1	1	33.2393	1	1	1	230.842	1	1	1	1	1	1	1	132.778	95.1488	1	1	1	1	24.9359	51.8932	1	1	115.471	1	1	102.38	1	123.537	1	1	44.0401	1	1	1	35.3713	1	1	1	1	1
P62241	RPS8	1	160.824	1	209.058	1	168.264	189.249	248.017	234.031	235.422	261.684	222.147	243.887	311.089	269.053	323.768	328.156	229.217	148.308	226.731	192.495	168.158	250.177	264.473	252.589	183.331	274.384	210.164	100.812	203.396	283.216	176.777	143.303	172.676	155.736	256.551	171.103	238.631	157.048	281.721	1	247.309	123.537	172.491	268.146	1	162.582	1
P01009	SERPINA1	44.0225	159.788	232.958	126.116	276.379	142.129	107.573	143.906	1	154.726	196.561	133.16	190.18	103.73	80.3732	172.71	186.869	84.3864	52.2319	189.348	70.4801	134.895	135.791	211.173	188.052	156.593	62.662	232.251	148.431	194.904	121.734	1	118.983	1	337.092	152.685	147.489	232.41	137.18	215.88	244.7	143.658	1	154.16	206.985	162.234	153.114	501.35
P16152	CBR1	1	159.426	691.092	1	1	94.8175	170.268	297.854	1	181.995	88.812	207.056	339.136	110.856	659.009	255.403	165.016	1	215.367	333.334	197.74	246.593	353.917	1	106.683	1	285.25	453.933	628.356	1	205.15	1	1	1	240.712	182.863	483.698	287.08	195.269	325.752	573.35	492.373	153.111	181.832	216.994	496.826	133.766	1103.49
O75688	PPM1B	1	159.313	1	1	1	1	162.529	1	87.5168	1	119.281	1	117.081	1	1	100.738	1	1	129.058	1	1	103.318	214.204	83.9662	75.0621	243.502	1	214.146	1	86.1088	1	1	1	1	160.503	95.9708	120.764	1	101.113	217.233	1	1	1	135.215	1	1	1	1
P62906	RPL10A	172.775	158.965	561.235	124.556	171.652	381.72	259.957	311.119	350.163	177.292	323.267	282.743	390.832	376.03	1	184.315	477.841	230.884	434.17	412.677	230.32	194.327	212.424	730.83	333.734	114.426	292.747	356.857	1	230.079	218.283	214.215	244.851	222.887	137.461	445.65	407.945	292.07	300.987	273.433	438.55	236.681	1	141.241	160.361	1	265.381	509.1
P24539	ATP5PB	204.646	157.794	153.302	1	171.379	146.505	166.972	386.975	201.997	250.637	172.755	140.967	188.984	149.566	1	333.083	135.139	304.068	1	195.963	439.824	593.398	268.137	207.319	139.414	230.691	257.084	722.114	279.125	180.054	324.747	207.106	423.845	1	281.273	365.253	370.911	1	149.694	379.196	1	339.374	261.247	1	307.364	329.534	1	305.352
P36543	ATP6V1E1	1	157.55	1	211.66	1	205.624	282.936	196.233	166.842	204.62	349.199	140.769	240.865	111.975	99.0717	179.131	157.064	125.141	254.752	204.228	1	104.574	206.151	222.7	112.933	166.759	268.718	311.906	1	185.524	1	1	233.07	201.942	173.284	237.235	211.068	145.862	159.029	1	1	1	1	167.742	1	1	170.662	1
P55072	VCP	85.4489	157.348	1	150.308	1	172.034	141.811	243.755	150.321	198.973	205.073	238.853	147.329	129.711	139.237	331.724	175.374	212.902	244.777	142.92	171.055	208.644	133.924	170.355	164.569	146.471	145.464	273.67	1	167.943	154.643	86.027	123.431	213.269	204.636	194.061	118.159	118.291	210.594	157.377	1	1	107.641	123.295	209.985	1	181.152	1
P43034	PAFAH1B1	137.93	157.181	159.027	128.126	1	150.62	151.218	143.226	161.978	77.9798	130.536	223.499	272.206	102.761	174.255	140.922	215.798	158.192	271.585	232.363	228.061	216.168	214.109	209.336	280.784	566.69	221.796	1091.98	1	55.9164	305.391	161.074	233.718	164.795	343.262	216.298	189.347	224.934	263.958	326.559	1	1	145.173	132.798	132.119	1	210.679	1
P62753	RPS6	227.211	156.598	1	355.275	1	438.151	312.807	389.24	423.39	531.317	1115.12	441.353	468.539	443.567	256.447	1	747.497	532.507	361.12	519.916	640.214	325.635	462.715	522.577	429.145	325.48	564.544	656.475	445.02	689.401	603.369	287.533	544.935	490.464	598.563	560.858	385.758	383.483	465.998	369.245	1	307.376	500.64	344.993	326.523	140.025	369.529	254.549
Q9BVA1	TUBB2B	1	156.306	258.074	1	1	1	1	80.0949	1	1	1	1	1	1	170.375	76.1208	1	1	1	1	1	1	1	1	1	1	1	477.396	977.247	1	1	1	1	1	1	1	32.1568	1	1	1	247.35	961.511	58.3639	1	41.2965	422.446	1	443.54
P20810-10	CAST	107.215	155.703	1	98.1335	1	165.519	154.571	147.696	124.668	184.651	207.398	141.211	121.757	155.341	92.3698	129.458	119.1	125.182	132.943	118.763	187.669	200.052	161.662	138.791	156.731	112.657	159.069	274.792	1	111.793	167.635	92.2709	111.46	73.9454	171.491	205.372	104.023	138.512	161.802	124.757	1	1	98.4747	125.776	108.667	1	129.932	1
P35659	DEK	1	155.666	1	1	1	320.439	171.288	311.424	148.812	70.4202	415.079	178.398	1	1	1	154.006	91.7422	184.293	1	299.891	177.56	248.464	273.177	389.456	200.492	156.383	310.317	181.57	1	1	161.982	136.281	244.564	449.023	262.032	243.202	1	214.906	231.787	309.136	1	1	371.768	1	1	1	352.561	1
Q5HYC2	BRD10	49.9623	155.604	107.901	51.0334	69.6837	58.4793	83.9673	101.106	128.757	120.981	117.752	1	47.8529	81.8682	63.4389	1	126.75	87.4626	69.7326	124.473	63.8101	75.1696	95.8362	99.5248	147.477	112.393	77.7093	1	176.269	105.707	74.9505	127.624	101.855	92.9307	70.5914	102.06	45.8235	72.5259	56.7953	122.678	74.3103	159.303	97.8016	85.4766	100.044	1	106.312	73.3359
Q9UBW5	BIN2	234.278	155.344	1	230.281	1	135.185	325.207	328.127	199.162	315.483	356.43	206.096	345.944	270.277	198.453	361.986	219.04	187.94	266.375	222.731	332.33	253.655	305.902	222.856	367.367	268.73	295.99	365.427	1	240.783	265.726	170.87	164.328	178.991	247.006	248.165	200.776	162.914	336.913	210	1	1	128.873	163.546	235.149	1	301.305	1
Q9ULV4	CORO1C	188.738	154.274	1	1	1	262.453	240.36	224.042	1	193.841	169.859	292.175	1	1	164.721	179.445	174.106	253.402	379.837	285.556	124.747	265.713	317.379	142.353	184.909	181.704	1	1	1	172.03	1	91.9304	1	1	188.169	303.095	165.973	1	239.628	269.769	1	1	133.421	1	177.112	1	160.635	1
P43353	ALDH3B1	127.34	154.148	1	135.638	1	181.875	280.128	277.242	305.868	265.63	231.675	199.79	143.659	193.876	162.429	236.235	223.348	154.842	210.281	248.848	153.093	289.917	281.398	313.667	293.04	303.621	176.158	246.547	128.033	175.496	263.544	104.069	317.376	134.863	172.27	411.12	155.579	203.127	236.1	228.849	1	129.507	191.361	156.877	186.358	167.025	226.732	187.355
Q96QH2	PRAM1	85.3267	153.984	40.3616	53.622	130.32	130.813	139.777	139.277	159.267	162.663	117.934	89.9806	162.39	99.1542	78.777	130.364	141.591	139.627	135.428	119.53	100.695	146.375	147.912	125.101	151.832	109.594	143.549	179.376	159.734	140.187	124.15	84.0112	139.517	104.139	147.854	148.189	109.827	147.419	133.17	94.6861	1	198.31	92.6852	114.295	108.304	142.318	131.124	112.444
Q9NZR2	LRP1B	132.389	152.189	157.669	158.413	232.28	141.583	175.932	214.319	221.076	254.977	292.022	221.378	102.441	176.092	91.4493	189.911	192.455	284.174	205.409	254.737	166.122	163.676	282.375	214.994	191.806	164.986	200.071	207.394	408.91	208.722	253.184	101.949	173.388	170.177	165.749	186.358	126.102	112.233	126.657	131.428	1	227.158	140.715	113.505	182.861	188.441	161.268	1
Q8NI36	WDR36	185.94	151.912	161.072	319.97	1	1	1	107.73	133.804	111.13	168.712	428.321	2381.25	207.207	1	88.5645	140.125	1	181.94	1	141.612	135.731	108.103	1	105.501	1	253.267	1	142.703	103.131	128.476	183.56	78.1722	235.801	96.2157	139.069	78.0076	1	1	80.5312	1	144.173	86.6517	1	1	1	1	559.657
P12956	XRCC6	16.506	151.889	55.0549	478.405	30.0001	104.519	88.3688	84.0932	271.197	85.879	189.221	72.1642	100.082	74.9125	1	102.777	239.713	158.416	279.072	86.6553	94.0067	179.815	111.491	111.584	117.279	127.093	269.957	269.326	1	319.004	108.24	131.974	91.4034	130.498	134.71	188.343	139.36	133.972	130.443	132.882	90.5229	180.882	184.293	111.568	173.973	53.5989	217.65	81.6004
P61916	NPC2	1	151.622	1	346.534	1	1	247.25	172.126	178.222	1	305.185	1	430.587	1	1	1	1	1	340.923	1	1	1	1	1	162.183	274.982	225.722	235.092	1	202.162	153.955	1	1	85.6323	1	226.972	1	1	186.419	1	1	1	1	1	1	1	1	1
P09417	QDPR	224.808	151.608	716.69	188.406	242.76	1	198.168	231.122	1	1	91.8381	1	1	109.667	1092.12	167.341	163.97	1	1	174.499	182.669	3388.78	737.278	135.351	1	137.697	1	241.176	405.609	150.451	171.411	1	211.786	1	273.25	186.429	1	1	1	1	1	400.464	1	1	150.317	1	146.747	1028.14
P50993	ATP1A2	1	151.209	1	1	1	1	1	233.215	1	62.7768	1	1	116.45	54.0495	58.731	59.3283	1	1	1	30.5687	51.2824	20.5886	1	1	1	43.3991	1	212.74	107.548	1	1	1	1	1	30.0655	1	35.6526	1	1	1	1	54.9373	1	1	1	74.0528	1	47.9198
P07099	EPHX1	1	150.88	1	1	1	1	1	107.596	124.033	1	1	147.491	1	1	1	120.693	57.9382	1	70.433	56.8646	1	96.7604	1	1	110.723	1	1	106.265	1	1	1	1	38.5312	1	127.915	41.0994	1	1	96.9815	1	1	1	72.4781	80.7983	107.228	1	1	1
P20839	IMPDH1	328.415	150.641	178.631	92.7307	1	218.435	198.543	125.827	128.536	26.5943	112.698	251.992	44.406	1	35.4634	146.206	142.11	297.332	122.215	136.059	169.486	681.699	124.801	78.0268	74.2631	1	134.49	132.8	234.083	151.145	144.06	143.376	150.118	1	111.831	95.2483	1	179.92	97.4499	201.092	103.071	59.687	1	249.854	143.871	128.474	140.219	164.789
O75348	ATP6V1G1	306.449	150.091	1	1211.64	1	651.69	434.289	195.949	506.94	323.719	641.841	1	694.732	581.325	437.64	560.77	376.389	564.747	614.541	417.287	369.792	423.012	554.364	1	507.723	1	552.607	1005.36	1	308.679	476.086	333.933	611.568	623.338	735.775	610.208	694.577	565.88	933.722	737.367	1	1	501.774	1	219.051	1	480.167	1
Q99426	TBCB	111.837	149.893	1	301.324	1	170.037	140.901	121.603	178.073	192.686	246.701	237.729	226.412	200.01	199.435	217.599	200.714	145.844	241.844	1	178.614	178.353	281.992	179.785	146.29	250.95	284.403	446.953	58.1403	134.847	1	273.044	117.808	1	161.685	187.252	112.061	257.581	281.496	310.679	1	1	1	237.966	95.2135	117.557	140.17	103.885
P04424	ASL	1	149.596	1	1	1	1	176.131	204.573	77.5367	1	102.225	1	1	1	1	1	92.7541	1	113.325	1	1	190.567	48.5664	1	143.527	1	1	1	1	1	154.979	1	109.045	1	109.302	1	1	1	1	157.089	1	1	1	1	66.0041	1	157.34	1
Q00325	SLC25A3	46.8085	148.939	1	63.6983	1	95.0555	97.6414	66.409	78.1731	111.609	231.609	57.0806	119.452	47.5226	1	1	97.5093	103.866	157.506	69.1751	127.1	360.923	129.902	1	116.652	92.8541	117.405	491.067	112.89	63.8789	112.913	45.364	166.322	99.9687	120.015	224.105	117.375	89.9202	143.212	58.2896	120.485	181.899	174.727	51.4297	145.638	128.945	97.8966	263.636
Q8WVY7	UBLCP1	1	148.88	1	1	1	138.428	238.966	171.738	57.0283	245.102	155.006	1	222.102	107.361	1	147.894	290.11	1	112.181	172.713	186.68	203.804	250.459	175.613	202.024	206.239	219.334	255.844	1	1	75.0855	218.607	146.237	1	141.115	149.133	221.534	1	275.314	149.625	1	1	79.4377	82.0549	1	1	147.493	1
Q13043	STK4	261.1	148.414	153.75	125.521	276.53	204.827	145.218	580.115	556.302	215.881	214.369	635.263	175.238	571.499	380.491	226.908	222.277	265.733	213.201	419.007	313.942	261.448	275.235	705.069	220.029	686.134	599.905	211.955	400.17	500.874	205.554	316.309	670.875	302.96	494.969	264.99	366.996	586.207	210.99	299.569	186.051	258.678	209.616	314.613	341.484	1	823.382	216.7
P17987	TCP1	103.43	148.178	42.2526	111.956	1	148.658	148.838	144.819	167.539	117.678	150.765	138.35	176.789	104.65	183.758	200.978	201.661	115.747	195.384	143.106	120.122	254.315	165.739	408.358	156.888	160.679	175.042	193.523	1	87.7874	243.317	71.4637	139.805	151.525	237.702	172.994	119.13	120.393	185.314	86.4221	87.4321	91.4619	79.3063	126.82	137.799	1	195.502	42.8082
Q14956	GPNMB	141.464	147.711	318.982	1186.95	119.203	376.7	379.812	237.057	1	121.079	371.656	154.002	108.13	1	1	1	1	1	1	1	110.165	1	1	1	51.5475	31.4325	1	1	410.441	15.6657	1	1	1	1	1	1	1	20.4187	29.4756	1	132.172	1742.51	30.9783	1	1	247.322	48.2614	724.406
Q13838	DDX39B	1	145.029	1	1	1	1	331.27	72.2983	116.309	140.187	1	1	1	1	1	188.143	177.685	77.2117	215.511	65.7295	1	267.843	66.1527	97.2261	251.552	88.9858	1	412.383	1	1	347.793	1	1	1	113.091	431.742	1	1	326.862	1	1	1	208.795	1	97.1579	1	1	1
Q13557	CAMK2D	258.727	144.778	291.327	213.236	1	338.802	1	448.86	1	1	614.008	1	1	1	31.335	1	1	1	1	1	73.5357	1	1	1	1	1	1	190.063	1	1	1	1	1	1	1	1	1	1	1	1	1	1	1	1	1	1	1	1
Q0VD83	APOBR	69.6987	143.783	1	86.3504	1	108.5	102.958	91.5809	135.748	113.124	125.131	100.439	116.25	96.2832	110.171	133.145	87.928	89.7162	130.43	114.128	114.21	123.613	105.998	146.662	114.301	119.268	132.1	126.295	1	84.3883	107.916	81.9887	119.249	116.607	92.8346	121.194	103.311	94.829	107.854	125.938	1	1	72.2171	110.585	115.704	1	129.431	1
P13807	GYS1	109.1	143.549	1	105.06	129.762	166.284	176.402	180.648	173.148	186.537	132.839	177.495	248.248	162.612	158.012	253.398	178.628	182.674	217.017	220.802	156.421	198.126	327.789	209.819	187.472	218.061	246.216	266.739	109.474	210.75	134.624	103.521	215.787	122.619	171.451	164.107	348.084	309.93	157.749	293.745	1	50.1517	119.437	160.331	256.531	1	267.217	1
Q13347	EIF3I	1	141.744	1	1	1	1	117.195	51.2969	76.1765	71.5023	1	430.044	439.382	122.384	1	135.308	1	1	132.632	47.1585	1	82.453	78.7098	86.4869	218.116	53.5092	1	160.056	69.9954	150.079	107.237	328.12	1	1	158.042	163.655	1	315.353	154.37	1	1	1	1	59.8392	175.025	1	1	1
O75995	SASH3	1	141.589	1	1	1	101.624	141.937	102.891	218.786	182.595	158.757	132.612	164.502	131.392	119.362	136.125	174.656	126.512	148.133	183.181	197.97	119.164	175.598	185.76	154.745	191.987	110.01	211.254	1	45.7397	205.058	1	175.883	1	196.247	202.056	167.841	92.2476	198.835	152.849	1	1	115.709	148.769	160.531	1	148.355	1
Q8IW75	SERPINA12	191.477	141.557	343.062	248.452	1	93.3917	184.411	353.407	1	1	153.452	1	215.365	1	1	1	1	1	1	1	193.614	29.6599	1	1	1	1	1	78.15	215.853	1	1	1	1	1	1	1	1	1	1	1	1	1	1	1	1	1	1	1
Q9NQR4	NIT2	151.683	141.339	1	140.166	1	351.052	265.818	270.22	222.676	257.589	156.146	274.959	388.985	246.031	342.12	251.184	374.623	341.571	370.376	365.07	307.084	456.786	348.09	267.143	387.946	213.131	285.97	195.101	1	132.452	474.884	1	297.233	142.023	393.698	289.043	280.109	275.775	341.128	319.182	1	1	1	209.182	141.443	1	369.882	1
P49419	ALDH7A1	149.681	140.846	146.466	1	1	1	174.17	175.185	1	1	90.9813	1	1	78.702	1	1	1	1	1	1	1	85.9066	108.261	1	1	1	1	282.599	179.337	1	1	1	1	1	1	1	1	1	1	1	79.9448	233.247	1	1	1	1	1	115.642
P04843	RPN1	126.131	140.235	162.745	138.979	213.32	86.2004	200.474	164.851	141.454	112.739	105.862	105.187	145.701	158.459	84.0817	179.507	156.033	130.849	179.455	236.417	125.718	171.539	127.719	159.945	155.29	148.763	155.195	322.655	187.748	112.595	186.945	96.5194	99.5624	137.12	150.779	163.852	101.135	121.287	134.465	247.241	115.568	156.169	233.39	84.8508	130.53	128.548	140.087	168.358
P52597	HNRNPF	1	139.667	19.9461	1	1	1421.56	3780.77	208.37	257.892	191.298	910.209	243.219	225.969	121.925	134.236	225.78	157.579	162.585	238.798	164.029	150.669	319.998	243.941	218.47	146.583	94.7499	310.33	372.556	1	217.763	153.648	165.668	80.6073	190.09	219.659	143.774	199.36	191.27	119.42	149.621	1	131.038	150.629	180.224	201.035	1	192.87	1
P51659	HSD17B4	93.9641	139.246	91.1539	112.049	1	146.877	136.885	139.188	124.423	106.618	301.841	79.45	69.668	51.6538	60.0776	121.703	97.2736	66.388	126.954	166.981	125.06	208.16	120.742	121.687	96.8219	73.288	93.6775	164.558	40.6895	73.3081	79.5706	60.5317	38.3452	96.098	150.145	126.47	126.288	131.033	73.2208	114.37	99.2339	44.1424	102.175	1	165.771	1	117.894	103.099
Q9Y6W5	WASF2	69.6382	138.607	1	79.23	1	120.201	111.652	131.923	139.794	154.903	112.532	129.167	142.972	113.01	137.001	123.867	178.544	84.7213	161.49	1	57.9526	91.7531	134.665	159.234	87.2052	78.4885	161.776	141.032	1	122.295	168.994	36.1166	93.6377	1	136.83	163.201	135.005	137.433	56.6221	135.037	1	1	1	113.128	88.3349	1	104.809	1
P14324	FDPS	115.56	138.295	1	120.655	1	183.211	224.566	172.19	180.416	176.974	149.728	173.853	188.357	157.924	159.011	182.833	190.716	202.581	237.817	183.225	167.928	191.026	234.632	190.723	245.005	180.17	182.343	179.743	1	185.605	239.494	117.589	235.207	126.965	217.571	210.03	165.205	170.822	142.964	200.062	1	1	140.473	170.17	119.979	1	183.842	1
P50570	DNM2	82.1792	136.753	263.442	66.8173	149.455	120.344	125.024	135.254	101.88	159.753	112.689	99.5924	111.619	133.706	124.428	95.5497	115.508	93.9935	131.791	45.0006	152.071	119.931	146.704	126.224	104.196	110.751	191.611	150.1	82.1188	186.43	102.715	74.1823	109.959	97.866	142.729	111.557	104.526	132.012	134.058	122.373	1	71.142	120.79	53.7769	121.007	79.8447	135.651	23.7985
Q9UHQ9	CYB5R1	107.342	135.948	1	1	1	1	1	1	1	1	84.7457	205.355	154.079	155.09	1	1	1	1	1	224.951	237.504	328.658	324.957	1	195.721	1	180.061	323.495	106.365	1	116.129	1	1	1	164.852	136.018	1	1	99.2817	1	1	1	174.867	1	194.019	1	1	1
Q9BXS5	AP1M1	1	135.831	1	55.7585	1	1	87.7151	82.0223	94.4291	187.065	56.9977	1	1	133.215	108.802	125.022	147.317	1	143.229	98.8569	174.861	93.9639	71.9319	143.039	153.931	71.7351	134.732	185.371	1	1	133.944	1	1	1	1	244.188	1	135.046	189.249	1	1	1	41.0353	35.4973	220.293	1	76.4574	1
Q9HD15	SRA1	1	133.582	1	103.716	1	1	29.1366	1	1	174.315	1	1	1	1	1	1	1	144.185	1	91.3547	75.428	177.512	76.3925	1	1	1	1	1	1	1	1	1	138.703	1	1	1	1	1	1	1	1	1	1	1	1	1	1	1
P01833	PIGR	91.7131	133.26	80.1144	93.6929	119.97	1	76.498	272.974	85.8186	82.4249	54.0262	77.8695	29.1913	80.7338	1	80.4925	1	51.8817	1	66.6726	1	51.0135	63.0611	57.3334	1	1	1	62.906	53.3062	53.9068	1	101.892	1	1	1	115.758	1	50.8007	1	1	51.416	85.4815	57.5551	1	16.4639	1	1	1
O43242	PSMD3	1	132.816	1	1	1	1	62.1735	55.3238	73.408	101.65	135.584	70.8054	96.7765	124	49.7006	122.424	158.503	81.998	95.2264	66.2087	69.1424	114.632	87.6999	181.195	55.7668	1	110.463	133.125	72.8694	92.6466	103.808	57.4383	1	52.0216	124.571	117.027	74.2376	99.9086	84.6133	84.9848	1	74.9412	55.6472	92.3946	1	59.2197	107.252	132.451
Q15436	SEC23A	1	131.604	1	1	1	1	161.704	74.1983	54.0515	237.561	109.853	126.648	316.935	94.8549	1	139.509	219.691	1	183.187	59.9898	140.952	137.232	106.406	164.227	105.541	1	87.5704	176.94	1	1	117.462	42.6762	134.883	186.921	1	67.826	174.438	157.825	66.3821	1	1	1	1	89.1664	116.665	1	1	1
P16930	FAH	135.717	130.037	132.566	149.761	1	165.931	136.622	144.165	1	143.914	222.938	61.4365	148.861	1	87.9405	1	84.8504	74.4648	118.59	135.647	110.969	95.4141	110.107	57.0986	58.4444	15.9312	119.649	170.621	1	1	136.952	1	67.9923	87.5366	119.072	135.506	81.6219	36.954	72.245	1	1	1	20.6048	88.4167	102.475	1	74.9136	1
Q9GZP4	PITHD1	90.3788	129.883	964.657	1	1	45.4953	1	1	1	1	1	1	1	1	1	1	1	1	1	1	1	1	1	1	1	1	1	1	1	1	1	1	1	1	1	1	1	1	1	1	1	1	1	1	1	1	1	1
O75569	PRKRA	1	129.414	1	1	1	1	164.082	1	1	1	1	574.397	1	1	1	1	1	1	1	1	1	1	528.17	1	1	1	535.105	1	1	1	1	1	1	1	1	1	284.93	406.442	1	1	1	1	1	1	1	210.818	1	1
Q9NY47	CACNA2D2	125.321	129.25	1	128.053	175.384	126.219	109.158	111.669	112.963	148.332	202.559	196.1	126.725	107.463	1	134.089	254.479	171.134	246.17	212.63	201.622	115.462	127.407	1	210.089	1	135.701	211.366	264.954	1	256.305	145.53	124.812	236.17	68.9103	170.986	182.006	212.501	154.093	155.836	209.552	1	149.144	83.2987	116.259	1	123.85	175.599
P49368	CCT3	259.345	128.923	1	131.556	1	167.815	235.859	222.876	279.944	246.235	207.85	218.843	208.942	218.93	187.416	239.383	189.67	131.419	208.112	169.701	230.618	212.647	227.404	197.572	236.076	147.623	257.11	258.664	61.6068	197.171	358.841	124.927	195.491	172.936	140.275	246.114	318.319	185.71	117.557	208.401	1	97.7425	151.974	146.591	203.68	1	133.236	1
Cont-P00735	F2	149.937	128.431	169.3	151.237	246.139	209.444	240.982	235.958	346.021	354.884	196.298	143.33	201.427	181.393	129.486	205.486	313.718	1	238.75	220.25	148.698	217	242.617	212.963	233.928	207.951	168.507	184.682	410.417	225.916	280.326	141.766	256.634	216.549	140.226	279.833	217.628	197.87	1	379.207	174.569	1297.32	251	201.998	273.567	1	249.019	260.118
P18859	ATP5PF	1	128.375	1	1	1	1	1	363.101	1	101.226	1	1	1	1	100.362	284.889	1	228.791	1	1	1	944.937	317.084	1	1	246.469	1	1290.66	1	1	152.823	1	1	1	1	1	391.457	1	1	185.159	1	1	1	1	274.453	1	1	1
P17858	PFKL	71.0634	128.299	103.714	62.8103	82.3761	100.397	152.42	133.819	178.783	121.204	89.0173	94.7064	113.991	96.5231	98.2145	125.719	114.684	131.696	127.446	116.622	131.499	131.138	94.245	150.656	126.057	77.895	139.317	145.493	145.72	129.444	172.677	107.802	101.529	73.5911	150.308	128.53	94.2616	161.396	109.706	240.259	53.1115	122.546	129.259	125.689	59.6069	124.264	161.747	174.83
P52272	HNRNPM	206.148	128.102	1	157.506	94.2841	147.386	160.939	230.795	150.742	134.107	160.924	144.909	183.291	194.989	147.12	198.389	189.697	152.399	154.518	177.6	114.39	135.473	198.704	195.422	200.712	202.665	198.325	229.278	68.3212	148.444	158.656	171.244	198.861	231.16	154.344	156.971	226.582	149.285	180.656	196.753	1	64.1556	157.837	112.191	222.961	66.4026	208.481	58.908
P13010	XRCC5	121.407	128.057	66.2161	68.2078	85.2771	441.985	147.894	128.077	137.279	127.748	326.766	118.332	142.178	134.693	120.224	137.655	201.94	141.484	123.083	91.5698	137.997	200.517	137.953	199.798	184.861	172.162	146.046	139.458	119.088	169.084	177.485	131.178	151.949	198.663	323.345	81.9586	216.767	168.704	220.966	163.097	74.7984	82.8869	193.352	156.518	197.011	50.2532	167.224	51.9695
P13591	NCAM1	1	127.923	1	1	71.3267	1	1	1	1	96.3749	1	1	1	222.742	68.7263	91.0358	1	1	1	1	38.4603	1	1	1	1	1	1	102.143	55.5723	1	1	1	1	1	87.2112	1	58.4428	1	1	1	1	1	1	1	1	1	1	1
P08237	PFKM	130.746	127.921	1	74.7266	1	155.253	136.961	140.704	1	68.2001	22.2228	1	206.162	63.3838	74.9886	193.173	208.004	116.272	79.7967	171.178	171.832	169.408	326.887	380.63	80.3978	72.8259	176.24	223.684	162.82	54.0989	223.852	83.9179	648.383	1	170.529	133.563	34.817	1	130.121	118.755	30.1869	38.6488	146.343	233.746	130.74	1	139.138	99.2902
Q9UHD8	SEPTIN9	207.591	126.951	1	87.5952	87.7062	65.392	109.522	95.87	95.0327	91.4877	86.2609	154.45	151.04	92.7995	71.9832	96.2647	102.556	53.2679	91.9573	67.4488	98.4869	109.881	76.3355	56.8764	101.873	89.2955	88.0414	150.597	142.931	41.679	97.3164	1	74.6052	112.359	79.2448	174.841	63.445	46.6329	84.1562	86.8483	77.3814	98.6499	59.0397	67.8711	84.3425	1	91.2607	97.7097
Q9UMS4	PRPF19	1	126.534	1	48.0544	1	1	1	62.6769	45.403	39.6135	1	48.1925	58.5939	1	1	36.7115	39.2002	44.5896	1	56.5653	1	30.2364	69.2676	1	94.2574	1	1	70.6051	1	31.9679	59.4175	131.764	1	1	1	93.4599	37.2769	1	1	39.5821	1	1	1	33.9499	1	1	1	1
Q03252	LMNB2	99.1322	126.282	1	94.5494	1	130.283	152.245	167.303	173.622	141.288	135.692	154.746	140.842	119.337	98.5125	197.92	142.981	140.821	121.045	124.812	106.579	140.806	216.155	167.243	117.823	91.283	122.459	141.209	1	180.366	130.083	132.065	161.566	151.307	128.309	146.841	112.901	112.315	135.507	117.42	1	1	121.731	184.25	108.824	1	213.287	1
Q01459	CTBS	328.946	126.005	1	1	1	257.123	271.2	427.804	400.489	320.75	304.896	1	454.67	1	1	356.74	331.072	264.767	301.471	220.55	239.359	295.247	205.022	234.078	230.172	239.611	258.937	231.727	1	227.4	221.551	1	219.574	279.772	190.255	389.816	198.286	148.781	185.223	170.961	1	1	208.065	1	180.371	1	342.893	1
P31948	STIP1	89.5732	125.213	1	134.719	1	136.096	144.967	182.481	179.197	113.749	165.76	231.622	239.85	174.718	127.142	131.643	170.298	118.154	107.682	131.658	178.817	156.858	138.596	147.754	117.284	159.417	210.019	198.604	1	128.273	109.088	266.886	182.96	175.508	106.146	224.013	266.841	149.663	165.398	153.679	1	1	114.763	85.2048	164.745	1	165.027	1
P14866	HNRNPL	94.3024	124.815	1	79.1189	75.5783	119.139	146.232	226.667	118.639	121.983	113.071	232.497	141.96	160.393	103.152	135.923	128.172	216.794	125.943	99.7977	97.0642	107.964	118.678	125.163	77.3154	109.443	97.0731	133.887	1	124.938	180.48	193.143	127.475	119.976	118.79	132.358	172.475	163.797	66.8399	174.052	63.1253	1	114.906	199.521	167.781	1	136.3	119.137
P14678	SNRPB	1	124.627	1	1	1	100.041	200.42	48.4314	59.7165	35.1637	189.376	1	1	52.0265	1	47.4687	1	108.463	1	78.9501	77.4132	93.6992	1	1	91.534	66.7607	17.5041	302.279	1	1	1	1	67.3721	1	59.2799	171.594	97.1722	1	1	1	1	1	1	1	72.9545	1	1	1
P36957	DLST	66.4624	124.349	1	1	1	37.2288	29.7571	127.763	133.506	176.432	106.268	1	149.848	1	1	157.135	91.8941	1	117.026	58.8823	102.516	255.898	1	109.867	145.285	1	95.2369	203.738	179.47	37.6341	232.732	1	1	131.18	1	85.6587	141.532	163.779	196.247	102.961	1	119.384	111.612	1	48.7685	1	87.8757	76.1362
Q9H4A4	RNPEP	148.826	124.34	90.7538	104.008	122.035	232.348	231.337	187.528	226.328	205.902	192.381	194.094	253.849	106.718	192.428	227.996	209.698	153.562	232.154	190.892	257.312	189.67	204.784	233.62	276.264	207.741	177.759	240.235	142.888	162.355	240.342	173.106	184.512	141.049	224.957	252.714	197.331	199.666	191.163	233.606	123.088	142.881	124.707	184.703	208.618	1	266.868	135.759
P11586	MTHFD1	48.2572	124.068	49.9667	85.7167	77.9275	78.3373	101.645	41.0138	91.8432	80.6638	80.6271	59.4691	106.951	75.316	1	57.893	44.5447	119.05	80.67	12.4228	46.4376	130.913	88.5504	72.9575	106.597	105.812	71.0925	92.2653	130.248	65.1932	69.1081	30.5545	114.621	75.1975	84.6351	132.163	119.85	61.1416	90.1739	95.086	56.3993	178.145	43.9009	45.3862	60.1714	1	67.6248	107.79
P09471	GNAO1	1	123.839	1	19.923	1	1	1	12.9487	14.8355	1	1	16.7575	51.4305	187.403	1	58.693	1	1	32.4618	1	23.7922	17.5889	1	1	1	1	1	106.831	130.663	1	1	1	1	31.1832	1	19.0872	1	1	1	1	32.1239	107.694	1	9.69659	14.634	171.353	1	1
Q969Q5	RAB24	1	123.779	372.762	1	1	246.618	335.026	386.839	429.822	250.193	381.957	1	1	156.07	1	168.289	203.726	1	442.37	131.024	333.364	328.443	542.16	326.276	310.293	120.489	125.036	325.01	766.598	239.539	393.946	1	1	117.061	1	363.96	603.989	470.26	269.503	246.782	1	256.569	1	1	417.104	437.642	633.856	257.003
P52594	AGFG1	121.228	123.207	35.823	61.2811	1	111.317	386.536	98.1539	158.045	190.275	126.857	97.0305	167.042	245.487	69.1113	1	171.847	86.5973	169.395	39.6808	78.7071	72.3237	111.994	475.441	235.94	95.8096	252.568	154.893	1	130.958	245.847	340.934	207.966	73.2975	198.436	102.005	144.936	95.5235	176.816	193.336	1	1	156.995	1	286.524	1	215.165	1
O75351	VPS4B	108.191	122.907	43.7297	1	200.024	137.085	217.884	198.665	176.825	274.555	112.863	127.436	263.242	144.849	1	267.67	209.465	70.2917	261.609	125.932	180.192	239.797	245.731	168.819	253.143	184.222	299.235	140.579	390.2	59.2147	210.073	170.31	158.195	158.329	136.022	114.516	185.972	270.848	257.033	279.026	1	1	194.292	199.896	193.885	1	263.831	241.123
Q9UKA9	PTBP2	1	122.539	1	1	1	334.902	24.6536	1	183.795	123.088	153.74	1	31.9914	37.4413	54.4882	1	92.5645	1	280.307	1	1	175.89	1	96.9094	246.754	1	1	282.676	65.8553	1	1	1	1	1	1	109.78	1	1	441.555	1	1	116.787	82.1562	1	1	1	1	170.718
P35998	PSMC2	130.681	122.101	1	155.854	1	119.265	203.967	73.0597	112.696	187.527	97.0438	150.73	114.764	86.9413	104.568	201.501	199.248	48.0674	146.365	23.551	106.329	64.8876	106.899	137.618	238.68	113.756	162.766	184.616	1	89.0346	221.898	173.582	141.315	96.0205	158.119	241.857	164.282	92.6669	1	232.604	1	147.403	142.915	151.602	182.672	23.4747	135.305	1
O75914	PAK3	86.4039	121.717	1	126.161	83.8862	197.561	121.227	142.989	159.322	170.839	163.502	170.697	165.293	162.933	111.777	180.37	211.235	112.521	218.98	142.947	109.245	101.013	129.113	139.614	171.965	152.347	147.366	228.233	1	120.12	375.178	106.583	124.929	90.5509	140.33	196.637	104.007	102.451	245.707	138.063	1	1	108.163	104.265	98.7713	1	180.15	1
Q15233	NONO	172.765	121.374	50.9467	145.769	1	100.758	85.0733	109.354	126.324	118.051	118.634	113.061	89.9744	168.19	84.2846	87.8868	120.516	180.344	151.762	116.7	108.832	200.956	193.284	114.772	95.8158	195.189	174.42	96.622	94.5016	76.531	103.582	176.286	101.126	93.9902	1	421.169	155.513	1	118.013	245.683	1	1	74.2003	118.302	125.126	1	161.15	1
Q92804	TAF15	147.954	121.115	1	168.802	1	134.871	225.232	181.147	240.209	179.944	268.804	190.654	214.291	154.666	1	192.548	191.25	230.426	203.774	245.092	262.388	181.548	233.505	348.879	212.072	214.644	274.436	249.177	1	162.107	184.189	295.658	210.014	242.528	280.931	174.885	243.041	199.649	88.9986	174.156	1	1	160.653	170.946	216.406	1	207.166	1
O43390	HNRNPR	81.7875	120.847	1	141.909	69.1118	100.336	193.893	121.381	103.378	138.407	133.757	99.0431	150.508	118.64	121.515	154.277	115.671	81.2125	149.797	96.4641	118.068	113.781	130.181	124.085	111.736	112.674	165.313	194.649	79.4049	92.7851	166.019	116.246	140.304	170.012	119.356	241.12	97.6622	204.679	146.414	136.046	58.9139	81.253	163.785	158.297	132.602	23.359	261.479	57.5324
Q16181	SEPTIN7	1	120.48	274.996	134.411	1	139.225	118.724	1	1	294.269	1	136.403	156.456	90.1613	235.88	147.038	114.306	1	94.2466	56.0011	112.176	1	130.099	109.441	123.237	1	105.029	303.547	225.239	1	167.813	1	80.2667	94.2791	86.1286	137.715	1	114.985	265.09	66.0623	122.995	226.368	1	1	82.1648	1	59.8084	143.709
P18206	VCL	153.384	120.279	110.85	127.38	69.8181	174.146	183.074	102.965	130.654	148.843	182.159	131.613	176.299	107.528	126.994	122.775	162.721	116.699	154.701	126.608	119.881	146.634	129.675	133.499	176.161	128.395	127.585	195.359	1	132.247	138.218	140.769	131.616	121.582	158.196	160.497	118.681	142.317	160.305	155.445	34.2601	24.3806	99.4917	111.095	164.924	1	139.574	20.7587
Q8WUM4	PDCD6IP	78.3674	119.451	30.5279	134.16	1	114.355	125.526	126.773	107.178	125.088	126.473	115.636	140.778	69.0757	104.548	133.451	100.259	106.89	148.622	94.0695	69.2648	151.392	142.989	116.892	139.342	95.3068	146.227	167.706	1	88.0097	129.306	63.2382	125.723	104.825	151.561	149.282	116.376	104.58	146.511	116.098	1	1	70.7375	100.968	105.451	1	121.789	1
P19338	NCL	109.441	119.38	1	94.4161	1	125.728	109.203	122.749	87.7787	110.803	129.776	84.5071	170.17	129.066	99.3972	113.208	133.009	134.821	158.344	144.57	88.5425	144.581	149.873	133.973	151.889	131.756	103.573	107.493	1	113.137	103.706	134.715	131.646	142.463	137.801	125.939	104.223	141.696	187.694	196.33	1	1	152.546	139.575	182.05	1	162.253	1
P50148	GNAQ	1	118.996	1	1	1	1	160.548	1	135.536	1	1	1	1	1	1	164.536	175.33	1	135.136	1	1	96.6867	134.268	1	1	1	1	191.166	1	114.623	238.547	1	1	1	120.988	156.499	133.625	1	85.5449	1	1	1	1	1	177.269	1	1	1
P57071	PRDM15	102.875	118.901	179.779	17.0623	78.4024	171.946	261.508	212.672	159.127	191.614	128.232	270.754	218.001	163.982	93.2046	194.573	155.961	144.586	168.804	150.651	210.561	169.809	233.503	225.873	112.991	137.986	244.02	293.225	1	1	184.613	161.062	119.26	146.391	215.777	164.768	182.688	1	145.715	184.008	1	138.697	106.294	137.233	112.992	53.5759	224.386	1
P09917	ALOX5	72.5881	118.252	114.551	105.458	110.374	125.037	142.49	133.753	124.304	172.094	199.229	110.12	116.135	116.873	127.15	206.778	160.421	131.19	186.196	105.734	121.553	140.702	126.994	114.873	171.475	166.7	133.499	229.973	159.402	121.716	241.772	79.3211	171.833	121.261	161.427	187.932	230.609	90.4636	116.642	183.959	67.3522	133.501	208.64	96.7096	183.062	65.6853	147.243	96.5653
P36507	MAP2K2	255.431	118.125	110.496	186.637	81.6848	191.709	1767	4578.17	238.137	179.56	157.288	146.902	123.452	92.7779	133.306	131.895	261.31	182.823	221.936	154.707	1	111.812	138.384	208.954	176.121	150.909	156.501	248.825	153.406	96.777	199.697	54.4418	242.994	119.249	133.863	175.317	230.017	113.308	103.452	215.898	84.2267	167.761	113.924	159.361	156.951	130.336	148.744	94.0911
P26022	PTX3	1	116.4	1	92.9685	1	1	1	131.82	167.283	1	166.219	106.211	373.171	1	35.6539	47.2523	47.1877	1	156.722	1	1	237.254	147.207	1	94.0119	142.081	133.058	168.448	1	25.3987	134.079	1	285.563	100.743	230.272	158.809	1	105.504	161.49	129.612	1	1	1	226.113	222.833	1	174.813	1
O00160	MYO1F	101.669	115.691	88.5358	111.372	118.462	145.485	152.951	161.338	203.476	167.808	192.564	171.247	170.493	159.393	124.829	174.18	192.132	163.096	181.775	324.201	130.143	191.387	199.522	235.823	199.464	146.554	216.578	214.091	160.142	132.271	170.684	125.316	267.854	163.603	189.044	196.695	195.696	160.091	187.185	215.788	103.421	160.506	136.195	187.262	177.291	85.3233	219.87	153.418
P49137	MAPKAPK2	1	115.518	1	66.351	46.3934	120.813	153.665	130.353	82.3231	143.771	136.521	125.241	135.966	115.787	104.511	116.944	158.282	163.574	120.862	123.306	179.479	143.101	145.982	93.5007	181.8	111.177	134.255	126.413	1	130.858	229.325	105.172	132.556	76.1061	159.045	120.702	98.2483	117.519	102.766	157.132	1	1	82.9594	128.177	136.849	1	54.6829	1
P63244	RACK1	1	114.723	1	1	1	1	1	1	1	1	148.58	1	316.007	1	1	1	1	1	1	1	1	92.3546	1	1	30.7685	1	1	231.718	1	1	165.306	1	1	1	65.4224	1	1	1	1	1	1	310.085	1	1	1	1	1	1002
Q13177	PAK2	111.795	114.57	1	144.675	54.2407	115.154	123.213	175.834	167.49	255.067	186.906	189.61	157.948	209.064	167.465	202.509	184.639	139.248	199.534	128.196	178.933	212.422	246.466	224.842	233.759	255.669	181.805	245.279	1	156.741	205.793	138.764	223.576	162.096	263.155	212.777	194.397	185.714	235.998	273.589	1	1	42.892	171.511	206.627	1	205.305	1
Q93009	USP7	58.5514	114.202	125.664	69.755	1	23.9088	96.2962	172.972	1	1	96.503	1	1	1	1	1	1	1	1	1	119.641	1	1	32.0216	1	1	1	1	1	1	20.7985	1	1	1	1	13.1129	1	1	1	22.4124	1	1	1	17.6866	1	1	1	1
Q16531	DDB1	1	114.171	1	38.625	1	1	166.85	22.7355	1	1	122.423	1	1	1	1	231.317	1	1	1	1	1	1	1	139.931	98.9134	1	1	105.601	1	1	26.6459	1	1	1	1	1	1	1	28.2608	1	1	1	1	1	1	1	1	1
Q5SSJ5	HP1BP3	89.8798	114.14	82.6437	156.946	119.866	190.829	164.302	196.179	159.723	147.272	175.073	161.376	192.617	184.982	142.465	155.537	176.904	182.381	224.099	123.638	113.193	168.471	160.037	139.781	204.367	164.817	203.994	235.405	207.112	203.112	162.399	183.031	160.551	266.574	157.734	233.165	154.895	194.492	189.689	178.873	174.182	182.218	235.036	156.78	167.483	89.3038	211.214	165.155
Q9Y5P6	GMPPB	66.6062	113.404	87.4648	1	1	82.4349	189.062	125.393	161.491	182.649	1	81.454	88.4609	196.976	1	243.865	154.887	1	139.875	162.767	226.506	205.362	83.5161	182.802	151.676	117.182	225.111	160.365	255.359	1	241.902	1	230.159	74.0217	203.601	219.572	132.963	153.676	197.694	1	1	220.567	1	116.95	1	1	201.472	194.975
Q8NHP8	PLBD2	136.674	113.117	88.6815	47.1338	1	189.297	40.1881	1	1	1	124.298	1	1	1	1	1	1	1	1	1	1	13.997	1	1	1	1	1	1	1	1	1	1	1	1	1	1	1	1	1	1	1	1	1	1	1	1	1	1
Q9Y2J8	PADI2	153.041	112.794	1	118.539	1	100.223	127.396	93.5235	178.775	209.709	141.694	93.6721	121.414	115.852	136.275	120.388	177.624	127.359	183.557	135.405	161.486	219.835	228.422	174.07	120.312	175.678	165.553	309.77	1	84.2357	186.17	158.555	202.766	85.2816	231.384	165.664	167.316	159.973	179.667	118.992	1	1	88.9144	137.093	110.281	1	158.751	1
P31939	ATIC	50.3961	112.22	41.0362	1	1	1	130.77	69.7567	99.3941	106.431	89.9023	114.319	104.941	65.1784	1	83.1005	138.586	89.1724	86.3724	59.3405	96.6478	112.59	52.3139	127.161	78.5242	142.197	63.7827	99.6361	133.298	1	77.5914	1	69.6162	137.965	71.9956	77.3477	71.0881	86.2444	76.9929	70.6751	19.6623	167.249	1	24.0173	32.2869	1	37.03	175.075
Q9HBI0	PARVG	1	111.753	1	141.529	1	173.86	1	171.326	1	128.764	122.406	1	128.671	66.0538	116.354	132.923	249.144	86.7658	174.057	1	80.072	165.072	137.171	81.8977	190.152	168.153	127.933	240.982	1	82.1585	123.941	93.0861	117.998	122.146	1	148.947	81.9142	1	239.535	154.807	123.284	130.108	1	102.463	94.299	141.608	86.9054	183.257
P07948	LYN	85.1101	111.338	163.494	202.278	34.1242	198.72	142.149	171.676	198.655	202.864	218.793	193.353	189.74	211.173	155.209	52.6702	207.245	168.289	248.677	251	162.441	94.1248	215.204	187.38	123.941	146.424	231.379	176.345	283.07	237.391	122.868	90.9812	216.77	333.463	196.867	189.131	202.488	111.395	214.201	103.78	429.119	222.217	203.013	111.296	175.049	1	169.333	153.921
O43776	NARS1	94.8406	111.047	124.364	1	1	98.405	184.959	134.443	224.591	1	74.2518	145.587	1	107.793	1	143.468	65.8219	1	176.975	88.0235	91.9188	202.782	88.6009	101.319	1	1	117.122	165.273	1	101.792	1	1	137.393	1	98.2549	1	339.726	1	1	196.234	1	1	1	101.07	1	1	126.85	1
Q04446	GBE1	114.944	110.868	1	72.9255	129.612	129.591	109.705	76.2207	140.373	135.895	106.83	104.504	111.483	98.0198	55.893	128.745	98.9485	155.357	92.8887	99.2867	98.6699	139.873	105.981	123.204	100.38	127.41	103.651	145.021	1	109.967	113.936	171.757	72.0845	153.681	129.584	128.096	77.246	134.856	88.5747	289.997	1	1	73.5265	102.62	153.039	1	271.174	1
P22314	UBA1	65.0809	110.747	7.28482	85.1631	1	126.343	126.723	129.123	120.889	123.393	107.212	126.924	182.37	116.33	100.773	154.202	141.939	128.567	139.915	170.678	139.984	116.766	162.485	144.741	137.897	137.28	105.978	153.812	36.2452	111.057	166.044	114.474	118.646	163.003	131.833	139.192	133.883	165.739	126.744	154.173	1	1	97.0373	129.375	142.31	1	170.979	68.421
P67809	YBX1	1	110.665	1	90.2023	1	1	80.5508	96.11	1	103.321	1	41.1465	118.27	1	42.0996	103.188	1	1	1	94.4389	1	71.4279	67.4644	185.308	1	1	89.2318	148.988	1	35.2438	1	49.2277	1	1	1	142.01	80.6681	1	54.7562	116.913	1	1	1	1	77.4848	1	1	1
O75937	DNAJC8	1	109.956	1	221.146	1	194.125	168.201	203.656	1	255.141	148.528	180.38	195.654	270.654	1	141.38	238.828	256.426	176.092	282.195	285.844	173.406	203.319	305.406	266.181	193.277	196.947	145.779	1	192.542	178.36	1	167.022	67.8081	1	171.267	167.557	106.644	176.636	194.578	1	1	1	228.648	199.327	1	296.45	1
Q96HE7	ERO1A	79.0694	109.859	1	1	1	185	205.246	192.815	163.77	118.266	142.938	139.117	159.65	156.232	97.7599	131.889	178.669	184.171	179.205	197.5	223.091	318.118	154.123	194.952	224.033	133.441	124.894	175.886	1	106.525	151.889	1	176.429	213.886	110.782	237.866	152.29	220.224	176.022	252.017	1	1	195.09	283.994	139.7	1	225.227	1
P62191	PSMC1	48.4973	109.752	39.7129	101.768	1	138.988	130.148	107.136	123.358	158.877	127.45	125.761	210.038	145.373	119.668	125.041	169.979	91.0394	148.841	1	99.9449	116.144	157.999	163.402	127.633	163.509	155.862	164.509	92.287	22.8577	183.983	53.041	83.7778	110.476	150.382	124.269	155.208	112.942	27.4617	129.828	1	61.3749	1	96.4523	115.651	1	173.462	26.4797
Q13148	TARDBP	1	109.051	29.5522	79.9034	1	75.7833	126.08	180.119	102.717	168.972	1	1	141.566	120.244	37.2845	119.035	109.828	119.844	128.212	78.684	1	98.8332	96.0285	173.304	205.596	1	193.891	163.544	104.772	149.098	155.009	100.884	1	156.249	242.999	276.2	37.9162	187.883	68.7443	193.136	1	168.661	102.197	50.4695	159.467	146.259	226.164	1
P42768	WAS	133.028	109.01	1	1	1	190.964	143.335	130.441	191.814	166.69	171.99	104.986	224.179	144.076	144.435	194.135	191.433	138.96	218.58	80.9321	164.553	158.309	159.094	217.703	193.875	150.761	157.698	197.042	1	132.176	173.648	171.325	208.796	80.6243	162.758	229.932	235.202	1	234.484	192.293	1	1	1	144.159	161.409	1	135.042	1
O14548	COX7A2L	1	108.793	1	1	1	1	1	1	1	1	1	1	1	1	1	1	1	1	1	1	1	601.487	1	1	1	1	1	1	1	1	1	1	1	1	1	1	1	1	1	1	1	1	30.4411	1	1	1	1	1
O60825	PFKFB2	122.375	108.755	1	1	1	1	1	142.831	159.27	1	200.711	50.376	210.282	99.6017	104.288	114.719	119.155	73.8305	124.731	105.222	92.6105	175.026	166.682	120.052	195.765	1	174.46	214.433	1	147.582	149.937	1	1	39.5106	174.16	122.878	147.704	114.678	153.556	209.987	1	1	1	1	199.712	1	1	105.269
Q9UEY8	ADD3	1	107.571	1	1	1	94.2968	142.972	1	37.1652	80.8946	147.869	120.909	152.844	123.37	1	86.8653	202.03	41.0283	111.357	100.637	86.0764	1	1	1	1	1	76.1677	162.932	1	1	136.279	1	85.6308	1	95.4	88.1961	160.566	1	64.167	143.783	1	1	1	1	132.913	1	1	1
P57088	TMEM33	1	107.363	1	1	1	1	69.5431	54.4575	1	1	165.092	1	1	68.311	1	1	1	1	117.357	38.6791	161.561	1	1	1	1	56.8639	1	178.055	1	1	1	1	1	1	1	24.3233	1	1	1	1	1	1	1	1	1	1	64.3471	1
P38117	ETFB	34.97	106.675	154.451	129.8	1	1	156.041	161.67	1	134.819	117.531	63.7487	1	68.5061	1	1	1	1	161.591	240.546	180.204	351.104	176.247	1	111.297	162.593	61.2398	495.736	37.3399	1	146.909	1	1	1	45.8115	172.459	1	1	1	175.906	1	1	1	1	200.546	1	1	276.323
Q96AE4	FUBP1	86.4026	106.665	1	82.8125	1	178.112	119.883	174.038	116.3	178.056	124.737	184.344	164.123	138.567	85.2941	139.861	135.145	134.251	138.738	108.443	107.197	159.711	177.048	175.185	120.689	109.651	209.897	163.994	1	137.132	155.539	136.015	161.36	163.405	206.456	172.728	132.158	135.193	141.913	146.631	1	1	112.491	169.067	124.813	1	191.278	1
Q8IZ07	ANKRD13A	72.9135	106.206	1	1	1	1	49.2472	117.491	137.641	119.608	105.145	69.0975	129.331	128.086	1	1	1	75.7104	89.3051	1	86.9	154.03	128.053	104.699	108.943	108.148	147.864	94.1008	1	1	44.9208	54.4348	123.151	1	138.682	76.3448	103.292	99.3356	1	197.99	1	1	107.553	68.3731	90.9739	1	1	1
P11169	SLC2A3	301.605	106.143	1	108.388	1	245.408	241.064	163.735	232.18	219.482	397.793	293.097	186.839	96.2932	118.472	176.487	168.174	127.002	728.858	126.448	159.576	477.336	208.328	254.127	286.695	172.791	310.339	741.545	1	172.373	228.795	176.5	222.411	272.721	316.62	619.147	120.757	101.537	178.277	217.317	177.902	1	205.205	168.743	231.872	52.5446	309.611	475.49
P02679	FGG	1	105.968	7248.51	1	24814	1	1	1	59.6652	134.937	163.873	1	1	1	138.48	1	1	1	1	1	1	1	1	1	318.088	1	1	37.7008	23161.8	1	134.692	1	223.211	1	145.201	1	350.881	1	220.49	1	14160.3	56621.6	368.414	1	1	15182.7	1	27750.6
Q13451	FKBP5	1	105.876	1	176.545	1	1	182.815	93.8619	112.46	136.1	1	107.33	134.123	130.881	127.921	1	1	107.007	133.717	105.608	50.1862	151.758	125.695	152.973	156.128	59.6164	118.981	99.5703	1	1	110.773	271.574	205.981	100.892	246.049	119.912	95.7696	1	205.679	124.128	1	1	131.883	158.17	160.982	1	193.86	1
Q92841	DDX17	86.0188	105.573	36.4766	51.912	1	189.575	83.5162	85.0015	91.0452	103.066	90.8765	119.128	111.509	93.3028	64.082	94.1288	108.836	105.618	102.079	116.849	72.6092	120.767	140.528	88.8548	108.104	68.87	68.5913	144.249	103.025	96.775	84.3924	108.795	97.5377	137.08	124.347	116.821	90.8835	140.778	101.1	137.052	157.685	121.318	95.1031	116.48	132.15	1	86.7238	103.19
P62333	PSMC6	1	105.486	1	1	1	47.9621	1	1	1	1	1	1	1	1	1	1	334.314	1	1	1	1	1	188.819	1	1	1	205.603	292.812	1	1	227.038	1	222.308	1	1	1	1	1	1	1	1	1	1	1	174.598	1	1	1
P15586	GNS	92.017	105.45	1	118.713	1	159.071	193.349	270.635	170.991	1	249.518	79.9462	220.339	92.5745	148.468	169.22	168.349	165.881	136.292	199.445	189.836	230.733	170.418	94.4785	213.815	182.326	110.192	154.526	1	92.4894	91.6127	1	128.164	60.1236	223.111	254.611	228.898	132.074	122.013	228.446	1	1	60.5263	154.331	79.6002	1	131.991	1
P29466	CASP1	67.577	105.196	1	126.827	1	164.873	232.829	170.442	146.693	206.703	121.495	222.396	110.386	175.315	1	187.861	284.225	161.766	150.013	109.615	145.732	134.888	145.104	193.012	79.0335	141.247	263.889	281.236	119.408	137.388	137.492	66.529	115.404	192.011	136.415	225.969	159.447	1	207.532	127.876	1	68.9861	55.0268	89.6774	1	1	134.584	77.9417
P35611	ADD1	58.8591	104.918	1	118.993	1	103.612	85.9527	124.595	105.549	78.2533	100.432	67.5203	68.8233	113.026	67.8566	115.213	153.195	1	43.3519	101.874	95.044	123.14	131.295	70.7463	105.206	104.439	84.1663	124.373	1	104.417	108.336	1	130.591	129.385	111.63	131.013	87.2619	122.353	108.186	79.5108	1	1	1	78.5353	80.9409	1	100.056	109.105
Q9UBS4	DNAJB11	1	104.722	1	1	1	1	101.315	1	1	1	1	96.5391	73.3563	1	1	1	1	1	1	1	1	1	135.067	1	70.4368	1	94.3334	167.118	1	1	160.124	1	1	1	1	107.942	1	1	1	1	1	1	95.976	1	141.323	1	1	1
Q6IA69	NADSYN1	104.068	104.353	146.431	91.7278	1	164.701	105.637	92.4689	59.9403	30.9724	93.2052	1	1	28.3621	1	1	1	1	45.6865	38.1115	116.635	48.7738	36.9862	56.158	53.0333	33.7554	1	1	1	1	10.9527	1	1	1	1	23.3813	1	1	9.05125	1	1	1	1	1	1	1	15.7882	1
Q8NE86	MCU	176.57	103.913	1	1	196.182	1	235.569	246.974	277.186	345.118	194.122	112.85	224.528	113.977	154.777	416.54	266.761	290.4	212.636	264.178	128.592	255.891	492.495	330.945	241.99	1	1	233.576	361.125	324.096	268.782	1	264.437	230.69	179.388	294.226	356.045	154.418	342.438	237.354	246.436	395.04	432.121	192.607	215.06	346.716	147.861	87.0676
Q9NY33	DPP3	82.5633	103.828	174.406	1	1	68.4381	34.3273	96.8121	62.981	50.2178	35.0374	53.4903	79.5483	45.9037	1	92.435	66.4312	1	125.143	82.8202	75.1349	146.759	70.1334	130.705	71.0371	118.237	57.5824	166.07	1	1	68.9396	1	68.4773	46.8103	139.579	148.137	78.2035	55.1495	43.0698	92.4144	1	1	52.3865	113.333	95.8998	1	66.1162	1
P31153	MAT2A	1	102.544	1	1	1	1	77.7734	1	881.396	55.4552	60.4623	168.282	264.055	563.227	63.7519	93.9927	1	129.824	1	137.67	132.047	58.7	133.471	129.533	1	67.4208	112.636	360.929	1	1	70.9586	126.163	1	82.3496	79.0319	352.602	134.866	128.959	1050.9	1	62.9467	1	1	1	81.4916	1	1	179.828
O43548	TGM5	130.268	101.805	222.366	58.4153	1	44.5983	77.2019	25.396	1	1	31.0856	1	1	1	1	1	1	1	1	1	46.6453	1	1	1	1	1	1	1	1	1	1	1	1	1	1	1	1	1	1	1	1	1	1	1	1	1	1	1
P31930	UQCRC1	1	101.758	1	1	75.7433	46.5295	1	160.09	1	1	1	120.786	139.867	1	1	1	106.651	126.052	82.4438	1	262.047	213.316	1	1	1	146.466	127.591	350.521	1	1	103.402	41.3336	170.193	1	192.064	1	1	1	116.156	186.781	1	1	198.93	1	137.355	1	117.058	75.3374
Q96B97	SH3KBP1	85.2733	101.596	1	1	1	74.2778	90.8155	90.8088	98.7009	88.6875	97.1536	79.2081	84.2903	107.553	1	123.501	72.8195	87.7673	83.6873	107.663	61.0799	73.1201	133.64	106.264	95.4829	92.0653	148.377	54.7203	1	110.991	98.0489	1	125.951	71.6019	135.433	197.457	135.404	47.3039	104.442	77.0894	1	1	58.2015	61.2693	84.7215	1	93.9436	1
Q8NBX0	SCCPDH	102.686	101.286	1	1	1	1	71.889	220.593	1	104.574	184.172	1	168.9	1	1	185.038	138.723	161.831	248.798	190.187	1	257.291	210.948	1	110.21	94.7585	147.646	273.049	1	1	179.117	76.5386	143.972	58.5855	105.678	289.716	61.7848	39.2762	171.915	174.774	1	398.544	1	91.3464	163.111	1	129.949	1
P46734	MAP2K3	236.115	101.001	1	148.59	333.341	189.94	289.528	153.497	165.865	173.553	134.513	145.016	480.604	261.758	397.096	143.274	1	281.226	180.882	109.047	126.703	196.975	196.316	196.569	1	325.151	240.818	337.376	361.424	241.201	194.87	321.601	401.833	143.874	234.058	294.158	150.46	171.495	124.561	414.769	126.996	168.293	228.8	296.185	446.33	221.648	331.567	177.717
P06280	GLA	175.857	100.981	77.5366	1	1	43.3502	164.606	282.091	95.2752	39.2235	131.843	279.101	175.035	1	1	163.223	231.268	225.27	102.521	1	91.8684	46.1147	1	1	1	1	1	1	1	100.667	1	1	1	1	1	204.326	444.736	1	213.221	1	1	1	1	3.62182	290.316	1	178.912	1
Q7Z5R6	APBB1IP	424.07	100.952	1	66.7671	597.257	120.576	195.633	63.081	111.019	117.406	114.765	93.9237	109.517	113.002	80.3965	124.949	155.541	93.6307	89.0082	100.202	65.9128	107.414	116.606	150.94	143.207	149.701	126.245	165.002	1	84.7416	134.588	145.517	141.098	95.6767	138.195	130.2	96.1256	98.9867	89.9216	164.863	1	107.16	44.3389	101.042	90.4294	114.993	168.657	1
Q14739	LBR	174.692	100.685	68.8849	130.81	191.311	113.45	162.065	70.3935	124.605	176.967	189.45	187.461	147.705	175.385	104.189	238.119	157.387	161.704	159.599	75.3156	234.532	106.915	191.78	141.466	132.634	299.386	187.069	85.716	312.902	154.577	183.969	168.879	191.422	173.299	165.637	138.587	216.147	239.464	190.146	232.679	1	82.6156	207.506	119.233	133.086	170.882	145.407	1
P17844	DDX5	58.1747	100.044	36.7661	154.194	1	124.244	74.5139	116.468	79.3955	141.914	94.4186	122.405	103.688	151.467	1	100.563	111.876	62.3787	87.9757	101.352	78.9763	157.999	179.533	123.05	175.476	74.3896	140.849	110.675	109.793	85.8999	132.081	135.43	75.4892	156.295	137.018	130.228	138.64	138.299	147.026	134.17	176.098	46.4441	163.375	94.2007	191.199	55.1827	124.407	210.449
P46940	IQGAP1	60.1774	99.5822	42.9557	73.9252	40.5709	95.8421	94.6308	87.815	104.228	127.677	129.74	111.369	97.9057	123.792	74.5775	87.4426	119.888	88.4306	118.385	111.115	103.086	110.39	125.286	113.645	116.093	91.193	109.497	126.73	61.5232	100.024	117.673	82.8034	115.862	97.7206	123.497	136.144	129.876	101.913	135.3	150.044	36.7243	76.264	105.052	94.5867	108.955	21.408	131.655	57.3843
Q96QK1	VPS35	294.989	99.2679	1	48.6369	1	517.065	171.371	225.588	183.709	448.056	173.716	100.113	105.153	120.707	147.704	188.882	261.073	179.988	258.388	131.293	229.257	190.584	205.452	194.696	186.15	127.879	209.016	301.339	21.2839	138.947	174.477	1	137.298	96.7389	1126.72	210.198	118.904	92.6306	152.931	183.525	44.4255	1	145.589	146.089	138.983	1	124.296	78.9356
P48163	ME1	70.1945	99.1097	174.224	178.79	1	201.249	381.42	141.635	1	1	512.422	1	1	1	1	1	1	1	1	1	55.4372	1	1	1	1	1	1	1	1	1	1	1	1	1	1	1	1	1	1	1	1	1	1	1	1	1	1	1
O95747	OXSR1	130.421	98.8666	1	1	1	101.982	264.17	360.139	227.756	336.972	217.506	175.649	163.715	184.591	127.149	239.739	314.791	208.325	379.918	324.317	217.206	220.405	354.424	297.807	177.85	171.123	215.417	348.179	1	281.179	291.392	212.319	225.922	167.589	115.367	1	100.247	172.756	347.664	168.018	1	61.2445	83.4348	83.1068	274.3	1	319.356	1
Q99832	CCT7	54.9737	98.3272	35.5382	40.3089	43.4349	61.213	150.632	82.866	82.606	101.358	63.468	1	105.469	1	80.0216	64.9127	111.957	45.6479	110.192	40.8455	76.7078	91.5463	86.4309	77.4446	99.3857	70.9585	95.2368	130.139	182.243	127.831	79.4628	42.0274	66.2764	94.6177	77.1455	148.51	91.4544	1	85.1193	117.405	79.2294	87.5081	97.2182	47.6472	172.396	1	119.153	72.0132
O43175	PHGDH	1	98.3216	33.7801	1	1	1	1	100.135	1	1	1	1	66.7842	1	180.236	1	20.8232	1	28.6902	23.3666	1	21.1419	54.4086	1	1	1	1	67.3436	77.3473	1	115.208	1	1	47.5863	1	25.9976	1	1	16.7768	1	1	145.856	1	1	1	1	1	101.812
P06865	HEXA	60.4975	97.6282	105.234	125.309	1	230.266	200.015	119.778	171.004	69.5959	152.057	153.869	250.305	102.809	73.3458	124.176	212.975	163.671	172.954	180.795	146.954	204.084	126.128	153.802	159.438	103.345	67.2408	141.261	1	76.6983	156.025	1	59.229	204.147	232.32	208.73	139.861	1	92.9052	92.0772	1	1	153.276	42.4284	81.6677	1	86.4356	1
P07686	HEXB	105.377	97.0128	28.3508	135.173	1	126.268	145.933	112.713	1	1	196.773	1	126.992	1	1	1	1	1	53.6197	1	1	39.9413	1	17.1685	72.5528	47.3328	1	155.317	1	1	1	1	1	1	1	1	1	1	75.3396	75.1253	1	1	67.194	1	1	1	1	1
Q99733	NAP1L4	85.1265	96.4264	1	171.638	1	164.743	152.053	139.98	152.169	229.73	65.3663	120.759	162.766	1	1	137.209	175.284	164.063	155.749	182.251	100.591	144.569	220.375	178.746	130.29	141.023	202.059	193.763	1	181.809	234.124	1	183.784	104.953	127.218	178.374	36.1873	137.321	159.3	142.215	1	1	44.9709	81.7219	137.555	1	188.492	1
A8K2U0	A2ML1	62.6532	96.1234	104.268	76.126	1	87.475	128.095	36.3527	1	1	146.008	1	1	1	1	1	1	1	1	1	124.31	1	1	1	1	1	1	1	1	1	1	1	1	1	1	1	1	1	1	1	1	1	1	1	1	1	1	1
O43813	LANCL1	1	95.9393	1	1	1	1	213.781	1	1	1	1	1	362.863	1	311.646	1	1	1	214.325	1	1	265.639	296.519	1	175.699	183.052	245.238	204.41	1	1	155.46	1	1	160.122	1	204.667	198.581	1	158.919	189.069	1	1	109.711	130.268	1	1	1	1
P39880-3	CUX1	132.954	95.932	1	101.975	1	126.032	234.437	143.877	197.207	113.779	146.218	115.2	230.154	79.3127	101.494	260.246	185.639	95.0729	287.827	117.108	233.48	307.746	138.086	212.806	87.3816	175.556	195.349	195.553	1	78.8539	212.791	65.0112	188.857	134.642	213.201	205.58	140.834	100.115	227.142	178.615	1	1	70.7772	146.485	132.567	1	116.4	1
Q9UI12	ATP6V1H	27.9181	95.2147	1	1	1	135.228	174.315	1	119.625	62.1321	68.1631	107.604	147.972	67.2805	89.8659	123.757	1	92.787	109.769	1	89.2339	234.564	188.858	94.3366	86.0495	113.948	136.786	121.397	1	57.0869	112.824	44.8872	118.225	52.8656	172.559	156.964	47.4686	63.2805	104.302	111.488	1	1	64.4191	77.6105	51.387	1	123.216	1
Q9P281	BAHCC1	1	95.1266	1	81.5587	1	1	107.948	80.383	223.046	1	1	1	1	1	1	1	72.2071	1	1	1	1	1	102.837	1	1	1	98.0342	1	1	1	1	1	1	49.2505	67.0678	1	105.092	55.1285	86.3793	1	1	1	1	1	1	1	1	1
P55209	NAP1L1	1	94.2887	1	1	1	1	1	1	1	1	1	1	1	1	1	1	1	1	1	1	1	96.6376	1	1	1	1	1	1	1	1	1	1	1	1	1	1	1	1	1	1	1	1	1	1	1	1	1	1
Q9HC98	NEK6	1	94.0974	1	59.5809	1	122.603	1	54.9802	82.2011	198.5	125.225	164.868	1	1	1	126.941	75.0029	92.0067	79.6697	129.49	64.3533	156.346	1	108.379	1	204.378	61.7161	100.619	66.3385	58.3277	1	1	1	1	1	1	152.044	1	1	1	150.514	205.234	189.306	1	167.663	1	75.9079	1
Q5T9S5	CCDC18	18.5925	92.8091	1	1	1	22.3899	61.54	153.391	1	133.21	15.8911	1	130.329	1	1	1	1	1	163.256	1	1	118.984	1	1	83.4379	1	121.461	158.331	1	1	1	1	1	1	1	1	95.3252	1	1	1	1	1	1	1	1	1	1	1
P41240	CSK	101.162	92.7022	76.7093	114.487	59.1184	171.938	130.027	185.579	134.141	170.098	169.447	109.205	192.891	85.554	120.792	135	150.908	161.272	152.889	108.309	114.082	115.696	183.8	133.764	121.645	165.467	145.545	172.913	137.091	114.77	124.801	185.855	134.633	97.7101	138.923	195.652	174.992	136.15	110.349	190.498	59.5788	140.297	134.109	105.374	222.395	43.7545	164.889	107.06
Q8IZ83	ALDH16A1	66.3208	92.5925	27.8356	1	1	542.901	104.53	58.0786	38.5858	73.3823	76.0796	1	52.7296	1	1	1	28.7287	1	61.9938	1	80.5541	33.195	37.9613	1	28.3992	1	33.3372	59.4842	1	1	48.0881	26.6128	52.6836	1	1	23.5231	1	55.0266	1	57.8343	1	1	1	1	1	1	1	1
P48444	ARCN1	95.8381	91.9854	35.7914	1	1	106.814	188.223	103.373	132.999	121.532	109.962	105.623	135.459	165.041	101.749	107.685	228.963	97.0072	128.175	118.195	129.599	149.759	171.028	113.433	188.691	152.232	208.078	160.88	50.3809	157.748	146.123	163.4	147.68	99.4684	111.248	139.611	126.346	77.5794	98.0598	140.105	1	1	106.544	71.8043	157.174	56.8197	175.386	1
P08575	PTPRC	68.4748	91.6195	1	92.5106	73.0128	122.538	130.618	136.804	157.221	168.479	193.972	112.231	178.085	126.826	106.053	140.22	177.309	122.303	137.521	86.519	159.01	199.57	148.104	120.972	154.247	173.273	149.487	226.584	1	96.9839	155.987	70.8594	131.661	113.875	115.089	182.661	141.255	160.94	155.415	139.386	19.4725	42.9833	141.343	126.058	105.206	1	185.597	70.8946
Q9Y2M0	FAN1	1	91.4255	1	1	1	71.751	1	1	1	1	1	1	1	1	1	40.2135	1	1	1	1	1	1	1	1	42.6482	1	1	1	1	1	1	1	1	1	1	1	1	1	1	1	1	1	1	1	1	1	1	1
P82979	SARNP	236.664	91.1364	1	245.314	1	250.496	122.909	284.722	348.311	256.761	243.773	302.746	244.974	327.076	141.308	315.009	226.153	273.953	191.061	1	185.618	274.824	413.127	292.281	407.17	154.342	403.995	234.837	1	245.791	297.728	397.421	345.469	425.454	251	312.8	277.851	255.18	361.776	246.951	1	1	306.585	249.996	189.771	1	212.134	1
P10155	RO60	1	90.8406	1	115.853	1	161.777	81.7721	301.301	1	1	331.915	1	66.777	171.729	1	1	64.5625	1	87.8694	1	150.829	1	72.7008	1	1	1	77.6046	79.4763	1	1	123.409	1	1	1	106.025	1	1	1	132.348	1	1	1	1	1	55.6391	1	1	1
P54277	PMS1	1	90.5016	1	1	1	109.044	65.2323	1	1	1	82.2473	1	1	1	1	1	1	80.3341	1	89.9786	1	1	83.9708	1	1	1	1	1	97.9314	126.231	1	1	79.7378	1	1	1	1	1	1	1	1	1	1	1	116.915	1	1	146.107
Q9NX63	CHCHD3	1	90.4174	1	1	1	181.712	93.6511	193.587	133.251	1	157.328	138.196	199.422	1	1	248.423	119.882	134.788	200.021	184.878	233.149	530.453	232.214	303.965	96.4086	160.855	1	633.692	224.791	1	167.697	76.2146	94.7616	44.8992	174.292	1	167.887	1	144.592	91.8283	1	160.253	97.6253	1	1	221.327	215.545	1
P00367	GLUD1	1	90.3516	77.5851	67.5527	155.962	106.627	77.5278	164.456	69.1202	121.012	72.2362	141.353	153.836	80.4348	1	79.7658	1	130.842	106.336	164.268	151.98	422.65	248.408	79.515	109.395	149.981	87.8107	243.279	106.721	224.866	150.148	89.5501	290.336	1	91.8891	167.597	106.702	1	115.438	141.991	127.464	157.15	313.77	67.2461	322.204	1	104.587	140.642
P30566	ADSL	1	90.1975	1	1	1	97.0258	93.7477	70.8851	89.6519	109.873	98.6116	41.4024	78.3988	67.0245	1	110.871	106.084	55.3453	185.899	1	48.758	93.3854	104.832	106.885	99.4635	1	89.5372	117.576	1	1	139.089	1	88.3345	1	105.514	91.6254	113.813	90.7348	98.079	106.409	1	1	24.9272	78.773	77.0877	1	81.2083	1
P23368	ME2	102.63	90.075	106.161	163.232	1	149.228	1	159.192	87.8245	174.611	68.6854	114.76	50.3089	145.055	62.2697	250.836	91.4553	76.2941	64.8251	163.169	151.964	103.975	142.74	126.7	90.2958	161.147	197.292	150.82	118.759	103.343	109.379	110.407	174.603	168.434	133.584	125.275	110.098	1	147.868	145.699	1	76.9566	133.977	120.189	143.073	61.3891	59.8792	117.886
Q8IYS5	OSCAR	1	90.0032	1	1	1	51.7401	173.907	1	207.713	134.864	124.955	1	175.518	1	1	305.888	320.35	1	72.5157	27.2096	162.84	1	251	140.615	278.947	133.306	1	1	1	237.233	163.343	1	153.745	1	1	332.535	57.1056	184.887	95.1489	1	1	1	1	156.011	1	1	264.006	1
P54652	HSPA2	242.013	89.8855	474.871	113.973	1	1	97.0819	1	71.6921	1	59.4801	153.263	530.881	1	211.165	72.1126	1	1	1	105.789	1	41.4551	50.8974	56.8792	1	1	1	173.963	1	95.1019	48.2592	1	1	1	1	57.7312	60.1707	1	33.3436	1	137.986	1	1	1	39.9879	1	33.7683	129.639
Q92556	ELMO1	33.4265	89.857	1	55.9822	1	95.7646	67.9288	83.9641	106.937	107.87	113.333	80.2989	1	53.2939	1	174.172	88.1791	45.3217	83.0221	99.1744	91.7384	136.149	103.726	95.9535	60.4598	85.3757	177.38	184.282	1	111.885	55.0508	21.2933	67.867	1	66.0828	109.787	111.409	104.22	62.5447	124.172	1	75.8882	1	42.9558	106.686	1	91.0859	1
P25098	GRK2	139.629	89.6048	57.1307	45.3353	43.8548	112.984	161.613	170.386	77.4387	160.903	164.797	92.7597	137.379	100.042	70.6342	122.405	182.917	118.064	134.669	217.913	123.339	83.015	120.945	124.919	108.033	135.59	142.314	125.009	166.484	91.3716	217.361	1	124.215	90.937	101.996	118.459	114.655	84.5966	59.4377	147.38	72.6486	72.8819	50.4497	108.518	113.951	153.472	163.424	125.049
Q14697	GANAB	63.4195	89.1416	70.6174	117.17	81.7586	111.04	94.8391	154.433	101.827	119.036	112.571	113.76	145.913	135.126	70.7208	180.908	110.204	119.807	122.754	126.063	135.505	140.828	139.561	115.216	115.252	137.916	142.914	232.631	92.7126	143.261	142.122	82.9555	124.643	127.184	124.148	150.403	121.885	117.508	86.9705	190.172	82.1054	136.262	117.365	132.871	146.588	80.612	132.151	94.7337
P67870	CSNK2B	1	89.0296	1	1	1	70.8694	1	1	1	1	1	1	1	1	1	1	1	1	1	1	1	92.9908	1	1	1	1	1	168.519	1	1	112.29	1	1	1	1	114.52	1	1	1	1	1	1	1	1	1	1	1	1
P22102	GART	39.8958	88.4422	49.2958	1	1	52.2625	53.0306	45.5373	1	28.1803	42.849	1	30.1788	1	1	1	22.0065	40.7769	54.9652	30.6939	37.0796	44.8525	24.9155	64.5899	31.6158	1	1	59.8102	54.0605	29.412	1	23.3806	26.0244	1	37.288	29.4807	64.1039	20.848	41.7892	1	1	1	1	1	50.5393	1	49.7251	1
Q99986	VRK1	56.2192	87.4112	100.262	1	1	93.9118	1	1	1	224.382	35.433	1	1	176.497	1	145.844	187.346	1	286.541	297.21	1	57.0674	1	29.3464	344.694	42.102	1	46.0792	40.9587	1	1	1	1	1038.74	1	1	1	1	26.1569	107.56	1	1	1	1	1	1	1	1
Q9BRR6	ADPGK	1	86.8912	1	1	1	97.6269	61.2705	1	1	1	1	1	1	1	1	1	1	1	1	1	1	167.519	1	1	1	1	1	275.174	1	1	1	1	1	1	1	104.698	1	1	1	1	1	1	1	1	1	1	1	1
P57737	CORO7	100.162	86.6124	58.8731	107.646	110.034	127.113	150.715	137.051	154.321	176.797	151.51	171.721	169.983	129.116	109.774	122.689	155.542	146.935	161.097	86.0317	143.05	167.246	143.513	199.487	159.397	180.442	170.731	172.224	191.02	112.84	147.007	106.977	186.967	195.046	147.331	137.178	109.192	148.586	117.178	126.883	113.201	125.865	78.7908	78.7678	171.385	119.732	174.902	86.9279
Q7L9L4	MOB1B	1	86.4774	1	1	1	1	110.403	57.589	177.466	278.219	1	1	184.986	35.5765	217.917	146.388	136.604	139.649	1	91.0488	102.419	168.438	1	86.2245	1	1	191.744	251.731	1	123.097	1	1	1	1	216.614	1	1	1	1	1	1	1	81.3693	1	82.8016	1	117.098	1
Q13561	DCTN2	1	85.7486	1	1	1	1	202.615	329.691	193.798	150.366	40.8189	254.392	135.706	1	1	100.866	223.534	264.725	148.607	1	1	279.576	1	183.458	211.959	1	1	202.961	1	1	113.949	1	202.658	1	198.073	156.797	1	212.681	71.8725	53.1609	1	1	1	166.086	1	1	217.178	1
Q13153	PAK1	113.754	85.6139	1	1	1	155.23	175.794	102.865	179.244	157.054	109.898	59.1044	113.217	89.4075	85.6819	192.766	167.687	107.909	141.875	100.845	92.4501	192.442	218.626	172.969	125.065	86.0665	72.3927	90.5372	1	109.816	103.273	40.8203	157.409	1	135.854	144.713	86.7303	101.503	125.965	131.991	1	1	1	144.836	107.648	1	86.7523	1
O75427	LRCH4	1	85.223	1	1	1	1	84.3761	1	94.3908	159.845	178.206	190.248	115.453	72.018	1	48.238	137.501	1	91.3993	1	78.3222	60.7643	124.342	187.689	123.431	56.9178	136.865	109.21	1	130.654	138.929	108.235	99.547	1	192.229	1	1	176.486	81.8398	44.9777	1	1	27.5588	117.429	97.0123	1	117.176	1
P38606	ATP6V1A	75.9043	85.1838	31.4415	84.4237	46.8642	135.596	171.595	138.945	131.023	142.437	130.767	109.216	151.664	111.689	91.0686	167.573	96.1445	114.347	177.473	138.494	127.658	142.568	132.089	167.168	172.999	142.266	145.906	175.305	71.2082	93.3874	143.27	105.031	148.709	110.858	178.787	166.582	111.144	114.135	139.275	130.869	50.3938	116.414	90.7793	108.628	91.0335	66.3285	155.946	64.6935
P49257	LMAN1	55.3202	84.9489	52.5882	1	74.9717	63.6244	82.9739	82.4759	90.7156	78.8287	61.2085	68.4171	56.0133	80.5306	1	106.637	119.497	71.6169	61.0623	91.631	51.3077	82.3366	197.288	100.369	109.242	79.6671	55.36	368.597	56.4459	1	104.896	25.2179	54.8494	75.1911	1	128.219	130.38	58.8862	50.4748	102.284	1	80.0136	100.867	81.2028	123.889	1	72.066	183.948
Q9P2F8	SIPA1L2	45.8767	83.4573	103.579	235.296	1	205.896	107.96	142.067	162.66	102.164	1	164.678	108.54	123.846	1	115.515	94.9967	114.643	83.9997	109.666	56.9077	143.315	114.67	162.772	166.23	98.0048	188.736	124.935	1	151.211	91.9769	102.799	176.365	202.986	1	109.16	132.856	109.304	166.078	1	1	1	91.6773	128.202	103.763	1	1	1
Q96HC4	PDLIM5	32.4649	83.0658	109.345	1	1	67.8028	73.3895	81.3444	33.0834	72.2841	35.7124	1	67.0914	34.5235	1	62.8296	63.1621	38.726	25.8413	72.0634	127.606	94.0125	99.2562	68.1185	55.5657	1	97.7598	120.696	116.259	1	107.664	1	36.4051	1	38.6149	59.7152	1	52.854	21.6671	46.0785	103.244	144.12	1	1	33.6687	117.98	41.5545	195.922
Q9NRV9	HEBP1	1	82.6133	1	139.891	1	1	1	172.712	1	1	184.51	1	102.659	1	1	1	1	1	1	1	1	172.2	1	1	1	1	120.918	1	1	1	67.843	1	1	1	1	95.1096	1	1	73.9429	71.4515	1	1	1	1	1	1	1	1
Q6YN16	HSDL2	1	81.8197	1	1	247.027	1	1	156.658	1	1	1	1	184.671	101.857	1	1	1	86.8919	151.761	1	289.207	429.458	220.387	162.997	236.604	1	276.422	497.709	192.78	1	216.441	1	194.204	1	1	229.412	247.444	62.069	209.023	191.37	1	1	116.241	1	1	1	200.665	64.499
Q96JJ7	TMX3	1	81.7066	1	1	1	1	1	1	1	1	1	96.9083	1	1	1	139.077	1	22.562	1	1	1	73.3901	1	1	1	1	1	154.224	1	1	59.1362	1	1	41.6856	1	1	1	1	1	89.9187	1	1	1	1	1	1	1	1
P50991	CCT4	54.2895	81.0342	36.7698	73.7492	1	102.351	134.318	98.425	140.069	101.335	115.685	93.5025	160.348	64.1398	93.0715	147.353	155.402	103.286	154.259	50.2475	86.0663	142.415	134.384	156.138	111.052	118.136	111.822	200.112	83.0167	87.1357	58.6186	1	74.1832	79.8423	208.292	134.362	154	106.522	158.222	147.188	86.3628	1	75.5819	111.74	78.3392	96.2589	110.606	65.5511
P61604	HSPE1	267.09	80.4822	203.825	1	1	78.8336	1	1	1	245.085	1	378.007	769.239	1	1	1	1	152.223	1	1	1	1169.16	1	1	266.462	1	1	1563.93	1	210.934	1	1	1	1	1	413.386	1	228.417	1	1	1	1	1	1	1	1	1	358.074
Q9UKG1	APPL1	213.811	80.1624	155.479	46.0954	224.625	58.8717	417.14	79.9835	358.466	166.286	136.132	1	155.245	75.4075	99.8479	220.668	171.086	105.952	206.261	189.931	358.167	155.361	174.344	120.693	105.355	194.276	162.625	125.674	42.6025	150.444	159.123	94.3745	171.475	222.574	49.1141	90.2252	143.643	139.727	51.5805	128.185	1	96.0712	1	1	148.967	1	199.587	1
P61764	STXBP1	1	80.107	1	1	1	1	86.9283	1	1	1	104.57	1	1	1	1	1	1	1	129.974	1	1	127.197	57.4158	1	61.6056	51.6545	1	182.723	1	1	169.755	1	50.5686	1	65.2296	1	1	1	71.6016	1	1	1	1	1	1	74.151	1	1
Q8IVF2	AHNAK2	111.573	79.4317	180.502	258.248	24.042	414.928	130.584	197.795	25.43	26.0621	103.733	44.7163	276.418	38.8816	19.2844	29.4407	38.7806	24.577	16.1358	19.9573	44.3668	16.7548	24.3221	13.5339	10.4737	20.986	42.5365	76.4789	40.0683	18.9063	19.4983	44.6048	20.8187	49.3486	17.1311	23.552	1	41.4152	18.9122	15.9942	28.6646	23.9703	16.9734	24.6876	13.8626	1	14.2136	26.3532
Q96G03	PGM2	232.016	79.4118	123.108	57.1453	1	76.1079	178.164	101.516	56.5381	318.38	56.2652	71.0767	152.332	225.452	179.681	131.905	163.872	108.455	131.71	175.296	124.145	156.869	81.2825	93.8907	156.459	80.5792	428.354	182.219	1	1	98.0799	145.697	329.692	155.636	171.108	114.527	235.304	89.1612	135.455	212.314	1	1	125.507	92.1237	248.919	1	335.903	1
P27361	MAPK3	1	79.2216	1	1	94.533	97.9959	79.4541	1	1	122.225	1	78.8202	118.054	1	1	68.0156	89.9879	1	46.9613	1	68.9102	83.5549	234.521	148.274	1	33.9106	86.0728	181.354	1	1	1	1	107.208	111.187	171.629	159.658	42.7102	35.8381	40.6427	1	1	1	1	1	70.1053	1	172.861	96.1626
P63010	AP2B1	1	77.1599	7.82065	49.0908	1	38.5979	35.7263	34.2522	1	49.0194	42.1266	35.4333	56.1534	1	1	52.2054	43.3481	41.0126	41.8954	1	50.7183	34.1168	1	48.1478	1	58.8868	39.3898	65.4651	1	35.5121	42.7451	1	72.5082	32.3022	26.8886	53.6718	1	29.293	59.0587	1	1	1	1	1	48.4519	1	26.4531	17.998
P34932	HSPA4	74.29	76.5071	1	42.9261	9.20182	38.0761	104.187	89.0029	97.6207	113.438	62.9259	143.939	67.6107	126.26	54.9878	121.537	67.8329	92.0378	89.7486	78.8943	109.003	76.517	114.154	143.763	90.7482	108.465	112.548	112.762	1	122.079	107.815	1	137.229	101.112	51.6192	63.0878	57.9394	77.7417	86.3818	86.869	1	1	26.3577	66.8564	60.1079	1	108.94	1
P27695	APEX1	1	76.3384	1	3213.07	1	139.981	218.4	182.447	100.435	160.389	141.475	1	67.7764	115.283	1	215.988	169.322	193.631	184.872	140.595	216.951	203.197	194.073	204.121	1	1	139.398	281.258	1	75.8896	145.005	1	122.253	204.442	294.933	204.582	159.252	1	135.937	203.62	1	1	1	1	187.45	1	196.951	1
Q96CW1	AP2M1	1	76.2526	1	1	1	80.5738	1	1	1	1	1	1	1	1	1	51.3992	139.157	1	104.54	1	1	120.858	1	1	1	1	73.3091	219.826	1	1	117.647	1	1	1	99.7239	56.5025	1	48.8856	1	1	1	1	1	1	1	1	1	1
O60437	PPL	1	75.771	1	1	1	83.3453	48.446	15.9079	192.74	60.626	1	1	54.6137	117.882	1	1	1	1	73.11	1	1	1	1	1.49475	1	1	141.684	61.6605	1	1	1	1	1	1	130.909	1	1	1	125.515	1	1	1	1	1	1	1	1	1
Q14764	MVP	50.6919	74.9731	1	94.1481	1	82.6801	124.708	87.7647	138.85	148.958	110.727	109.707	93.528	113.275	97.2239	116.838	140.894	74.2828	126.4	126.881	113.161	166.794	106.633	90.6833	185.819	152.159	134.058	232.339	1	71.1421	184.637	78.5984	152.028	115.956	130.305	139.877	171.591	123.329	181.527	133.137	1	1	70.3679	109.564	163.403	1	155.78	1
Q9NUJ7	PLCXD1	21.1828	74.8722	237.262	59.9722	1	76.7046	1	1	1	1	59.9591	1	1	1	1	1	1	1	1	1	99.5252	1	1	1	1	1	1	1	1	1	1	1	1	1	1	1	1	1	1	1	1	1	1	1	1	1	1	1
Q12913	PTPRJ	30.9389	74.654	31.5491	29.1732	1	137.532	41.572	53.7605	49.2262	50.3305	36.3159	41.1594	60.6792	1	45.0801	55.0291	79.6812	24.4578	57.8314	62.0692	68.8196	50.113	63.1412	39.7554	103.454	57.6717	65.8604	60.7099	1	45.953	44.5397	1	64.4697	1	48.5548	64.6822	25.4036	58.7472	49.99	68.3521	1	1	43.9621	64.5366	52.5366	1	79.2485	1
P05023	ATP1A1	7.30502	74.1387	1	1	44.454	57.025	28.1486	45.0589	52.3988	77.6993	25.7733	22.5992	1	108.095	77.7529	65.3187	51.4368	30.2496	42.1468	51.2567	52.123	27.8725	47.0793	49.0388	43.2558	33.8156	39.3903	174.028	99.2774	40.3754	46.6138	1	9.98367	49.0154	47.7433	45.9149	53.652	1	42.6215	1	29.386	50.9797	21.4119	1	45.3348	70.4793	31.8607	60.5699
P53990	IST1	163.081	73.7422	1	63.5188	1	1	333.254	139.388	222.77	215.466	484.794	92.521	229.849	354.809	196.322	419.917	246.662	133.535	209.94	218.741	283.493	1	286.745	145.193	278.469	142.885	250.275	246.405	1	1	395.341	145.667	243.387	168.468	119.704	120.199	203.163	206.608	158.318	316.793	1	1	75.9652	66.8912	179.814	1	201.081	1
P36952	SERPINB5	1	73.3252	45.1973	1	1	1	101.843	187.212	1	1	44.704	1	1	1	1	1	1	1	1	1	46.7993	17.4859	1	1	1	1	1	1	1	1	1	1	1	1	1	1	1	1	1	1	1	1	1	1	1	1	1	1
P42331	ARHGAP25	57.5301	72.8465	1	64.053	25.7126	45.7507	115.094	102.717	88.7345	64.0245	82.7407	72.9999	94.5474	77.5508	65.7967	109.186	81.8165	80.683	111.541	106.275	98.6684	73.6611	135.964	107.6	110.645	97.8923	103.625	132.842	90.9274	92.8869	156.904	87.9851	123.754	91.9842	116.327	168.342	79.1851	73.5232	99.7572	110.29	1	42.5751	43.6014	73.9004	108.524	1	88.0241	59.4329
P43686	PSMC4	1	72.6667	1	48.036	1	96.0569	151.304	150.501	15.7886	130.695	125.98	1	71.8021	1	66.4745	64.6781	105.62	1	101.531	1	1	172.817	143.891	126.391	100.962	130.639	159.071	108.922	1	82.6912	190.943	1	139.981	1	207.528	120.069	115.838	67.0257	81.3567	137.128	1	1	1	109.161	112.636	1	108.508	1
O95466-2	FMNL1	63.6043	71.4105	48.284	60.4855	85.2312	85.8364	126.405	87.5805	131.484	116.483	84.0549	94.9295	123.165	89.2526	64.6124	93.9352	107.695	85.4268	108.925	85.921	68.4736	126.873	114.325	103.125	91.3891	77.909	112.537	108.174	79.0962	86.6318	128.601	91.4422	90.8163	87.6532	123.18	138.455	89.8836	94.2195	154.605	156.539	68.9057	52.3458	101.812	106.983	101.476	1	140.015	83.6003
Q9UG01	IFT172	24.3732	71.0117	10.3483	59.1125	35.0263	64.1098	1	16.3274	35.5717	1	59.9953	40.2685	16.0374	75.1085	1	1	24.918	1	37.4089	1	1	62.7403	1	1	1	46.21	29.8794	31.2627	1	44.0972	1	1	1	48.1165	14.7159	1	1	25.9352	20.279	1	1	59.0225	1	1	1	14.6857	1	53.8633
O95352	ATG7	80.1792	70.0786	292.509	34.8743	1	60.5066	114.285	52.2987	126.986	78.0479	53.7672	74.9361	121.83	47.4653	1	59.615	63.1071	1	84.5686	1	64.3935	74.8667	103.963	42.8366	56.2051	193.318	82.2624	69.3889	1	19.6508	40.5389	91.702	123.139	61.9844	104.537	83.8666	87.0774	52.5158	86.5192	71.6065	1	1	1	168.179	96.4676	1	102.678	1
Q32MZ4-2	LRRFIP1	246.583	69.7849	1	1	1	98.4573	190.809	74.9896	119.486	233.951	160.894	115.71	158.303	209.742	110.26	162.38	150.852	98.3685	161.956	141.173	132.179	144.084	262.369	158.977	211.162	115.609	124.025	167.44	1	102.081	180.556	207.395	154.872	155.838	99.2258	101.728	134.429	125.137	122.38	219.156	1	1	116.472	80.3542	189.501	1	194.763	1
P21333	FLNA	98.5845	69.3528	31.4633	78.6377	48.8347	102.609	93.1506	79.28	86.1032	62.8618	90.155	82.508	103.027	80.0228	59.7534	89.7211	80.2741	73.9384	110.957	93.9859	91.8648	115.633	112.821	89.8009	101.468	83.5138	83.4846	126.125	42.6145	60.1193	85.1376	42.2913	95.3298	92.9027	86.6774	96.125	83.1764	60.1692	106.787	104.129	31.6815	39.0445	74.7759	58.5707	91.9433	24.9764	77.0922	27.7663
Q08477	CYP4F3	1	68.5848	1	85.5994	94.6391	205.376	105.117	75.1784	92.8376	100.894	1	84.2967	112.558	68.3639	56.2622	1	94.9302	45.6472	141.034	57.4363	54.5658	149.161	1	106.377	96.9043	1	101.56	101.867	1	52.9512	94.2235	1	81.3827	1	113.871	165.92	89.0586	1	123.173	133.555	1	1	106.512	122.795	52.8333	1	78.3369	232.419
O60333-3	KIF1B	248.026	68.3713	1	1	1	78.2511	493.903	57.9855	442.298	576.192	493.073	143.476	445.51	329.028	261.865	405.246	416.336	1	87.1345	493.785	488.228	1	647.689	1	366.261	304.163	478.704	133.457	1	335.86	704.377	174.285	402.021	264.706	131.645	108.358	261.736	288.607	53.4217	354.711	1	1	139.013	69.2993	337.39	1	395.269	1
Q6NUK1	SLC25A24	39.8751	67.9847	1	1	1	1	1	116.025	95.304	159.875	266.25	125.683	255.179	48.3718	163.61	141.429	215.68	193.479	265.421	132.786	213.896	211.713	160.841	216.841	1	152.208	1	204.531	1	1	1	117.234	173.046	211.723	34.7743	1	193.413	1	260.24	403.974	1	260.326	255.669	1	237.505	192.313	213.584	1
P63151	PPP2R2A	1	67.6376	1	1	1	1	68.4533	63.9994	103.244	105.177	80.1976	99.2275	68.276	56.8288	1	99.2065	97.3902	1	205.117	87.195	58.882	111.045	168.881	1	106.993	1	121.2	127.39	1	1	1	1	186.81	1	44.1928	112.066	52.654	1	1	120.034	1	1	45.0158	1	78.321	1	1	1
P42765	ACAA2	1	67.3005	1	1	1	1	1	1	1	1	1	3730.01	1	1	1	50.0692	1	1	1	1	1	431.312	1	1	88.1567	100.634	1	227.346	1	1	1	1	1	1	1	1	28.8963	1	74.5302	1	1	1	1	1	1	1	1	1
Q9Y266	NUDC	135.415	67.2982	1	1	1	1	1	33.8426	1	1	37.863	74.8686	1	55.2799	1	110.648	135.501	1	1	1	1	1	75.5116	170.55	1	1	54.4052	261.319	1	1	95.7865	1	1	1	1	38.0733	1	1	1	107.741	1	1	1	1	74.5216	1	14.8389	1
P48643	CCT5	39.6039	67.1445	1	90.93	1	106.949	118.905	141.389	125.292	115.577	86.9825	74.7523	139.641	81.7465	101.968	156.921	74.3228	119.067	121.516	117.257	73.367	103.232	143.144	111.739	97.2844	135.948	122.825	125.468	1	86.1543	131.513	99.9258	128.29	140.201	237.909	97.7896	153.548	131.94	107.13	255.894	1	1	108.094	1	77.3482	1	177.187	1
O00754	MAN2B1	1	66.8971	1	47.8922	1	1	44.9931	36.2685	1	1	1	1	1	1	1	70.3179	29.6765	1	1	1	1	1	1	35.0883	1	1	1	1	1	1	1	1	1	1	1	1	1	1	1	1	1	1	1	1	1	1	1	1
Q14005	IL16	31.5074	65.9969	1	32.3673	1	46.0289	61.9581	58.7667	80.2884	44.8456	45.8334	64.3443	62.4418	58.7095	30.569	61.5407	52.3077	75.4798	57.5784	35.6657	41.3235	66.6378	102.266	90.4688	56.9622	62.3502	61.5733	83.4085	1	63.5407	69.1726	1	49.4165	60.2061	73.768	72.3579	63.9342	52.0701	59.0487	81.7136	1	1	59.5367	45.1226	63.7666	1	87.1699	24.7332
Q00610	CLTC	68.0044	65.6698	54.9192	86.7539	66.95	78.3891	74.6792	118.367	100.709	78.9326	82.4593	94.2184	100.865	101.588	77.7624	97.11	89.3885	106.767	97.6018	76.9413	86.1701	78.8681	99.6483	93.438	79.5141	101.413	78.782	91.2002	84.4645	86.0594	98.5076	63.2772	96.3601	85.2104	98.1938	103.846	120.272	101.964	90.6648	102.699	60.1886	80.8849	82.7435	74.8893	85.9594	56.4667	131.137	46.1911
Q13885	TUBB2A	1	65.5471	156.03	1	1	1	1	1	1	146.455	1	1	1	57.6102	1	1	1	1	1	1	1	1	57.4799	1	1	1	1	323.919	617.717	1	1	1	1	1	1	1	1	1	1	1	293.53	648.44	1	1	1	269.977	1	284.269
Q96L92	SNX27	1	64.6338	1	58.8339	1	73.952	89.3834	123.961	146.093	90.4625	153.59	131.272	107.992	95.1257	76.3173	150.409	99.3489	1	113.037	181.664	114.19	45.7272	129.19	249.481	68.6457	167.625	131.633	93.8746	58.8386	139.209	169.132	28.8826	139.523	36.261	98.421	432.876	160.531	80.8054	61.0348	178.118	1	1	71.2461	1	103.356	1	99.0284	65.6215
Q8WVV9	HNRNPLL	1	64.4303	1	1	1	1	1	21.0339	1	1	94.2455	1	1	1	1	1	1	1	1	1	1	77.5489	1	1	1	1	1	1	1	1	1	1	1	1	1	1	1	1	1	1	1	1	1	1	47.8365	1	1	1
P18085	ARF4	34.4399	64.3919	233.322	1	409.668	1	1	1	1	1	66.5802	1	1	1	1	1	130.94	1	1	1	1	1	104.792	1	1	1	1	108.382	573.003	30.6126	1	65.4627	1	1	1	1	1	1	87.1978	135.807	1	579.205	1	46.9976	1	391.257	1	444.998
Q9BRR9	ARHGAP9	62.4972	63.7847	1	53.576	1	77.5704	78.9737	74.452	86.916	191.434	75.7155	92.4703	112.002	154.15	89.725	79.2523	93.8217	81.132	66.4303	60.9245	113.432	124.426	101.308	105.046	151.676	86.5606	109	120.776	73.8623	1	75.5652	45.7452	116.005	66.3241	117.145	97.5871	87.497	84.6712	68.458	110.842	312.556	34.8768	72.0085	71.1978	112.4	73.281	73.4189	66.7225
P11940	PABPC1	56.9323	63.6468	42.9141	62.4473	48.7647	72.4429	90.8886	86.0191	61.3732	64.4001	93.1661	89.6418	67.9428	27.2767	49.1372	86.2644	113.105	66.2278	76.1444	126.184	56.1654	93.4617	167.451	108.617	93.4343	72.6162	98.2694	118.755	53.0569	1	79.3982	1	86.5638	71.9258	75.7168	109.909	71.9167	94.5486	66.1522	85.6333	87.5103	70.1523	14.0027	49.1943	71.8453	1	42.9623	90.7632
O43451	MGAM	23.7644	63.4826	27.4249	48.356	1	34.985	37.6211	43.2936	44.8316	60.1114	77.902	46.4106	30.5424	61.5768	14.3929	48.7341	52.4479	43.3906	36.2339	43.0668	19.0749	59.4726	56.4292	47.8137	51.6105	46.3744	42.5898	37.5786	42.8886	33.3555	60.5775	1	25.8573	1	58.9008	77.1264	49.1202	38.0672	40.6802	34.6752	71.6157	1	43.0718	44.8373	54.1949	1	36.7015	18.0776
Q13131-2	PRKAA1	34.6685	63.4774	1	1	1	1	1	101.496	54.3734	62.5411	1	1	105.825	66.9307	1	98.2079	1	73.3788	1	1	53.1636	118.212	52.0798	49.8739	76.5236	51.3676	87.4003	71.1505	29.9168	1	70.0408	1	128.976	38.7724	38.5422	87.0019	1	1	647.383	1	48.6157	1	1	1	1	1	58.3071	1
P16615	ATP2A2	1	63.365	1	24.5545	1	57.9722	48.4386	105.6	1	45.0857	69.9211	72.5707	41.4357	56.2918	70.7605	94.9807	73.8043	100.213	79.8332	153.011	1	78.3026	98.3209	60.6788	55.9795	1	99.1259	121.082	54.4575	55.2745	104.349	1	53.9615	1	79.8964	1	81.8003	1	83.5269	75.4351	1	1	64.6182	1	76.632	1	50.6137	46.6608
P49023	PXN	69.2363	63.3141	1	66.6605	1	115.113	113.963	53.5761	1	106.384	103.148	131.434	1	175.585	67.4621	95.1513	100.777	116.453	88.4223	1	1	133.616	118.129	1	1	112.656	120.534	181.881	1	96.3135	1	1	169.607	112.808	98.3315	149.197	80.1932	79.0393	1	193.873	1	1	103.082	104.856	140.03	1	170.841	1
P53004	BLVRA	1	62.8837	89.0422	1	1	1	133.276	172.285	1	136.848	32.1281	1	70.4678	77.9902	1	1	89.1903	1	39.4495	1	1	168.506	108.985	187.003	85.7314	146.241	1	107.329	149.138	62.2667	100.364	1	1	1	104.829	1	157.89	92.6095	1	207.368	187.12	38.4641	98.583	1	40.8541	1	53.0314	273.168
P53621	COPA	26.1545	62.8819	29.7413	50.0059	39.0578	40.2963	55.2406	47.5339	47.2601	65.7079	65.607	47.7941	43.9543	29.893	45.1718	48.4952	73.6985	67.2758	48.5344	57.2969	50.6727	58.2856	34.2932	50.9098	44.4408	37.4878	66.9168	51.0388	50.4147	49.6945	57.4713	24.2838	43.1737	35.0819	87.5698	53.3736	52.9627	39.5733	44.1026	43.9077	1	67.402	34.6071	57.3052	19.327	1	62.5994	24.2133
P54619	PRKAG1	48.0418	62.4471	1	1	1	74.0502	593.088	1	1	161.225	129.97	947.315	1	100.615	81.8769	1	1	1	1	52.0705	465.371	189.115	1	121.249	581.638	34.6813	1	142.143	56.8399	1	63.8486	1	94.5616	1	28.2887	1	1157.13	135.102	1	1	1	81.6559	1	1	531.601	1	97.0026	144.044
Q99459	CDC5L	1	62.32	1	1	1	1	1	1	1	1	1	1	1	1	1	1	1	1	1	1	1	1	1	1	1	1	1	1	1	1	1	1	1	1	1	1	1	1	1	1	1	1	1	1	1	1	1	1
P55884	EIF3B	1	61.7938	1	44.4825	1	49.3657	54.5332	17.1602	37.8949	43.4213	66.5543	45.6414	94.7347	64.5326	1	66.4926	44.5561	1	1	40.5921	37.9492	27.8594	1	85.6804	1	42.5692	49.8735	62.3989	1	1	50.8968	1	1	78.8767	21.8152	51.4857	1	56.5833	59.5033	1	1	1	1	1	25.8028	1	18.9987	1
Q13200	PSMD2	1	61.7303	1	46.8331	1	42.4686	1	38.7908	66.4575	67.2755	44.1757	1	84.9371	1	51.0996	74.8491	60.6894	40.9713	67.1843	86.3845	67.3054	67.0753	56.6692	76.1152	76.6621	61.7125	77.5263	69.0583	1	29.5682	86.2168	1	49.6698	58.8595	64.1676	51.5217	1	63.1464	43.0579	97.6254	1	41.4121	62.0081	70.1976	64.8782	1	1	1
Q08380	LGALS3BP	1	60.2815	1	54.8095	1	24.8765	1	1	1	1	215.256	1	1	1	1	1	1	1	1	1	1	214.468	1	1	1	1	1	58.7332	1	1	78.296	1	1	1	1	1	1	1	1	1	1	1	1	1	55.3805	1	1	49.5316
O15117	FYB1	28.8438	60.2078	1	1	1	17.0357	105.646	1	66.265	98.2541	27.1692	31.8171	46.0479	1	1	84.1969	56.0443	40.6671	47.6771	1	67.5873	30.2132	45.6593	53.4219	80.7539	1	98.1692	101.277	1	1	83.5088	1	74.4392	1	32.8872	53.472	20.9552	54.3482	11.6372	58.7321	1	1	1	37.3254	45.0961	1	68.7269	1
P48960	ADGRE5	26.7273	60.121	11.3056	1	1	53.3101	32.5592	43.9308	67.191	1	43.8937	1	1	41.4455	81.1608	64.5772	35.4134	40.114	85.5365	61.9819	49.7635	83.7351	92.7492	42.8055	70.3943	84.4035	68.4304	103.458	1	72.776	59.962	1	1	54.7237	101.901	60.1227	46.6931	1	48.0735	167.735	1	1	1	75.641	74.1464	1	80.4074	1
Q13423	NNT	11.528	60.0357	36.0988	41.034	51.897	43.5586	78.7385	71.6196	37.1361	1	60.8634	80.9216	51.3966	60.8612	36.7568	81.0196	1	42.5104	56.4731	55.1873	93.3892	81.0112	94.8167	60.9674	50.7867	63.1184	50.9035	140.414	53.2704	59.2125	63.1247	1	51.8676	40.9466	42.644	53.1486	100.718	1	37.8748	50.9482	1	62.0434	76.1496	1	56.8122	45.4173	41.4214	46.5251
Q9H4E7	DEF6	105.514	59.968	1	67.4374	1	71.1987	91.6132	115.506	79.7602	111.312	124.1	144.479	112.694	83.7574	61.3618	89.3288	69.2616	92.9765	88.2062	59.7213	103.538	65.7418	115.019	125.59	109.158	73.5689	98.8107	129.712	74.3711	79.8241	91.5633	97.1455	136.914	26.2301	93.2949	83.223	86.3092	77.7771	80.8877	122.625	1	1	88.7897	92.182	119.189	1	105.46	54.1348
P49748	ACADVL	1	59.9357	85.6599	65.0155	47.5982	1	64.3454	99.9325	1	109.815	67.4071	1	83.7158	155.416	1	1	1	1	59.4512	1	110.467	84.1517	63.8014	44.0586	71.9857	18.4783	109.108	145.894	96.5359	1	60.4357	1	1	1	30.5445	1	74.2825	1	47.4872	49.9949	95.2453	73.9033	1	1	75.5473	65.7166	35.6491	106.482
Q08211	DHX9	58.6609	59.7153	30.4334	29.4528	60.6976	68.7555	79.2555	70.1588	81.9634	84.61	72.0944	64.4546	91.3602	73.1792	64.7604	72.9235	56.1303	71.1578	94.0436	46.9389	44.398	87.8977	94.4514	78.3593	70.6196	78.1271	112.522	95.0492	53.918	69.286	78.6854	70.849	60.1992	114.073	96.8923	83.0944	70.7904	51.1636	78.4947	87.2709	73.213	48.1057	56.187	116.428	73.5212	1	115.044	46.4313
Q13045	FLII	70.0356	58.408	1	1	1	69.2984	58.2761	60.5552	62.732	55.9318	61.8186	61.1093	76.9833	74.9707	56.8056	50.5181	79.5176	1	39.4982	125.21	73.2788	47.8278	96.087	78.4602	61.0539	52.7007	88.9133	59.5687	78.7216	57.9466	64.6384	1	49.3417	44.4119	51.0284	60.5375	35.18	48.0171	47.3534	61.7323	1	81.8674	39.1981	50.1146	54.7991	1	70.3556	1
P12004	PCNA	1	58.2005	1	1	1	164.229	224.527	191.95	265.825	178.328	101.753	188.914	316.474	153.872	1	129.261	296.871	212.492	138.359	1	1	1	1	287.4	224.059	1	180.931	96.5533	1	256.731	168.684	1	1	1	233.731	509.272	1	184.624	166.684	304.113	1	1	65.9924	146.529	162.506	1	1	1
Q96HN2	AHCYL2	1	58.0082	1	46.7972	1	32.9995	1	83.3946	82.2131	75.2114	1	1	1	1	45.4563	103.997	1	55.1739	1	32.9536	1	1	53.1716	1	49.3541	14.7493	26.1912	100.384	130.602	1	40.9891	1	1	1	67.6565	11.1952	57.1299	1	1	1	75.2744	34.8427	1	1	43.6181	1	1	1
Q93084-6	ATP2A3	76.3399	57.7069	1	64.9016	89.9292	60.6408	151.252	130.57	78.9605	75.7548	71.1756	92.3252	85.3138	80.0843	141.669	88.1677	116.203	123.288	108.58	115.952	139.099	110.97	117.447	75.7368	111.233	51.5765	73.3312	122.233	58.8774	1	125.776	37.4926	83.6611	82.4421	85.6533	140.686	81.3816	73.8572	87.3161	115.63	109.617	77.6146	99.0545	73.1086	71.6047	66.6441	102.481	151.611
P46977	STT3A	1	57.665	1	15.9147	1	55.5449	42.2527	49.9219	1	1	68.45	1	1	1	1	52.3809	42.8875	116.131	28.8029	49.7012	65.745	63.0696	59.8724	65.763	77.7248	1	49.9682	98.8658	73.4104	71.8164	1	1	43.0838	1	38.7702	1	1	55.7633	48.303	68.8213	1	37.3535	62.7831	1	26.3361	60.4345	49.8335	1
P11766	ADH5	1	57.458	1	1	1	1	1	1	1	1	134.385	1	1	1	1	1	1	1	132.291	1	1	164.346	1	1	1	1	1	275.675	1	1	140.444	1	1	1	1	209.803	1	1	162.126	1	169.831	45.6756	1	1	1	1	1	294.117
Q5JSP0	FGD3	32.2007	57.0593	1	19.8219	1	1	63.0988	60.3292	1	1	45.406	1	1	1	1	58.0793	52.4763	1	13.0084	37.7088	1	33.2023	69.2855	1	34.4094	1	1	74.6588	1	1	1	1	54.6365	1	70.6765	92.7723	60.7203	1	1	1	1	48.8183	1	1	1	1	1	1
Q92619	ARHGAP45	41.5407	56.8596	39.561	1	131.43	32.9951	47.9532	41.1855	33.8851	56.5464	20.0321	41.873	53.4659	58.0736	1	58.2872	73.5404	31.3187	65.4548	34.6723	59.322	31.3887	40.2945	75.8424	46.1769	45.0839	65.5862	48.5292	70.6293	9.43037	60.5368	50.4096	53.9129	33.0795	42.0941	54.9579	32.497	39.4638	43.3321	56.0979	37.564	115.462	28.0069	38.8711	54.9231	1	58.3794	73.2138
Q14728	MFSD10	73.5276	56.5943	1	91.8642	1	1	1	1	94.1739	80.4368	44.6026	1	129.557	1	98.1122	79.192	54.8646	1	1	1	130.777	96.4553	1	1	113.313	1	32.9833	80.1083	1	80.3499	1	1	79.0772	74.0151	58.5872	1	1	1	94.9954	62.1988	1	1	1	1	117.589	1	56.5613	123.709
Q13488	TCIRG1	112.415	56.5789	1	45.218	1	71.059	49.8112	20.5088	25.5064	71.831	100.109	1	120.104	86.2921	64.1167	53.2654	67.5295	57.0881	83.5185	31.8503	33.6645	60.7101	78.8826	86.3447	96.136	62.2169	96.3651	76.4526	1	46.726	1	1	78.3917	78.6673	70.4186	46.1772	68.4769	62.086	181.02	67.8691	1	1	47.5383	47.8897	68.4198	1	75.7087	74.9258
Q16666	IFI16	49.0381	56.472	1	1	1	57.221	1	47.0914	65.2321	68.2071	48.8636	102.397	103.118	70.7127	33.929	51.0791	43.1659	83.2252	57.2519	1	40.772	40.0183	76.7666	62.2692	67.1266	68.8368	66.7579	64	47.4248	1	39.7079	53.9836	42.2738	45.9616	43.8756	40.6914	66.6831	54.8445	27.3429	64.5865	1	1	67.6919	63.7326	69.9619	1	63.9863	1
Q12906	ILF3	1	56.2416	1	1	1	804.162	1	1	20.7713	35.4246	45.9506	1	1	1	54.7156	34.7048	1	22.6285	764.658	1	1	99.5261	21.286	1	52.9543	1	20.9887	69.2367	1	1	54.1196	36.9445	1	41.1746	1	61.2349	1	1	462.1	72.9081	1	1	1	1	88.7263	1	35.6421	1
Q9H1E3	NUCKS1	1	56.1195	1	1	1	1	877.904	1	1	1	439.229	1	1	1	1	1	1	1	1	335.484	1	1	1	1	1	1	1	1	1	1	1	63.4217	1	1	1	1	1	1	1	1	1	1	1	1	1	1	1	1
P51991	HNRNPA3	1290.49	55.7888	747.54	189.473	1164.51	1	559.576	1328.88	2187.21	766.696	842.409	1226.17	507.092	1118.89	424.552	807.272	808.403	2104.68	306.761	913.888	579.424	230.765	1659.9	859.178	446.028	496.21	761.911	481.045	726.879	587.893	505.813	378.5	1591.23	452.849	1	414.769	631.237	532.323	282.157	547.845	1	488.146	447.293	1	389.557	514.65	432.893	193.768
P53618	COPB1	1	55.7716	1	1	1	24.6799	67.8748	75.1446	1	104.138	56.4893	25.443	90.9168	29.554	1	67.145	54.8978	1	42.6547	57.3418	72.3947	34.9056	94.3781	60.6959	88.0235	1	38.0128	91.6862	1	49.1305	54.3297	1	30.3117	51.9221	61.0148	69.2927	26.6331	33.378	34.8637	66.0948	1	1	19.9215	40.6817	25.7682	1	96.8782	1
P15056	BRAF	24.0515	55.5986	1	1	1	19.4857	68.7176	1	51.4695	72.5826	44.0029	29.6485	1	32.5378	1	68.1644	1	37.2075	57.0601	1	1	1	38.0005	1	1	59.5314	47.5155	27.2953	1	38.6291	54.4082	1	27.2779	1	1	1	67.4684	43.3256	1	1	1	78.9873	1	68.1171	23.0018	62.1646	60.571	1
Q02543	RPL18A	1	53.295	1	1	1	221.028	178.24	172.332	141.583	32.2678	69.8623	196.287	585.419	300.288	1	1	104.515	1	1	1	1	1	148.576	1	1	39.3467	328.893	184.043	545.575	1	1	1	1	1	124.508	1	68.1296	186.943	1	209.901	1	1	1	1	1	1	153.827	1
O00231	PSMD11	50.7147	53.0046	23.5481	32.3941	1	92.4296	1	1	103.449	154.176	92.6722	62.5601	139.475	1	1	65.4004	124.096	126.525	67.3035	31.6644	118.076	98.8698	59.4644	119.979	66.8702	165.504	88.048	158.148	85.2486	97.0529	87.0437	1	81.7402	64.1598	97.8158	100.999	92.6503	1	99.3109	159.573	1	147.545	58.1832	1	39.99	1	141.906	69.5188
O94973	AP2A2	28.6573	52.9079	1	31.3956	1	40.8606	70.7981	55.9846	63.1698	37.0312	59.815	48.888	100.671	44.2365	62.4479	89.8303	1	46.7391	66.3614	30.8079	60.1449	30.6725	89.8128	86.8795	84.1871	1	45.5321	70.9482	1	87.3168	70.1839	1	106.846	19.5958	65.8943	81.125	1	35.7694	22.9128	83.4304	1	1	48.9574	46.7033	92.2017	45.6011	45.5812	29.9713
P19971	TYMP	57.0274	52.6101	326.397	1	117.298	1	76.3063	81.5413	1	61.5596	118.782	1	25.4421	29.6054	1	44.1932	77.0847	1	1	99.9271	28.2909	129.371	62.3642	68.1064	151.688	108.493	1	148.963	216.877	1	105.747	1	101.439	79.4688	133.199	117.848	55.2525	1	136.273	138.564	296.218	399.739	1	1	55.0025	202.435	1	292.783
Q96RR4	CAMKK2	64.1548	52.4121	1	1	1	1	1	76.2079	105.867	1	86.7578	1	31.3659	1	1	147.457	59.2149	35.6163	1	27.2291	27.1439	95.1934	86.8613	1	110.451	1	1	1	1	1	84.0845	1	1	1	38.026	65.1287	90.2193	53.6452	44.2584	1	1	56.0989	1	1	64.1372	1	1	1
Q92945	KHSRP	1	52.3829	1	45.6501	1	71.1331	70.6895	65.3726	50.3882	60.1178	68.5625	47.1303	52.76	39.997	32.2229	60.6759	56.8968	73.2152	59.5166	1	39.6201	63.1397	64.1365	73.4169	70.9222	49.0133	49.6328	89.4935	1	37.117	48.3549	68.8785	26.4462	82.131	60.2886	79.8866	45.3015	50.7477	49.4319	44.1083	1	699.234	58.2975	72.7335	49.783	1	63.8034	1
Q14974	KPNB1	64.3722	52.2434	1	16.5511	1	57.1975	97.6394	52.322	69.7061	68.2221	103.674	47.6092	133.849	51.1527	55.9299	56.5154	138.588	46.3579	116.727	31.8856	1	127.972	69.8899	40.0116	70.166	61.9561	63.4111	155.104	1	43.1573	76.5645	139.676	96.8421	96.217	67.1961	90.4378	56.0622	53.8463	82.9202	180.422	1	1	49.7445	54.9958	55.5959	1	77.9059	1
P15498	VAV1	41.7871	52.1209	12.2376	57.8243	44.2412	61.4827	77.2179	53.6536	55.3379	100.782	59.1634	66.4815	71.2567	36.2184	43.5917	88.7158	61.8007	68.9579	76.3353	61.4021	45.3947	111.251	67.3714	98.9085	73.0804	82.4189	60.5781	82.7379	77.1969	98.3565	76.2424	61.827	68.7012	46.0937	75.5369	88.2818	53.5137	94.4153	61.7897	67.1034	41.8412	90.7717	42.7587	64.4867	80.385	46.6939	87.2637	62.0383
A0AVT1	UBA6	1	51.2986	1	1	1	1	1	1	1	1	1	1	33.3611	1	1	1	46.9162	1	1	1	1	1	31.569	1	1	1	1	30.8204	1	1	1	1	1	1	1	1	1	1	9.01185	1	1	1	1	13.9627	1	1	1	1
Q9Y490	TLN1	63.7729	51.174	1	48.5712	9.87704	78.9332	80.6183	59.7779	62.5571	81.5246	78.0445	65.8788	80.333	55.0953	52.9876	71.1031	84.0586	68.3756	86.3767	40.0834	58.9518	88.7489	78.7693	93.312	101.295	79.2673	74.3513	116.803	4.11506	65.178	87.7914	59.1253	77.0871	54.8998	94.7775	96.7076	75.5131	66.1637	90.3046	97.751	1	1	63.8328	67.002	99.2749	1	99.9521	1
P23141	CES1	1	50.8102	1	1	1	1	1	1	1	1	1	1	1	1	1	1	1	1	1	1	1	1	1	1	1	1	1	1	1	1	1	1	1	1	1	1	1	1	1	1	1	1	56.0465	1	1	1	1	1
Q9H993	ARMT1	72.0757	50.6446	1	1	1	54.8443	91.6964	104.763	63.3079	1	136.815	1	148.278	1	1	1	1	1	1	1	99.8055	122.901	1	1	94.3476	1	1	146.389	1	1	76.0133	119.229	1	90.9921	91.9944	1	125.114	1	1	136.111	1	59.0137	60.2766	1	36.1031	1	1	1
O43684	BUB3	1	50.5423	1	1	1	1	1	1	1	1	1	1	1	1	1	109.894	1	1	1	1	1	1	1	1	23.4203	1	32.1132	1	1	1	1	1	1	1	1	113.628	1	1	1	1	1	1	43.6987	1	1	1	1	27.3466
Q05655	PRKCD	122.484	50.4681	108.52	99.5967	1	145.89	154.621	148.789	153.727	177.803	99.634	127.836	207.898	124.977	161.866	146.759	157.979	116.628	128.424	279.196	202.771	148.355	141.475	221.348	130.764	138.332	175.913	164.983	266.644	100.797	160.721	91.9941	165.915	159.933	132.998	159.598	182.282	189.699	150.731	189.08	1	155.922	100.6	119.712	152.408	76.7289	226.105	136.145
Q9NTJ5	SACM1L	39.0913	50.3357	1	67.1943	1	1	81.1557	68.1069	47.5898	57.536	124.237	50.9535	86.3459	18.154	1	65.2313	27.8103	82.4202	96.6968	230.376	64.7252	85.7146	63.6574	193.801	87.3453	96.1477	46.068	151.869	1	123.882	71.5088	80.7806	92.7738	106.021	87.598	113.212	133.974	105.672	71.6294	215.381	207.154	17.1571	97.3634	86.0014	77.9762	160.184	1	84.673
Q9NQW7	XPNPEP1	1	50.0757	1	42.083	1	1	1	1	64.0358	1	1	52.6816	49.1679	38.0456	1	1	46.9322	34.8985	96.46	93.5847	1	32.0436	99.7974	65.1853	20.2365	1	1	67.9257	1	32.6856	1	1	25.9705	30.0437	99.9617	34.1304	1	1	40.6711	82.2862	1	50.3801	1	87.1463	23.5475	1	1	75.2145
O14727	APAF1	26.4417	49.836	614.694	24.3706	1	33.2053	49.6747	39.7428	27.4293	41.3735	39.1251	1	35.2048	1	298.667	44.3182	40.4394	28.5619	38.491	15.3579	84.6644	44.6838	20.6553	18.3871	56.5419	29.7778	17.9098	34.5586	30.6258	1	48.2222	1	16.9136	15.1404	41.7017	36.7668	26.0102	43.9907	20.1924	45.8118	315.157	104.708	288.481	44.1952	33.7307	1	28.5261	45.3039
P38919	EIF4A3	41.3877	49.8125	1	1	1	1	15.1899	50.556	38.8438	1	61.1205	1	54.147	1	1	1	55.1846	1	55.9862	1	1	116.156	66.7701	97.9511	82.0577	75.5236	27.8817	131.542	174.888	43.7206	59.3504	52.9946	1	65.7577	1	81.7488	1	80.2532	76.8445	1	1	131.902	78.3827	59.9509	58.176	1	61.7647	61.088
P42785	PRCP	1	49.6694	1	1	1	133.256	93.1587	1	1	1	1	1	1	1	1	1	1	1	1	1	1	146.824	1	1	69.3878	1	1	208.571	1	1	1	1	1	1	1	139.281	1	1	1	1	1	1	1	1	1	1	1	1
P46926	GNPDA1	755.63	49.5383	531.122	356.009	1	420.94	428.555	145.044	553.656	450.395	427.26	237.323	384.483	293.004	327.091	241.6	256.028	146.548	692.959	261.299	1	716.182	430.392	362.24	561.084	263.053	302.748	252.785	1	640.162	285.931	1	208.175	220.847	317.601	324.388	1	228.576	384.068	351.702	1	1	1	280.937	203.276	1	142.5	1
Q9UH65	SWAP70	1	48.9631	1	19.9835	1	36.7423	1	88.5925	10.5243	1	48.0744	1	77.3168	1	1	61.6737	47.1365	1	1	1	47.4925	54.5662	80.1996	79.8727	1	66.7862	54.3604	61.3443	1	54.7813	44.8752	1	67.889	1	78.518	184.291	88.5992	1	51.3853	1	1	1	1	1	1	1	1	1
Q13228	SELENBP1	1	48.8395	286.486	1	1	194.392	100.533	1	1	1	74.6314	1	1	1	1	1	1	1	1	1	1	1	1	1	1	1	1	1	1	1	1	1	1	1	1	1	1	1	1	1	1	1	1	1	1	1	1	1
Q86WV6	STING1	1	47.6641	1	1	1	60.3796	1	1	159.043	76.6519	166.746	1	214.983	34.2953	84.0759	140.614	166.25	1	112.15	1	141.206	208.89	1	1	149.706	1	64.7749	91.6493	1	182.879	31.1058	1	1	1	232.462	118.452	112.243	91.3026	140.949	112.566	1	1	54.2524	1	1	1	36.5886	1
P48147	PREP	189.514	47.1815	1	1	1	1	55.8266	87.847	80.5304	38.3462	1	1	60.2899	8.17236	50.1117	46.1587	48.952	1	96.6802	73.8777	1	39.2866	85.2159	1	1	44.5261	36.9062	65.1335	1	24.009	100.751	57.7663	29.4263	1	93.315	100.377	40.225	39.6833	1	1	1	1	1	72.2743	1	1	18.5207	1
P46459	NSF	1	47.0291	24.8954	40.9074	58.9472	185.438	131.115	76.1248	66.6452	131.752	55.3797	209.623	107.943	66.4962	69.6579	119.505	101.147	48.5534	120.604	1	75.2258	148.894	147.786	94.8388	87.7392	82.6189	74.5727	128.167	123.821	54.1288	78.6943	51.7319	77.5745	148.745	137.77	181.12	66.492	69.6333	86.9711	76.2019	64.3181	109.279	114.56	82.4124	82.9467	68.1877	90.7444	94.3581
Q9UNH7	SNX6	1	46.5542	1	1	1	1	1	88.2488	1	13.678	97.0665	92.9815	74.7379	1	1	1	1	1	1	1	49.5347	39.4172	1	1	50.1951	1	101.993	1	1	1	1	1	1	1	1	1	111.363	1	1	158.623	1	1	1	1	22.9087	1	1	1
P62495	ETF1	1	46.5488	1	1	1	111.353	156.079	62.805	1	1	209.972	80.9421	117.519	1	96.6057	146.352	33.1164	1	120.929	94.3086	85.114	132.313	106.049	1	1	1	76.2046	157.112	1	1	1	1	44.9757	63.0417	1	96.5412	57.5775	1	1	83.5817	1	1	45.503	1	1	1	1	1
P98171	ARHGAP4	42.0088	46.2528	1	51.1041	1	43.6883	74.8247	69.3274	72.8799	55.2676	61.1101	69.1971	55.1788	66.4122	1	36.6177	56.8334	41.3387	49.954	1	67.0845	71.4201	85.7684	71.3164	66.2903	72.955	40.9432	70.7722	1	1	150.032	1	125.574	55.5292	64.5861	63.8741	82.3881	107.496	38.1046	67.0932	1	1	1	71.5544	58.4326	1	101.872	1
O15020	SPTBN2	71.4773	46.2242	123.268	41.5155	1	41.7138	1	10.3447	1	1	33.7425	1	1	1	1	1	1	1	1	1	44.1678	1	1	1	1	1	1	1	1	1	1	1	1	1	1	1	1	1	1	1	1	1	1	1	1	1	1	1
Q9NPY3	CD93	1	46.0136	1	1	1	1	1	1	1	1	85.1696	1	1	1	1	1	39.9002	1	1	1	1	1	1	1	1	1	1	1	1	1	1	1	1	1	1	68.7425	1	1	1	1	1	1	1	1	1	1	1	1
Q5T6X5	GPRC6A	1	45.8217	1	1	1	1	1	1	1	1	1	1	1	1	1	1	1	1	1	1	1	1	1	1	1	1	1	1	1	1	1	1	1	1	1	1	1	1	1	1	62.1076	1	1	1	1	1	1	1
O60763	USO1	1	45.3163	1	38.7944	1	32.2604	90.8191	37.3059	63.8344	1	57.6332	24.0004	36.9816	29.0132	46.9176	48.1349	70.7197	30.4831	61.2657	1	36.9385	38.9542	32.6288	66.301	60.1097	20.1834	81.0206	58.1045	1	25.9057	52.1365	1	59.514	40.4403	72.8508	69.7921	118.702	35.3984	39.1984	47.1972	1	1	38.7026	1	1	1	71.4919	1
Q66K74	MAP1S	19.034	45.2225	45.7	1	18.9274	62.5505	58.4276	27.6317	47.1262	36.8778	42.5102	36.053	38.4995	1	27.3893	56.9875	1	67.651	57.0383	24.9357	73.2495	44.98	1	20.5342	55.1743	80.4263	17.1222	37.8215	51.9755	44.7932	32.0764	38.87	39.1578	43.8147	70.821	29.6427	45.1701	1	32.3516	41.0845	33.9348	25.0097	48.0955	45.8174	70.2999	24.8726	42.384	79.8468
Q14161	GIT2	1	44.7395	108.998	1	1	1	82.5585	63.6109	38.7458	96.8737	38.5592	1	48.6646	1	1	48.7195	54.4081	1	41.2295	1	46.3628	1	1	1	104.913	1	57.8566	188.833	115.565	76.5789	69.7887	1	29.7944	1	50.6779	1	1	1	110.677	36.5875	1	108.029	1	1	1	68.6356	1	89.1213
P07332	FES	1	43.7551	1	35.9734	1	70.1772	1	95.1947	18.7015	1	1	21.6453	51.6622	1	1	1	1	70.006	64.588	1	54.2547	72.8936	20.4686	84.5482	45.1245	1	36.1049	1	1	1	74.974	1	1	1	36.24	84.0999	1	1	1	45.2512	1	1	1	103.921	76.1575	1	104.383	1
Q8IYJ3	SYTL1	1022.59	43.5956	34.5895	43.351	1	35.6325	86.4971	41.3608	85.128	62.1767	74.2588	379.406	23.8779	219.791	1	53.1321	117.828	54.6601	47.5621	90.0416	56.15	125.422	137.575	73.8174	77.6333	95.1085	181.46	238.083	36.262	19.3778	70.5541	1	44.9957	1	66.8548	109.31	61.1522	1	38.823	75.89	51.6566	1	26.8294	88.6285	56.8611	1	44.7527	53.1989
Q9UIG0	BAZ1B	1	43.2438	1	1	1	1	1	1	1	1	1	1	1	1	1	1	1	1	1	1	1	1	1	1	1	1	1	1	1	1	1	1	1	1	1	1	1	1	1	1	1	1	1	1	1	1	1	1
Q8TCT9	HM13	1	43.0582	1	1	1	75.1543	1	1	1	1	1	1	1	15.3435	1	1	1	1	1	1	1	1	1	1	1	33.0976	1	1	1	1	1	1	1	1	1	1	1	1	1	1	1	1	1	1	1	1	1	1
Q93050	ATP6V0A1	62.7726	43.0183	23.2365	27.0184	1	56.2897	60.5326	42.875	47.3507	48.8872	48.4256	50.5605	29.1197	1	47.598	43.1884	20.1117	1	31.4397	48.3651	69.8625	69.5809	39.9786	80.6128	37.5122	1	25.7872	71.0199	50.4141	1	52.3763	1	65.3849	1	86.0812	55.9876	54.6253	33.7444	1	37.4488	1	1	46.358	1	8.13673	34.4829	23.2122	27.8837
P27338	MAOB	82.8288	42.4496	1	1	1	49.2882	124.004	241.358	52.2634	438.115	1	487.913	349.73	479.192	1	143.63	28.0742	217.162	1	1	266.784	158.559	242.946	95.4081	1	308.695	617.809	210.138	185.163	229.162	131.114	1	369.591	44.6255	1	153.989	183.36	1	91.5981	118.708	69.4423	355.125	517.676	1	102.531	51.987	131.609	234.392
Q8N5J2	MINDY1	1	42.4395	1	1	1	94.1192	1	65.7018	1	1	115.178	67.0216	49.4361	1	1	1	1	1	1	1	1	132.663	134.252	1	1	1	95.2884	1	1	80.542	120.563	1	79.2989	1	1	1	1	1	1	1	1	1	1	1	1	1	83.0952	1
Q70CQ4	USP31	1	42.4318	1	1	1	1	46.5964	1	1	1	99.3985	1	1	1	1	1	36.7712	1	92.1317	1	1	116.588	1	1	76.5626	1	1	114.76	1	1	95.8303	1	1	1	75.6125	1	1	1	103.182	1	1	1	53.8992	1	1	1	1	1
Q96F07	CYFIP2	32.0826	42.3356	1	22.6774	1	56.1629	47.3593	45.8993	45.5645	71.7082	46.7185	46.4457	51.7874	39.1593	57.2543	68.4093	77.9744	53.7822	73.9009	35.3073	57.466	65.0788	69.9303	57.4402	81.9916	56.5235	51.7146	80.2351	1	47.6286	62.3122	32.5291	61.4836	37.161	73.0866	74.4712	50.4144	57.2692	76.621	66.8787	1	1	38.6334	53.3059	64.1666	1	57.703	25.1889
Q16512	PKN1	1	42.3182	1	1	1	1	1	18.4502	1	1	1	50.6071	25.4906	1	1	1	1	1	1	1	1	1	5.87401	57.9553	34.4711	1	54.1352	1	1	1	1	1	1	1	27.0026	1	1	1	1	56.3659	1	1	1	1	1	1	45.6351	1
P60983	GMFB	1	42.2393	1	1	1	1	1	1	1	1	1	1	1	1	1	1	1	1	1	1	1	1	1	1	1	1	1	1	1	1	1	1	1	1	1	137.978	1	1	1	1	1	1	1	1	1	1	1	1
Q9Y4F9	RIPOR2	1	41.8152	1	25.1679	1	1	51.7892	1	1	1	63.6663	48.0655	1	1	70.3247	1	1	59.6103	1	1	1	1	49.2944	1	83.1704	29.3288	44.5797	41.5963	1	1	41.0706	35.0394	67.2016	1	44.1781	49.6581	32.7296	1	1	48.9502	1	1	1	62.4228	28.864	1	77.0859	1
O95782	AP2A1	61.0366	41.4794	60.2598	37.3867	1	56.5952	111.266	66.3627	1	1	58.6685	27.4661	44.6861	1	1	56.9877	40.63	31.2449	41.8849	1	40.0762	61.9975	43.4388	76.4991	42.361	41.7398	1	56.5016	30.0855	1	49.4418	1	1	45.0291	39.3092	52.5503	33.3574	46.2338	44.4444	48.6857	1	33.1116	40.7058	27.3232	24.5576	1	1	48.1752
O00391	QSOX1	29.3236	40.5401	1	53.0055	1	1	1	46.3466	53.6432	1	29.4087	1	25.0729	1	1	32.3233	8.09772	91.4776	26.5052	19.4537	1	29.4918	57.683	48.9986	36.117	1	1	31.5542	1	1	1	1	50.0501	1	1	103.255	1	1	1	1	46.8855	1	1	1	1	1	1	1
B0I1T2	MYO1G	43.3935	39.7864	1	1	1	77.633	92.0077	56.3238	61.227	49.8535	54.6366	67.3002	90.6485	66.7333	65.2307	51.5249	64.0616	46.2416	114.461	82.435	40.154	81.5245	79.6792	87.869	93.7849	61.4277	111.118	85.1955	37.2331	99.2299	90.5076	1	38.9472	58.273	118.357	93.3857	68.7201	93.2114	87.7545	58.2304	1	48.1518	45.3271	73.9396	84.4834	1	57.8802	34.5424
Q92974	ARHGEF2	37.8507	39.6951	32.3834	1	1	24.8442	52.3207	1	51.3085	49.7196	73.8839	1	39.3165	14.2017	1	47.1864	1	42.4379	1	1	57.626	43.5452	39.5388	36.8142	63.121	50.1304	87.2666	52.7914	54.4273	1	84.404	1	50.2127	15.1506	58.664	42.1531	17.4817	29.8915	1	1	1	78.9127	1	1	1	1	51.4368	1
P16885	PLCG2	23.8423	39.6404	1	1	1	40.3424	46.0114	17.2173	46.9612	41.9683	43.872	37.1981	37.7614	32.7994	1	40.029	37.6578	11.4299	82.4988	26.5737	67.4736	45.9259	66.4113	64.2535	43.3705	35.3859	29.206	46.8663	1	34.657	44.2922	39.0904	52.2303	47.5248	43.6006	72.1202	44.4838	51.0102	49.1563	69.6841	1	1	25.652	33.7299	47.1013	1	63.1297	1
Q9NRM7	LATS2	1	39.5997	1	1	1	1	1	9.37078	1	1	1	1	1	1	1	1	1	1	1	48.2272	9.52021	1	26.9702	1	1	1	13.8406	1	1	1	1	1	1	1	11.0944	1	1	1	1	1	1	1	1	1	5.23955	1	1	1
O43143	DHX15	1	39.5463	1	1	1	38.5465	1	40.3149	19.6973	1	1	31.3919	35.8564	1	13.9761	69.5935	1	32.6649	27.6074	32.7865	30.1475	49.8335	1	1	52.6302	66.3729	1	71.2194	1	39.1271	60.9877	1	41.3489	29.7833	1	39.3802	33.6085	37.6534	49.1746	56.896	1	25.2065	1	1	12.5375	1	23.2383	66.7852
P55786	NPEPPS	44.6423	39.3043	77.1325	70.5501	1	98.5863	108.571	71.7188	61.4585	65.9441	103.89	48.6919	74.2075	41.3487	51.4952	35.9092	38.3029	49.4003	33.0016	49.6548	59.9617	75.3727	97.3817	84.7994	53.7439	38.267	61.2122	51.9806	1	54.9768	64.813	47.5167	68.4872	37.041	65.1983	76.3343	34.5469	68.2239	87.5633	77.0349	1	33.4523	34.7024	49.1189	53.235	1	1	1
Q9Y2T3	GDA	27.3081	38.9337	205.841	1	1	1	1	1	1	1	1	1	31.4007	1	1	1	1	1	1	1	1	1	1	1	1	1	1	1	1	1	1	1	1	1	1	1	1	1	1	1	1	1	1	1	1	1	1	1
Q9ULI1	NWD2	47.6556	38.2099	79.4447	1	1	127.37	76.2847	1	1	1	130.702	105.285	1	86.9511	1	1	88.8901	1	92.0929	61.4303	67.4434	122.329	40.087	1	83.594	83.1505	45.1839	53.6742	167.511	142.747	111.178	1	94.7992	136.011	1	62.1794	34.865	84.0441	105.873	1	171.869	126.445	99.5126	1	83.8298	1	1	1
O14974-4	PPP1R12A	37.651	37.7873	1	43.9014	1	85.4845	73.7372	70.5191	99.8745	70.1624	92.382	88.3317	62.7019	97.9175	46.1488	110.372	81.8645	87.9252	71.2457	81.3039	89.3209	83.3451	109.524	93.5802	80.0684	49.8384	84.1394	118.076	1	86.1982	92.6751	43.2978	79.0587	57.9859	65.4543	122.87	50.1832	57.476	59.9967	61.2891	1	1	33.6174	75.6985	73.8346	1	71.2111	1
P30038	ALDH4A1	1	37.6369	1	62.5505	21.8453	78.924	1	113.522	1	132.595	56.7101	91.9881	192.13	144.847	1	61.5699	74.2189	63.5068	55.8934	84.2551	127.503	162.145	130.914	104.056	92.6863	123.032	107.159	212.026	1	94.52	122.361	1	237.77	77.1272	85.7014	199.508	81.0484	1	94.511	80.3389	1	1	187.346	1	110.861	1	98.1698	141.939
P53396	ACLY	36.419	37.3464	1	25.8131	1	54.5612	61.2396	34.8121	78.5329	39.5112	74.1511	53.439	38.1296	70.0616	1	73.7862	47.8136	44.0622	55.5079	48.363	1	48.3425	27.7825	56.9846	49.0145	40.323	43.0367	76.4306	80.879	1	66.7756	34.2235	20.3347	30.5278	54.0339	71.6707	33.7395	13.3115	76.577	34.4821	1	1	31.52	34.3168	57.9801	1	11.4152	1
A6NNC1	NA	1	37.2742	1	1	1	1	1	1	1	1	1	1	1	1	1	1	1	1	1	1	1	90.7805	1	1	1	44.1117	1	1	1	1	82.5376	1	1	1	44.5526	1	1	1	1	1	1	1	1	1	1	1	1	1
Q03519	TAP2	1	36.9259	1	1	1	29.9419	1	1	1	1	1	1	88.7167	26.274	1	74.451	1	1	1	1	86.8576	1	1	90.1192	45.4109	1	42.9523	142.722	62.2716	1	1	1	1	62.33	1	1	1	1	1	1	1	1	1	75.2904	1	1	1	1
Q9UBM7	DHCR7	1	36.5713	1	1	1	65.569	1	1	1	1	116.307	1	473.635	1	1	71.4578	400.894	1	1	1	1	65.3696	1	1	442.732	1	1	111.902	1	1	49.6194	1	1	1	1	40.5767	1	1	1	1	1	1	600.326	1	190.026	1	105.907	1
P68402	PAFAH1B2	1	36.4379	47.4702	1	1	109.715	1	154.463	1	1	109.693	1	189.074	1	1	60.8046	86.1618	34.326	1	1	1	1	90.6612	103.716	293.078	61.2229	135.286	1	1	1	1	1	1	1	1	181.171	1	34.3737	37.5459	1	1	1	1	104.133	1	1	1	81.1355
P29144	TPP2	1	35.7006	1	18.917	1	40.1753	40.6072	1	1	25.3676	43.2161	1	22.335	1	1	1	56.7257	49.6052	1	1	36.5294	1	20.0649	1	1	1	31.7194	59.4508	1	18.3696	1	1	35.7697	13.3017	27.8867	27.8382	1	1	1	1	1	51.4485	1	6.46824	1	1	1	1
Q14166	TTLL12	38.8714	35.0786	28.7397	28.804	79.6514	78.7813	70.9344	72.9669	73.4629	1	53.1137	85.6943	120.682	1	88.5282	46.3873	65.4272	56.3774	132.648	41.3004	59.372	66.4987	162.207	69.2005	76.9735	129.381	39.6236	99.032	46.5329	66.991	121.029	39.3206	113.088	1	157.092	96.5666	205.141	45.7939	111.702	50.0301	1	59.3286	7.02793	82.3403	85.2322	1	94.8816	39.7211
Q13363	CTBP1	1	35.0611	1	1	48.4543	1	1	1	1	1	1	1	1	1	1	1	1	1	1	1	84.508	1	1	1	1	1	1	212.722	1	1	1	1	1	1	1	129.972	1	1	1	1	1	1	1	1	1	1	1	1
Q99460	PSMD1	28.8077	35.0267	30.7829	18.6616	1	48.6738	47.0202	27.3235	142.766	1	41.5083	50.7378	68.6427	118.118	1	55.383	70.3936	31.2069	63.4405	1	13.7009	242.937	52.401	83.2141	25.6931	32.3535	56.6909	58.121	1	32.4005	1	50.6184	170.451	140.067	1	257.172	75.7733	34.7402	61.4779	125.015	1	10.7622	22.4009	1	1	1	45.1118	1
P10253	GAA	22.7993	34.9344	103.913	56.9107	20.9487	38.7266	86.7578	80.2675	22.7426	1	106.304	1	1	1	1	29.6078	21.3914	1	36.7771	34.4666	19.1705	37.4478	52.2991	1	10.6138	28.3488	1	57.012	72.589	1	14.5431	1	13.7843	1	1	1	1	1	1	1	53.5581	83.5473	1	1	1	1	1	90.102
Q14344	GNA13	46.5429	34.4495	84.0116	1	1	21.7967	47.9389	1	128.697	1	65.1168	47.5201	89.2411	323.988	116.07	1	69.7402	1	34.0144	1	152.389	1	92.2561	20.3321	1	87.433	128.007	1	1	100.081	1	106.463	53.6823	1	26.7924	1	28.7536	1	20.5535	212.204	1	1	1	98.6225	64.817	1	1	1
Q9BZZ5	API5	1	34.37	1	1	1	1	1	29.8512	1	1	34.6445	1	76.5471	1	1	1	73.9326	1	1	1	1	30.217	72.2844	1	1	1	1	68.1979	1	1	26.0342	1	1	1	1	1	1	46.4612	63.7725	37.5631	1	1	1	1	1	1	37.3875	1
Q8WWW0	RASSF5	1	33.9869	1	1	1	1	1	69.5533	107.176	59.2466	1	1	1	26.5165	1	1	74.3831	1	49.5941	138.879	90.8509	42.0718	65.3482	65.5795	1	1	95.3124	1	1	40.8136	105.125	1	142.351	1	1	1	84.745	98.4022	41.4331	189.535	45.0136	1	1	76.7699	61.357	1	109.92	70.1608
P42224	STAT1	1	33.9403	1	21.091	1	18.4249	1	34.8813	61.7411	60.8727	1	1	1	1	1	1	38.8213	1	70.6944	1	1	1	1	1	1	1	1	123.961	162.045	1	41.2339	1	42.3775	1	56.9404	1	1	1	1	1	1	108.055	1	15.8952	1	100.177	1	39.4466
P38646	HSPA9	1	33.6865	27.2753	83.9311	154.355	121.963	57.4406	99.2309	82.1764	140.424	110.031	97.703	119.706	60.5792	1	127.665	1	75.9688	92.1291	83.3912	119.251	369.416	146.243	137.351	79.891	89.8589	75.9014	519.517	115.444	77.2696	76.2011	37.3553	110.226	78.6142	119.554	98.6469	64.1192	65.1792	47.3183	93.5495	143.466	129.812	107.782	137.371	109.906	1	102.878	72.346
P40939	HADHA	43.8412	33.4568	56.088	52.3395	104.423	66.4902	98.3277	95.5232	58.0609	67.5973	85.6256	130.663	75.4925	71.8739	51.2679	94.7288	122.446	90.6984	107.423	74.5451	64.2165	208.752	124.265	92.4841	69.5081	44.3782	99.9203	247.802	169.637	46.5951	69.3155	1	110.313	190.576	51.593	98.223	147.025	91.9675	89.6383	91.0845	92.1654	156.209	120.346	63.7895	124.475	92.2955	73.0378	139.521
Q8TBY8	PMFBP1	127.552	33.1353	1	1	1	1	1	1	105.465	1	1	1	1	1	1	1	1	1	1	1	1	1	1	1	1	1	1	1	1	1	1	1	1	1	1	1	1	1	1	73.2524	1	1	1	1	1	1	1	1
P61086	UBE2K	1	32.8125	1	1	1	1	1	168.017	1	1	1	1	1	59.0315	1	48.2913	1	1	1	80.7822	1	1	1	1	213.436	66.6231	158.844	142.129	1	39.215	1	1	1	1	1	206.077	1	1	1	1	1	1	1	1	1	1	1	1
P16435	POR	1	32.6336	95.1516	1	12.9794	52.1305	74.9838	1	1	59.5815	56.8676	1	44.1877	48.859	1	34.0923	1	74.4576	66.2403	45.6857	35.225	37.8266	1	1	32.0681	57.9924	1	96.8917	49.0831	1	47.5333	31.5382	1	1	40.6884	53.4256	1	1	68.8838	37.8768	1	1	1	1	1	1	42.1143	1
Q9BZQ8	NIBAN1	33.1617	32.1349	1	47.0988	1	67.5999	69.1984	57.4731	66.5981	70.0168	102.628	93.5758	56.6257	1	42.4189	61.6135	67.7008	78.9908	52.2969	43.3794	1	102.297	104.894	41.3881	101.403	34.8537	53.762	86.5759	1	143.102	66.4949	56.66	156.762	98.5716	93.7698	63.2842	129.65	44.405	128.011	75.078	17.4836	1	40.2099	91.0912	71.7722	1	138.681	1
Q1KMD3	HNRNPUL2	17.3165	31.7609	1	1	1	53.9756	96.3033	60.8068	50.4623	51.2453	56.9192	38.4108	69.3311	32.4757	1	54.7729	29.8007	43.1748	36.2919	1	35.3238	39.9384	36.9569	42.5177	58.7432	50.5293	37.4523	44.3243	1	69.2485	30.7261	53.4066	51.8304	48.9763	46.6639	66.5478	44.9129	38.5313	1	46.4469	63.1064	1	38.3993	69.0969	23.9987	1	65.3463	1
Q13464	ROCK1	18.1825	31.7257	1	21.2825	1	42.8609	33.3447	23.6769	1	34.5737	38.7872	28.8052	36.7269	1	19.2856	32.5716	66.0167	29.8567	44.4059	1	22.597	39.9525	32.3926	32.287	36.64	32.5173	37.8671	52.3873	1	25.7202	35.9122	1	39.4673	38.866	64.433	52.8909	32.8122	48.2742	36.6219	34.8854	1	1	19.8596	31.6563	35.2498	1	33.1818	1
Q13596	SNX1	1	31.3629	1	1	1	1	1	1	1	1	70.3686	1	1	1	1	1	1	1	60.5156	1	1	1	1	1	48.8801	1	1	119.414	1	1	40.2053	1	1	1	78.366	1	1	1	1	1	1	1	1	1	1	1	1	1
P41091	EIF2S3	1	31.1548	1	1	1	27.1264	1	1	1	1	1	46.7183	1	1	1	1	1	1	1	1	1	1	1	1	1	1	1	79.8108	1	1	1	1	1	1	1	28.0461	1	1	1	1	1	1	1	1	1	1	1	103.639
O94905	ERLIN2	1	31.1275	1	1	1	1	132.762	65.3049	1	1	1	1	125.811	1	1	110.806	1	50.2166	69.6541	17.7568	1	56.2119	72.2691	1	60.169	1	1	123.665	1	1	1	1	1	1	1	77.4479	1	1	1	48.2981	1	42.1875	1	1	1	1	1	1
Q8IV04	TBC1D10C	1	30.6289	46.857	1	67.7115	1	69.6281	1	55.9601	1	1	1	1	1	1	25.1668	45.2054	1	1	1	1	1	1	29.7501	1	1	1	98.1681	103.957	1	119.869	1	1	1	1	1	1	1	1	1	55.0307	1	1	1	41.6971	1	1	1
P55160	NCKAP1L	46.0959	30.5457	1	1	1	1	49.4327	34.0195	78.2961	80.972	36.7051	50.0456	60.4144	52.1718	35.4368	44.151	74.8008	34.189	82.4138	42.5208	46.7151	41.9752	60.6662	1	54.4703	53.9402	56.6725	67.1427	1	51.5348	51.7518	16.1615	55.3239	42.019	54.144	63.3452	55.2536	58.4986	63.7685	78.7977	1	1	1	38.9454	19.7328	1	55.1221	1
P48556	PSMD8	1	30.5245	1	1	1	1	239.162	1	1	1	1	1	1	1	1	1	1	1	158.966	1	1	30.9608	1	1	124.74	1	1	1	210.726	1	1	1	1	1	1	1	119.015	1	47.5904	1	137.122	1	1	1	1	1	1	126.128
P13667	PDIA4	81.6304	30.3713	1	117.526	1	125.472	185.928	167.913	60.7137	101.029	1	1	74.1608	40.6811	1	155.037	89.1629	66.4781	101.53	217.478	138.773	244.418	109.57	94.3168	124.748	102.909	59.387	354.274	1	247.822	62.7994	96.7305	86.2854	126.091	133.121	87.766	116.666	134.127	64.009	84.9005	1	1	209.767	97.2743	97.944	1	58.9445	1
O95319	CELF2	1	30.1612	1	1	1	1	1	1	99.1238	35.5333	1	1	38.2814	1	1	92.9875	1	46.9554	55.8017	1	1	39.1939	1	1	98.3215	1	1	1	1	22.1128	1	1	1	47.8223	1	51.2154	55.9852	111.848	1	35.0869	1	1	29.305	1	1	1	1	1
P42229	STAT5A	63.8896	30.02	1	53.3483	51.3068	58.9967	61.4649	52.9021	78.3306	78.7886	58.143	67.8002	84.4904	49.3714	1	65.443	75.7966	44.3982	72.1538	83.8269	36.9558	75.2087	58.0328	56.7432	94.9163	60.1574	66.0044	72.9767	49.7924	47.082	89.3163	78.0731	43.432	55.3441	83.1891	103.22	81.4111	64.0291	72.887	89.7549	1	76.3711	42.8717	47.0502	65.8558	1	98.9437	1
Q9Y2Q0	ATP8A1	29.7052	29.8801	1	27.9932	1	39.6704	29.0275	42.2342	39.381	36.684	28.1682	36.3647	23.2933	33.7147	23.7139	31.1117	1	1	46.8695	27.9261	1	57.5452	38.9193	34.7417	70.9382	24.2618	45.3163	44.4626	1	1	36.5057	1	38.3693	24.1544	60.7145	70.6442	40.8307	38.087	37.2328	44.205	16.4127	1	25.4934	16.1924	40.0634	1	1	20.0706
Q9HB90	RRAGC	1	29.8307	1	1	1	1	124.639	105.436	1	1	1	1	133.46	1	1	109.171	1	1	1	1	33.9375	59.5483	1	1	1	1	1	77.6089	1	1	1	1	1	1	1	94.6192	1	23.763	1	1	1	1	1	1	1	1	1	1
Q01082	SPTBN1	34.1526	29.2585	1	16.0783	1	28.0938	31.1869	30.051	33.6694	43.9517	38.0539	25.6091	37.8277	38.7511	26.8343	46.5441	36.1058	25.2015	23.0529	25.2454	38.6622	32.0834	29.5575	25.363	34.5751	30.0956	36.0856	46.0936	16.2568	27.5432	38.2803	1	36.497	38.8794	28.4915	29.269	40.674	35.948	31.6754	34.6302	1	19.1458	26.093	22.2917	38.3402	34.5786	35.5863	1
P17927	CR1	22.8909	28.8095	1	24.6484	1	57.1518	23.7507	34.8128	53.0247	48.3486	50.6754	25.4508	48.5165	29.8541	54.6187	37.931	16.3208	33.9581	19.284	1	33.1871	17.0517	80.1185	17.5419	21.7611	1	41.5817	50.8738	1	33.1665	25.2125	1	23.7994	1	17.8351	77.2492	37.0905	16.8476	19.4231	51.7646	1	1	21.1353	23.6109	6.3372	1	48.7037	1
Q9BUJ2	HNRNPUL1	1	28.7702	1	1	1	48.4927	60.7727	44.475	78.6699	1	95.5952	89.6173	40.231	1	1	79.804	46.083	46.4473	52.5476	66.4162	82.1173	1	63.8733	59.5173	62.8079	1	1	78.3152	1	65.803	67.758	1	1	70.5482	1	1	31.2698	61.4432	1	39.0247	1	1	43.9696	65.4362	80.1128	1	75.0582	98.8635
Q96PK6	RBM14	29.9732	28.5087	1	1	1	54.6997	1	1	99.1364	127.029	43.4908	67.4634	249.44	179.169	1	57.7474	94.8356	77.0034	1	44.5893	72.5199	58.0499	39.845	95.0263	1	42.2268	116.2	51.4154	1	70.2031	58.5008	210.478	93.8214	114.384	8.6122	1	65.0194	50.5961	1	1	1	1	50.3801	1	69.3322	1	1	1
Q8N8A2	ANKRD44	65.0623	28.4623	16.0373	26.5642	11.3706	20.5053	1	49.2701	53.0511	50.6739	57.5592	28.6252	39.4516	1	29.4556	1	38.8834	1	41.3739	1	31.5704	26.0537	1	1	68.9341	48.9231	60.2816	75.9037	1	18.3569	18.5263	52.6229	31.5475	1	1	44.6715	24.3799	44.3566	1	72.734	1	1	1	1	51.7902	1	1	1
P50749	RASSF2	1	27.9167	19.6914	1	1	1	135.76	1	1	158.223	242.932	1	1	1	1	169.311	230.081	95.0535	105.583	28.617	103.509	105.949	1	76.8101	105.011	148.309	72.9112	192.663	177.237	1	174.59	1	131.429	1	90.0452	136.753	31.5116	1	74.6137	1	85.8113	132.614	41.5824	49.2731	73.7612	1	1	166.765
P80303	NUCB2	1	27.5256	1	1	1	1	104.625	71.2628	71.8444	201.116	97.7831	149.558	184.78	1	1	130.048	1	104.638	83.6901	32.6125	129.049	90.8651	1	1	1	1	1	1	1	1	129.788	1	1	1	1	1	71.48	1	1	80.2117	1	1	1	1	1	1	1	116.784
Q96PU8	QKI	1	26.807	1	1	1	1	1	80.5199	1	1	1	15.9895	1	1	1	1	19.471	1	1	1	1	25.162	1	1	112.952	1	67.2908	224.456	86.9079	1	40.3928	1	119.645	1	111.585	1	1	40.4896	32.0331	52.6024	1	250.76	42.7533	49.5425	59.5041	60.4984	49.0254	1
P19367	HK1	51.1151	26.5903	36.1943	45.7707	39.6708	52.7321	59.1584	53.926	52.8798	59.3644	57.3481	41.2473	44.5756	45.1803	33.1603	37.625	69.5615	35.0847	75.4266	42.7701	53.5802	60.66	66.0264	66.9327	49.0404	59.4321	53.7874	79.7756	29.2991	52.8911	48.9946	18.8363	64.7643	37.2479	77.5246	88.3967	46.349	23.821	93.6091	69.5771	34.1769	56.8981	78.7578	44.5244	75.4093	39.3962	48.9831	66.8795
Q96M83	CCDC7	27.3833	26.2245	1	111.696	1	43.8797	17.7595	26.0175	28.6847	1	1	1	1	1	1	1	54.8367	1	27.6886	1	22.4588	1	1	30.3488	41.8658	25.7227	34.2016	1	1	28.1409	36.0928	1	1	1	1	41.5343	13.8139	20.8272	43.3133	1	1	1	27.0611	1	48.8769	1	1	1
Q13813	SPTAN1	12.6351	26.2007	1	19.3719	58.6444	20.8864	25.1633	22.484	28.5153	23.4083	24.9835	26.7008	30.9555	25.4762	19.7676	22.794	24.8098	27.1728	21.3074	14.2794	16.0653	29.9295	25.4352	27.4029	24.4422	23.0835	19.0054	32.0873	17.6385	19.7287	21.8487	1	24.0606	29.0479	33.1056	29.1021	24.7332	21.2775	22.7712	20.4551	32.0597	1	22.087	19.7734	22.8986	1	27.8133	1
P29590	PML	1	25.9762	96.3348	1	1	66.1702	117.358	50.1198	111.911	67.7031	143.663	46.8127	1	106.148	1	69.9696	118.354	1	74.1574	1	70.8542	85.3733	28.6711	1	60.5881	67.2371	91.1789	1	161.578	1	260.547	1	72.2952	120.813	75.0924	1	106.432	157.67	42.4654	41.0457	1	93.2805	91.6036	1	1	59.8257	167.453	1
Q01433	AMPD2	1	25.47	1	9.51357	1	1	43.995	1	1	1	1	20.9917	69.6073	1	1	1	1	1	1	1	33.3398	1	46.4496	40.0582	32.4754	14.5992	1	35.4535	1	1	30.005	1	1	1	48.8718	42.138	1	1	25.9088	1	1	1	1	13.1693	53.0654	1	1	1
Q8TD19	NEK9	1	25.4637	1	26.4723	1	1	1	24.9293	34.8953	1	1	120.249	1	1	19.8771	1	1	1	1	1	1	1	67.6989	45.6874	37.126	1	44.8145	1	1	1	1	30.7855	57.9907	1	90.3878	1	1	1	33.5082	1	1	1	1	51.5022	1	1	1	1
O00567	NOP56	1	25.2369	1	20.3475	1	1	1	1	61.9532	1	49.1993	1	85.529	1	1	1	1	1	1	1	1	58.0109	1	1	1	47.0308	1	1	1	1	1	1	1	1	1	63.2757	1	1	1	1	1	1	1	1	1	1	1	1
O60610	DIAPH1	36.689	25.1304	1	44.6598	1	60.7163	79.7363	64.6927	63.8146	50.4818	63.9835	53.9149	66.8087	42.2134	41.2014	61.5808	60.9977	41.5497	46.3578	1	48.2459	44.6123	80.4865	57.8615	56.5842	69.8195	72.8995	69.4012	1	1	70.2745	40.2567	54.4566	56.0264	51.1987	42.1172	69.3002	53.2694	65.6581	58.3971	1	1	1	26.0461	70.587	1	48.0123	1
O94804	STK10	1	24.8422	1	49.1905	24.2784	73.7955	58.7831	55.8296	42.1562	60.5918	58.8402	39.5909	64.9303	61.4123	1	27.3493	1	28.3934	69.9986	34.203	59.8086	54.0018	73.8414	47.7648	41.47	46.9914	78.5994	85.7455	1	29.3398	42.0604	43.9199	76.7471	11.9401	45.508	79.3409	76.4949	27.0394	87.3019	132.087	1	1	1	73.8512	99.0179	1	37.5477	1
Q92608	DOCK2	43.1808	24.3573	27.412	31.1065	27.2147	33.836	17.733	46.817	1	30.026	27.8219	26.7946	26.3372	17.5792	20.5993	20.9812	32.5762	32.8649	37.1803	19.817	19.9342	20.9178	38.7121	39.655	32.1675	20.1391	29.4784	25.5224	46.0535	27.2758	32.2549	1	47.3098	25.1649	48.7539	32.7222	29.5706	25.3101	25.2279	32.8825	25.8258	25.1274	17.6749	15.8432	26.4705	16.8212	40.4987	41.75
P48426	PIP4K2A	1	24.2411	1	1	1	1	36.5889	1	46.5625	19.9937	82.239	1	1	1	1	132.003	168.389	1	1	64.0291	1	107.725	68.8376	1	100.736	1	1	148.952	1	1	73.7179	1	1	1	104.085	139.774	1	1	1	114.112	1	1	42.8478	1	120.667	1	172.015	1
O94979	SEC31A	373.344	23.8955	1	20.8116	1	25.8101	1	1	33.0481	1	46.7372	1	23.0698	1	40.5382	10.463	77.462	1	26.9087	1	1	27.0754	49.1676	1	74.1829	1	23.442	37.6876	243.964	1	1	1	1	27.0931	36.1841	34.287	1	1	34.6199	209.245	1	1	25.2973	1	660.863	1	262.037	95.4904
P01011	SERPINA3	1	23.8121	45.6794	1	1	1	1	1	1	1	1	1	1	1	1	1	1	1	1	1	1	38.9621	1	1	1	1	1	1	122.166	1	1	1	1	1	1	1	1	17.0311	1	1	1	1	1	1	1	1	1	91.4896
O94886	TMEM63A	21.6051	23.7448	1	1	1	1	1	1	13.4447	47.6488	1	1	1	1	1	22.3365	1	1	1	1	14.7442	41.7329	20.7466	1	46.5209	30.881	1	84.1308	1	1	20.908	1	1	1	25.4093	67.3475	1	1	17.8559	56.5422	1	1	1	40.9719	1	1	1	1
Q9NYU2	UGGT1	24.0639	23.5432	1	44.6792	36.6646	1	29.0167	44.2125	31.8568	21.2989	25.1157	33.3127	56.3976	44.5633	17.3126	58.2377	25.3358	33.7478	38.3688	31.0505	48.2395	45.1529	43.7967	45.7891	51.1625	29.0751	35.5413	61.4817	20.8039	1	39.8359	9.92262	56.9747	50.8062	22.4031	42.7332	51.9646	40.6169	29.1583	29.8106	1	1	38.427	25.8614	38.536	1	37.5346	33.9083
Q8NFC6	BOD1L1	1	23.5183	1	1	1	1	47.2436	9.96773	72.7544	21.3278	1	19.3933	45.0176	1	1	1	35.0822	1	1	1	1	1	1	25.6594	1	38.1296	1	46.7273	1	1	26.662	36.0016	1	1	1	42.0962	27.0409	1	1	1	1	1	15.6793	1	1	1	1	1
O60603	TLR2	1	23.4785	1	1	1	21.4705	1	1	57.6244	1	1	1	1	1	1	1	1	1	61.1264	1	51.0242	49.9876	52.6318	26.3272	44.2378	1	1	55.529	34.8771	1	1	1	1	34.4726	1	1	1	1	46.1643	81.3212	1	1	1	1	1	1	1	1
Q15027	ACAP1	55.3951	23.3325	43.0752	1	25.8535	99.9364	72.6684	96.0006	61.7184	56.6593	79.4054	38.4893	96.2875	1	36.3923	77.0027	58.9924	1	103.955	1	42.3754	59.7077	81.4392	88.1031	54.8067	46.4263	69.9566	86.4585	88.5569	43.1797	123.757	1	67.7645	1	67.1207	105.531	47.3326	50.3824	86.1904	78.5939	1	1	1	36.1221	64.0473	1	55.4153	1
Q14203	DCTN1	13.5537	23.0987	1	6.66495	1	43.7998	36.5268	35.3129	34.1842	43.5595	35.9213	23.1989	45.4012	14.4063	1	32.8668	40.0859	26.4719	30.0826	1	17.0543	32.6718	30.4492	38.8153	62.9324	27.2084	28.5654	37.0148	1	29.5857	55.2964	21.1298	42.6028	26.8759	33.2773	34.573	34.2532	28.248	31.8062	42.7523	1	1	1	12.6261	39.9588	1	16.9031	1
O75165	DNAJC13	32.1598	22.5431	34.212	14.7415	35.3738	21.9168	27.9677	29.1549	101.864	27.3083	19.0447	19.9051	12.8491	31.7043	1	27.6374	28.2519	50.0395	23.6954	25.068	28.1735	17.3535	33.0059	34.7592	19.941	26.1792	33.4922	17.8536	1	18.9773	21.0491	20.8627	23.1368	1	20.1886	18.5614	45.0266	20.2085	14.5905	50.2446	1	38.9863	1	17.2799	1	17.3623	17.0609	1
Q92614	MYO18A	11.906	22.5087	1	11.2353	1	19.0142	28.2171	27.3387	27.3016	29.6149	1	1	22.7894	1	1	24.0481	20.1521	14.7362	25.4679	46.8887	11.3336	88.5429	20.3325	18.8101	19.9414	11.0554	23.8147	43.9226	1	7.21519	125.935	1	1	1	21.8834	16.9488	16.5623	1	14.5704	17.2018	1	1	1	1	1	1	116.095	13.403
P35573	AGL	1	21.8024	4.98879	20.3243	1	42.2169	40.2946	40.5941	1	37.2828	49.3336	34.1427	29.8955	23.9001	23.1281	26.3509	49.0117	6.54065	37.4293	38.1575	34.3164	37.1166	33.4783	29.9219	43.7049	29.3909	40.3656	40.4093	1	1	51.1343	35.2645	51.0336	15.252	30.9655	32.8519	38.0667	11.0491	55.4572	23.5306	1	1	18.174	28.6951	26.2054	1	57.0552	1
Q6V0I7	FAT4	1	21.7858	1	9.41155	1	4.49972	1	34.4445	1	7.33513	13.6818	1	1	22.3286	14.1038	14.2076	1	1	10.1102	1	1	10.1723	1	1	1	1	1	15.5901	1	8.42954	13.3123	1	1	1	6.63932	1	1	1	1	4.10808	1	14.4651	13.1077	1	1	1	1	32.4025
Q96RV3	PCNX1	1	21.3567	1	1	1	1	22.2442	1	1	1	1	1	46.7267	1	1	1	1	1	1	1	1	1	30.2617	54.1272	1	1	1	58.3399	1	1	1	1	1	1	1	1	1	1	1	1	1	1	1	1	1	1	1	1
Q14571	ITPR2	12.3397	21.2265	12.283	1	1	1	1	1	1	1	1	1	1	1	1	1	1	1	1	1	1	29.4166	1	1	1	1	1	9.07631	5.04718	1	1	1	1	1	4.74045	1	1	1	1	1	1	1	18.5876	1	90.5245	1	1	1
Q13409	DYNC1I2	1	20.7264	1	101.139	1	1	1	1	1	23.8044	1	1	22.8401	1	1	26.0869	1	1	11.1317	1	1	1	1	1	37.0824	1	1	1	1	34.4636	1	1	1	1	1	1	1	1	22.9821	1	1	1	1	1	1	1	1	1
Q13576	IQGAP2	43.6304	20.4973	1	47.8704	1	27.7762	18.6287	61.8443	24.9453	26.0667	29.4736	14.7941	61.1604	24.1186	1	34.9439	28.0056	14.1714	32.0522	19.8944	24.1238	18.1082	27.1201	19.4324	32.4919	27.2836	26.2721	27.0738	1	53.7381	28.8664	1	29.5904	34.8377	48.7266	18.0144	25.9229	30.7563	28.5819	40.5337	1	102.833	21.7465	1	1	1	33.2569	20.2017
Q9Y2G3	ATP11B	1	20.1481	1	1	1	1	406.277	1	32.9868	1	1	1	1	6.12342	1	1	21.4315	1	14.5539	26.7867	1	1	740.821	427.093	1	1	1	524.6	1	1	1	1	8.83014	1	1	1	1	1	1	19.2445	1	1	1	1	1	1	1	1
Q15021	NCAPD2	1	19.9651	1	1	1	1	1	1	1	1	1	1	1	1	1	1	1	1	1	1	1	1	1	1	1	1	1	1	1	1	1	1	1	1	1	1	1	1	1	1	1	8.25449	1	1	1	1	1	1
A6NC98	CCDC88B	26.1055	19.9317	1	1	255.541	37.054	22.6436	14.3845	54.9036	53.5139	22.7624	19.1113	29.175	28.4368	1	23.9848	17.6439	25.5931	37.1635	18.0801	28.7851	80.863	30.0349	42.3277	16.2648	42.039	38.2464	39.4715	1	33.8152	33.3103	1	43.4933	22.8158	28.6676	27.678	8.7682	1	25.3079	38.3821	1	1	1	22.6158	26.0558	9.17806	37.1913	1
Q15393	SF3B3	80.464	19.7791	97.7399	1	129.219	1	53.0407	54.8456	86.3022	43.16	37.7439	69.3064	103.927	11.3974	1	113.139	30.6103	75.0867	48.6891	54.3702	55.1611	63.7654	33.7068	48.9834	43.3638	26.176	92.7999	48.6471	157.271	148.881	107.416	44.5377	47.2251	54.5323	1	56.4173	1	46.8176	24.5181	31.8337	1	83.9896	32.2267	1	83.4878	64.5811	50.5002	41.9256
Q8IWA5	SLC44A2	1	19.7206	1	1	1	1	1	1	1	1	16.0887	1	1	1	1	1	1	1	1	1	1	1	1	1	1	1	1	1	1	1	1	1	1	1	1	1	1	1	1	1	1	1	1	1	1	1	1	1
Q8NDX1	PSD4	1	19.5524	1	1	1	1	1	1	1	1	12.3922	1	1	25.116	1	1	1	1	1	1	1	1	24.3528	1	1	1	23.4057	1	1	1	1	1	1	1	24.5833	1	18.4914	1	36.6251	1	1	1	1	1	1	1	1	1
Q6JBY9	RCSD1	1	19.1381	1	91.2914	1	117.532	109.491	50.9006	1	241.029	49.6553	1	149.387	81.0726	23.1472	1	107.647	1	63.046	37.2469	29.8083	1	112.123	1	76.1299	1	74.6017	1	1	1	114.813	1	1	1	1	58.6283	1	1	101.476	1	1	1	1	54.7518	32.3638	1	50.426	1
Q8NEF9	SRFBP1	1	19.035	1	1	1	1	1	12.689	14.4154	1	1	1	1	21.1405	1	1	22.2408	1	1	1	1	1	1	1	1	1	26.0645	41.2745	1	1	43.4568	1	1	1	1	1	62.6044	1	1	30.8261	1	1	1	1	1	1	1	1
Q7LDG7	RASGRP2	9.63209	18.8917	1	29.5827	126.309	35.6414	48.2495	38.9927	37.6188	73.606	23.2564	36.4087	16.5895	42.2418	36.0816	66.4083	62.1685	38.2248	49.3303	81.5761	84.537	78.5077	37.8863	53.8819	64.6737	1	72.5925	70.0035	45.9681	49.1484	70.9661	1	56.7922	60.7401	43.3216	57.8478	65.6044	80.2873	68.8767	79.2942	1	53.153	35.5867	68.2826	42.5822	102.486	22.8094	64.3694
Q86VF2-5	IGFN1	25.6386	18.8545	32.288	32.1612	1	1	42.5798	33.4622	25.8422	37.1317	31.138	54.7733	43.7156	46.3332	21.8151	25.4984	17.4284	38.9633	38.0149	38.8333	32.2477	71.7645	39.6432	27.4427	1	1	43.8685	48.943	48.8028	19.5399	21.023	21.0047	28.3867	19.6524	28.3009	26.8911	30.4952	1	34.8183	19.6716	1	38.6153	23.8793	1	18.4643	1	21.0904	1
O43586	PSTPIP1	1	18.757	1	83.3149	1	79.8357	1	64.5776	107.108	1	1	1	1	1	51.4878	95.9611	1	1	127.818	71.0231	1	64.8114	64.2747	1	348.768	1	21.9584	76.9865	1	1	62.1497	1	1	1	1	79.9105	1	1	57.4604	57.071	1	1	1	49.7084	85.3319	1	64.9116	1
Q8N766	EMC1	1	18.4498	1	1	1	1	26.7094	71.9987	1	1	1	1	1	1	1	1	1	1	1	1	1	1	1	1	1	1	1	1	1	1	1	1	1	1	1	1	1	1	1	1	1	1	1	1	1	1	1	1
Q9NYF8	BCLAF1	6.60663	18.4	1	177.315	1	1	110.355	1	250.449	1	196.357	1	154.585	173.486	1	153.148	1	157.507	11.6111	117.826	255.16	1	30.4051	16.9853	168.789	44.7179	97.1034	233.964	804.676	1	236.381	1	183.227	133.534	271.139	1	1	159.451	995.433	172.712	1	283.315	16.6589	153.26	311.334	532.865	192.867	1
Q6WKZ4	RAB11FIP1	5.0523	17.8153	1	16.6321	1	1	24.3071	29.3591	1	20.8128	19.6281	19.8238	40.3477	17.2392	1	1	33.0618	1	33.2269	10.7057	1	45.8731	31.5725	21.2956	16.386	20.9225	21.9719	184.253	1	1	41.2617	1	23.0042	26.9268	15.5429	37.1796	1	27.7223	32.8217	37.554	1	1	24.8651	1	1	1	12.7707	1
Q9H2G2	SLK	85.8777	17.5323	1	25.0173	1	37.3515	38.7911	41.5267	38.8798	46.2445	43.2381	68.4073	87.0439	67.9462	47.7819	43.0064	43.6857	23.7813	35.9779	34.5317	45.9172	80.7363	76.6467	53.8268	76.9619	46.352	48.6738	86.8091	1	57.8712	115.391	113.205	53.2985	57.0911	51.3462	40.1908	42.2745	40.598	48.9287	41.7662	1	1	84.0266	25.967	117.137	1	88.965	1
O15533	TAPBP	1	17.1513	1	1	1	1	1	1	127.238	1	1	1	1	1	1	1	1	1	1	1	1	1	1	1	1	1	1	143.252	1	1	1	1	1	1	1	1	1	1	1	1	1	21.2731	1	1	1	1	1	45.3036
Q9ULH1	ASAP1	18.3641	16.8749	1	1	1	10.3156	53.1652	1	1	34.4337	48.8768	1	1	1	1	1	1	11.5496	40.9116	40.7421	1	34.9087	1	38.9455	13.1716	12.324	1	33.5396	1	13.6326	34.7895	1	14.4418	81.3248	17.3854	53.288	7.0192	70.6864	44.1927	23.2979	1	1	1	41.887	82.5363	1	43.1492	1
Q13435	SF3B2	1	16.805	1	1	1	1	1	1	1	1	1	1	23.6348	1	1	1	1	40.5343	1	1	1	1	1	1	43.0143	1	29.1167	1	9.75819	37.7242	41.4031	1	1	1	1	1	1	30.3132	1	1	1	1	13.1071	24.2089	1	1	34.5009	143.131
Q2M389	WASHC4	1	16.6668	1	1	1	1	1	27.1337	1	10.509	1	1	25.5591	1	1	48.2941	18.1538	18.1835	1	1	1	1	33.1202	8.47449	1	1	17.5839	1	1	1	14.751	1	1	1	29.9946	25.675	1	1	1	16.3293	1	1	1	1	1	1	1	1
Q9Y4L1	HYOU1	1	16.633	1	54.6517	1	1	1	1	1	35.3583	1	22.1067	21.7719	1	1	48.8294	1	1	61.7871	36.1477	15.9318	45.1484	61.7334	1	59.6972	22.7906	13.3465	92.2675	33.4152	1	29.7399	1	1	40.1367	1	1	1	20.4655	35.3317	1	1	1	26.2515	1	33.8054	1	1	1
Q14980	NUMA1	1	16.5317	1	14.8802	1	10.8215	24.3882	22.7547	17.4046	19.0083	18.3974	32.0839	16.6265	21.6009	1	23.9956	19.8205	17.9361	14.2824	18.2782	14.4726	18.2852	4.47721	25.6957	11.1364	14.8475	19.1373	17.8622	1	15.3352	14.3544	11.2396	13.577	20.4188	11.5906	19.5688	1	12.3573	14.6913	9.71893	1	1	7.66537	4.52276	15.2373	1	1	1
O75116	ROCK2	21.7943	16.3522	1	1	1	1	1	1	113.796	128.816	60.5791	1	26.9998	1	1	1	46.9366	11.7916	1	1	1	429.151	28.5022	62.8301	54.7847	1	33.7631	33.962	1	38.9038	34.9902	1	14.6021	1	25.2024	37.7262	1	1	192.82	39.2309	1	1	23.9992	36.0528	11.2784	1	34.0922	1
P80108	GPLD1	1	16.2336	1	1	1	1	1	61.3016	1	1	27.0953	1	1	1	1	1	1	1	1	1	1	1	1	1	1	1	1	1	1	51.4729	1	1	1	1	1	1	1	1	1	1	1	1	1	1	1	1	1	1
Q15149	PLEC	13.4795	16.2151	12.8411	7.16697	16.1133	9.37363	13.9532	15.8352	16.3658	12.081	16.501	16.3529	12.5038	11.1603	8.49811	12.5257	13.3368	14.8992	14.3049	9.81232	14.4758	12.7152	11.3894	15.1786	12.8139	9.56524	10.7366	11.9416	12.1413	11.9408	10.1011	12.2054	13.8962	13.2329	16.1813	11.9813	15.488	8.1331	15.4167	14.8592	12.3502	17.8839	19.0971	10.7027	12.1371	1	13.2194	6.73625
Q8IZS8	CACNA2D3	1	15.6287	1	1	6.28058	1	1	11.5022	1	1	1	5.46587	1	1	1	1	1	1	6.44169	1	5.10736	1	1	1	1	1	1	1	1	1	4.13822	1	1	1	1	5.86956	8.83408	1	1	1	1	1	1	1	1	1	1	1
O00203	AP3B1	1	15.0175	1	1	1	1	17.3202	28.2895	1	1	12.495	1	1	28.3598	1	1	5.8628	1	1	1	1	23.1462	19.0024	46.9677	1	39.303	1	15.5796	1	1	1	1	11.1559	24.7925	25.523	10.6919	13.909	1	1	22.7334	1	29.7475	1	19.2153	11.7394	1	1	1
Q9Y230	RUVBL2	1	13.0222	1	1	22.2919	40.4018	1	1	120.799	1	77.6192	32.9507	1	39.3402	1	115.139	91.0298	37.011	86.124	1	86.9736	76.3032	64.4695	164.316	1	1	93.2617	84.6007	78.3513	1	14.9893	30.8222	99.5585	31.841	1	102.008	62.7025	1	66.5296	33.9085	1	1	1	1	1	1	49.6741	1
Q16891	IMMT	1	12.9802	1	1	1	1	53.142	25.9759	1	1	1	1	65.3236	45.5076	1	36.7262	1	1	41.2181	1	1	85.4738	91.5446	8.59285	1	18.6442	39.3428	142.281	1	29.4155	36.8888	1	1	1	8.61884	42.4077	28.9908	1	1	1	1	1	38.7734	1	31.0758	1	42.5597	13.0175
P51610	HCFC1	1	12.6044	9.16729	16.2704	1	7.38211	14.7166	7.97286	25.0879	19.5688	10.3527	24.1243	18.4022	14.7204	1	18.1919	28.9729	7.08243	19.6976	1	6.34098	12.4288	1	12.2182	9.18381	1	1	14.2282	18.8511	1	22.1517	1	1	22.8057	15.3498	7.51496	1	12.3355	13.8304	1	1	1	5.56673	7.38642	14.92	1	1	1
Q9P219	CCDC88C	1	12.5787	1	14.4171	1	31.0189	1	1	1	1	1	1	1	1	1	1	1	1	1	1	1	1	1	1	1	1	1	1	1	1	1	1	1	1	1	1	1	1	1	1	1	1	1	1	1	1	1	1
Q14498	RBM39	1	12.5535	1	1	1	27.2773	1	1	1	1	295.244	381.124	515.911	1	1	1	1	1	1	1	192.418	40.9937	1	1	1	1	1	1	1	1	1	460.495	1	211.014	1	1	1	1	1	1	1	1	1	1	1	1	1	1
Q9Y678	COPG1	1	12.3238	1	1	1	43.1483	64.1312	1	1	1	1	1	1	1	1	1	11.2501	1	26.1289	1	1	58.6904	1	19.7026	82.8728	21.7036	1	53.2658	22.3852	1	46.3322	1	1	1	1	1	1	1	47.7845	73.17	1	1	8.03012	1	35.5606	1	14.296	1
O75369	FLNB	21.5256	12.2489	29.3042	1	1	1	1	1	1	1	43.7439	24.3282	26.7397	3.48619	1	1	1	1	1	1	1	1	1	1	31.6791	1	1	10.6673	1	1	1	1	1	1	1	1	1	1	1	1	4.10303	1	1	1	1	1	1	1
Q9H0B8	CRISPLD2	1	11.8681	1	1	1	1	1	1	1	1	1	1	1	29.0921	1	1	1	1	1	1	1	1	1	13.5029	1	1	1	1	1	1	1	1	1	1	1	1	1	1	1	1	1	1	1	1	1	1	1	1
Q68DK7	MSL1	1	11.5618	1	1	1	1	1	1	1	1	1	1	1	1	1	1	1	1	1	20.1093	1	1	43.1752	1	1	1	1	1	1	1	1	1	1	1	1	1	1	1	1	1	1	1	1	1	1	1	1	1
Q09666	AHNAK	19.4618	11.4881	13.5068	11.8703	1	5.97363	17.6918	15.7264	1	1	18.0107	1	9.62976	1	3.61109	1	1	1	1	1	28.2586	1	1	1	1	27.4698	1	3.53635	1	1	1	1	1	1	1	1	1	1	1	1	1	1	1	1	1	1	1	1
O75843	AP1G2	1	11.2241	1	1	1	1	1	1	1	1	1	1	1	1	1	1	1	1	29.9951	1	1	1	1	21.3211	1	1	1	1	1	1	1	1	1	1	1	1	1	1	1	1	1	1	1	1	1	1	1	1
Q02818	NUCB1	31.0085	11.1757	1	27.9059	1	36.5637	51.512	37.038	37.7309	1	1	1	31.5159	1	1	48.3793	1	1	1	31.7473	1	13.8448	41.8544	30.03	97.6046	1	57.0986	163.444	1	45.5121	28.3394	1	34.0384	1	28.7899	64.9688	1	30.8605	1	37.3696	1	16.4858	1	14.0331	118.253	1	1	1
Q15424	SAFB	1	10.817	1	27.0861	1	1	32.7389	58.1925	1	1	1	26.1391	1	20.3428	1	1	38.1841	19.1678	1	57.1825	26.2039	10.7033	1	1	18.0887	1	1	1	1	1	39.6994	1	28.7828	1	1	16.8394	1	1	18.9292	1	1	1	1	1	1	1	1	1
P14735	IDE	1	10.4663	187.782	1	1	1	30.6736	33.776	1	1	1	1	1	1	1	1	1	1	1	1	1	1	1	1	1	1	1	1	1	1	1	1	1	1	1	1	1	1	1	1	1	1	1	1	1	1	1	1
P57764	GSDMD	1	10.4509	1	1	1	1	1	1	1	1	1	1	1	1	1	83.8765	29.2453	1	32.1419	1	1	1	1	1	1	1	1	1	40.8258	1	1	1	1	1	106.762	38.0853	1	1	1	130.449	1	1	1	1	1	1	103.533	58.6504
Q14573	ITPR3	1	9.71757	1	1	1	53.7941	40.1997	39.4081	1	1	70.8636	1	1	1	1	1	1	1	1	1	75.1571	1	1	1	1	1	1	1	1	1	1	1	1	1	1	1	1	1	1	1	1	1	1	1	1	1	1	1
P12036	NEFH	1	9.47004	1	1	1	1	1	1	1	1	1	1	1	1	1	1	1	1	1	1	1	1	1	1	1	1	1	1	1	1	1	1	1	1	1	1	1	1	1	1	1	1	1	1	1	1	1	1
Q8N2C7	UNC80	1	9.05161	1	1	1	1	8.0465	6.20242	1	1	1	8.11865	1	1	1	1	1	3.9759	1	1	1	1	1	1	1	1	1	1	1	4.42931	1	1	1	1	1	1	1	1	1	1	1	1	1	1	1	1	1	1
Q9UKV3	ACIN1	1	8.63948	1	1	1	1	1	19.4174	1	1	1	1	1	6.2009	1	1	1	1	1	1	1	1	1	1	28.5321	1	1	20.7573	1	8.72481	1	1	1	13.9843	22.6416	1	16.4447	1	1	1	1	1	1	1	1	1	1	1
Q9P2J5	LARS1	1	8.56545	1	1	1	1	1	1	1	1	1	1	24.9989	1	1	1	13.0049	1	1	1	1	36.1402	28.0559	16.8618	15.4141	1	1	30.7813	1	1	36.2249	1	10.414	1	1	14.3876	1	1	1	36.3069	1	1	1	1	1	1	1	1
Q14204	DYNC1H1	5.51377	8.17377	6.90299	7.18479	10.0859	7.91162	10.673	8.64461	8.95505	10.8873	8.07634	8.5616	12.8938	10.2957	9.94427	8.59922	10.7973	9.336	10.7781	8.26477	12.3017	10.2078	11.318	10.5867	8.1655	12.4543	9.32422	10.3839	12.7656	10.2337	11.3503	9.90277	8.91871	9.12421	9.98297	11.7532	9.52625	9.06365	8.3325	9.40761	10.0079	11.7104	6.04863	7.14354	6.96416	9.71181	9.11871	6.67895
Q7Z6I6	ARHGAP30	1	8.00465	1	1	1	1	13.4841	1	1	1	1	1	1	1	1	1	1	12.4887	28.7958	1	1	1	19.7183	20.3139	1	12.5575	8.77255	1	1	12.4518	1	5.56169	32.2324	10.7168	20.463	18.7389	1	17.3795	38.7042	1	1	1	1	1	1	1	1	1
Q16539	MAPK14	1	7.06611	1	1	1	1	1	1	1	1	1	1	1	1	1	1	92.315	1	104.282	1	74.2577	87.7093	1	1	99.5804	55.2252	1	1	1	1	1	1	1	63.2461	1	121.985	1	1	126.473	33.7684	1	104.788	1	1	1	91.6882	1	179.608
Q68DK2	ZFYVE26	1	6.01237	1	8.12318	1	1	1	11.2232	1	1	5.77356	1	1	1	1	1	1	1	1	1	1	1	1	1	1	1	1	1	1	1	1	1	1	1	1	1	1	1	1	1	1	1	1	1	1	1	1	1
Q8NF91	SYNE1	2.1523	4.53215	1	11.054	1	3.91162	4.0943	2.44543	3.39703	6.99391	4.51315	2.63451	3.81152	6.04731	1	3.17691	4.08255	3.86486	8.48176	1	1	5.5663	9.89621	3.94477	5.7388	4.32682	11.787	4.63504	1	1	4.05945	1	10.6896	1	2.88345	4.35635	7.23405	3.12962	2.82379	3.75643	2.8815	1	4.61653	3.14439	2.69476	1	4.14214	3.00035
A0A075B6P5	IGKV2-28	1	1	1	1	1	1	1	1	1	1	1	1	1	1	1	1	1	1	1	1	1	1	1	1	1	1	1	1	1	1	1	1	1	1	1	1	1	1	1	1	1	1	1	1	1	1	1	1
A0A087WSY6	IGKV3D-15	1	1	1	1	1	1	1	1	1	1	1622.07	1	1	1	1	1	1	1	1	1	1	1	1	1	1	1	1	1	1244.81	1	1	1	1	1	1	1	1	1	1	1	1	1	1	1	1	1	1	1
A0A0B4J266	TRAV41	1	1	1	1	1	1	1	1	1	1	1	1	1	1	1	1	1	1	1	1	1	1	1	1	1	1	1	1	1	1	1	1	1	1	1	1	1	1	1	1	1	377.016	1	1	1	1	1	1
A0A0B4J2D5	GATD3B	1	1	1	1	1	1	1	1	1	1	1	1	1	1	1	1	1	1	1	1	1	1078.19	200.042	1	1	1	1	433.723	1	1	1	1	1	1	1	1	1	1	1	1	1	1	1	1	1	1	232.565	1
A0A0G2JMD5	PRAMEF33	1	1	1	1	1	1	1	1	1	1	1	1	1	1	1	1	28.9614	1	1	1	1	1	1	1	1	1	1	1	1	1	1	1	1	1	1	1	1	1	1	1	1	1	1	1	1	1	1	1
A0A183	LCE6A	1	1	1	1	1	1	1	1	1	1	1	1	1	1	1	1	1	1	1	1	1	1	1	1	1	1	1	1	1	1	1	1	1	1	1	1	1	1	1	1	1	1	1	1	1	1	1	1
A0A1B0GTY4	TEX50	1	1	1	1	1	1	1	1	1	1	1	1	1	1	1	1	1	1	1	1	1	1	1	1	1	1	1	1	1	1	1	1	1	1	1	1	1	1	1	1	1	1	1	1	1	1	1	1
A0AV02	SLC12A8	1	1	1	1	1	1	1	1	1	1	1	1	1	1	1	1	1	1	1	1	1	1	1	1	1	1	1	1	1	1	1	1	1	1	1	1	1	1	1	1	1	1	1	1	1	1	1	1
A0MZ66	SHTN1	1	1	1	1	1	1	1	1	1	1	1	1	1	1	1	1	1	1	1	1	1	1	1	1	1	1	1	1	1	1	1	1	1	1	1	1	1	1	1	1	1	1	1	1	1	1	1	1
A1IGU5	ARHGEF37	1	1	1	1	1	1	6.61095	1	8.21703	1	1	6.18539	1	9.9292	1	1	1	4.99222	1	11.2932	16.3876	1	1	2.46624	1	1	1	1	1	1	1	1	1	10.2361	1	1	12.6075	1	1	1	1	1	1	1	1	1	1	1
A1L0T0	ILVBL	1	1	1	1	1	1	1	1	1	1	1	1	1	1	1	1	1	1	1	1	1	1	1	1	1	1	1	110.21	1	1	1	1	1	1	1	1	1	1	1	1	1	1	1	1	1	1	1	1
A2RRP1	NBAS	1	1	1	1	1	1	1	1	1	1	1	1	1	1	1	1	1	1	1	1	1	1	1	1	1	1	1	8.51944	1	1	1	1	1	1	1	1	1	1	1	1	1	1	1	1	1	1	1	1
A2RU30	TESPA1	1	1	1	1	1	1	1	1	1	1	1	1	1	1	1	1	1	1	145.661	1	1	1	1	1	1	1	1	279.184	1	1	1	1	1	1	1	1	55.0647	1	1	1	1	1	1	1	1	1	1	1
A2VEC9-2	SSPOP	1	1	1	1	1	1	1	1	1	1	1	1	1	1	1	1	1	1	1	1	1	1	1	1	1	1	1	1	1	1	1	1	1	1	1	1	1	1	1	1	1	1	1	1	1	1	1	1
A4D126	CRPPA	1	1	1	1	1	1	1	1	1	1	1	1	1	1	1	1	1	1	1	1	1	1	1	1	1	1	1	1	1	1	1	1	1	1	1	1	1	1	1	1	1	1	1	1	1	1	1	1
A4D1S5	RAB19	1	1	1	1	162.679	1	1	1	1	1	1	1	1	1	1	1	1	1	1	1	1	258.148	1	1	1	1	1	1	1	1	1	1	1	1	150.465	1	1	1	1	1	1	1	146.129	1	1	1	1	1
A4FU69	EFCAB5	1	1	1	1	1	1	1	1	1	1	1	1	1	1	1	1	1	1	1	1	1	1	1	1	1	1	1	1	190.648	1	1	1	1	1	1	1	1	1	1	1	1	173.206	1	1	1	1	1	1
A5YM72	CARNS1	1	1	1	1	1	1	1	1	1	1	1	1	1	1	1	1	1	1	1	1	1	1	1	1	1	1	1	1	1	1	1	1	1	1	1	1	1	1	1	1	1	1	1	1	1	1	1	1
A6NC98-5	CCDC88B	1	1	1	1	1	1	1	1	1	1404.59	1	2213.91	198.635	1	1	108.061	1	1	1	1	1	1	1	1	1	894.648	1	1	1	1	342.362	1	649.082	1	1	1	1	1	1	60.1009	1	1	1	1	1	1	1	1
A6NCE7	MAP1LC3B2	1	1	1	1	1	1	1	1	1	1	1	1	1	1	1	1	1	1	145.013	1	1	196.499	1	1	1	1	1	1	1	1	1	1	1	1	1	1	1	1	1	1	1	1	1	1	1	1	1	1
A6NCL1	GMNC	1	1	1	1	1	1	1	1	1	1	1	1	1	1	1	1	1	1	1	1	1	1	1	1	1	1	1	1	1	1	1	1	1	1	1	1	1	1	1	1	1	1	1	1	1	1	1	1
A6NHR9	SMCHD1	1	1	1	1	1	8.38655	19.453	18.1049	26.3643	28.322	5.76748	5.27741	25.1507	1	11.1468	23.0571	13.8975	35.4464	32.8535	32.4317	21.2112	19.2188	25.2811	17.0803	20.0553	9.45614	30.0193	19.5821	1	23.7501	21.9147	1	21.5876	26.2165	19.6635	16.2889	1	22.6724	1	29.8442	11.1329	1	27.1551	1	25.0875	1	1	1
A8K0Z3	WASHC1	1	1	1	1	1	1	1	1	1	1	1	1	1	1	1	1	1	1	1	1	1	1	1	1	1	1	1	1	1	1	1	1	1	1	1	1	1	1	1	1	1	1	1	1	1	1	1	1
A8K8P3	SFI1	1	1	1	1	1	1	3.91267	1	1	1	1	1	1	1	1	1	1	1	1	1	1	1	1	1	1	1	1	1	1	1	1	1	1	1	1	1	1	1	1	1	1	1	1	1	1	1	1	1
A8MQ14	ZNF850	1	1	1	1	1	1	1	1	1	1	1	1	1	1	1	1	1	1	1	1	16.5514	1	1	50.5681	1	1	1	1	1	1	1	1	1	1	1	1	1	1	1	1	1	1	1	1	1	1	1	1
A8MTQ0	NOTO	1	1	1	1	1	1	1	1	1	1	1	1	509.256	708.839	1	1	1	1	1	1	1	1	1	1	1	1	1	1	1	1	1	1	1	1	965.439	1	1	1	1	1	1	1	1	1	1	1	1	1
A8MX76	CAPN14	1	1	1	1	1	1	1	1	1	1	1	1	1	1	1	1	1	1	1	1	1	1	1	1	1	1	1	1	1	1	1	1	55.856	1	1	1	1	1	1	1	1	1	1	1	1	1	1	1
A8MXV4	NUDT19	1	1	1	1	1	1	1	1	1	1	23.2233	1	1	1	1	1	1	1	1	1	1	1	1	1	1	1	1	1	1	1	1	1	1	1	1	1	1	1	1	1	1	1	1	1	1	1	1	1
A8MZ97	C2orf74	1	1	1	1	1	1	1	1	1	1	98.387	1	1	1	1	1	1	1	1	1	1	1	1	1	1	1	1	1	1	1	1	1	1	1	1	1	1	1	1	1	1	1	1	1	1	1	1	1
B1AJZ9	FHAD1	1	1	1	1	1	1	1	1	1	1	1	1	1	1	1	1	1	1	1	1	1	1	1	1	1	1	1	1	1	1	1	1	1	1	1	1	1	1	1	1	1	1	1	1	1	1	1	1
B5ME19	EIF3CL	1	1	1	1	1	1	1	1	47.1055	1	1	22.6859	85.2117	1	1	65.1024	34.0628	38.2068	45.2271	49.948	1	1	1	39.5982	1	1	71.7668	50.6884	1	28.0562	20.4507	1	47.099	26.908	1	39.3031	1	1	33.8947	1	1	1	1	1	1	1	39.5899	1
E9PAV3	NACA	1	1	1	1	1	1	23.9928	56.0039	1	27.8106	16.6402	1	1	1	25.6794	1	1	1	1	1	1	1	1	1	33.4596	1	1	1	1	1	1	1	1	1	1	1	1	1	1	17.9204	1	1	1	1	1	1	1	1
E9PQ53	NDUFC2-KCTD14	1	1	1	1	1	1	1	1	1	1	1	1	1	1	1	1	1	1	1	1	1	1	1	1	1	1	1	183.789	1	1	1	1	1	1	1	1	1	1	1	1	1	1	1	1	1	1	1	1
H3BQJ8	LY6L	1	1	1	1	1	1	1	334.833	431.029	352.601	514.385	213.605	1	1	1	816.034	1	149.907	1	1	412.84	168.612	1	1	312.316	250.989	183.922	564.392	1	1	329.489	1	386.176	154.779	1	1	138.571	1	1	1	1	1	1	1	217.186	1	1	1
H7BZ55	CROCC2	1	1	1	1	1	1	1	1	1	1	1	1	1	1	1	1	1	1	1	1	1	1	1	1	1	1	1	1	1	1	1	1	1	1	1	1	1	1	1	1	1	1	1	1	1	1	1	1
L0R6Q1	SLC35A4	1	1	1	1	1	1	1	1	1	1	1	1	1	1	1	1	1	1	1	1	1	1	1	1	1	1	1	1	1	1	1	1	1	1	1	1	1	1	1	1	1	1	1	1	1	1	1	1
O00116	AGPS	1	1	1	1	1	1	1	1	1	1	1	1	1	1	1	1	56.2796	1	1	1	1	1	1	1	1	1	1	1	1	1	1	1	1	1	1	1	1	1	1	1	1	1	1	1	1	1	1	1
O00139	KIF2A	1	1	1	1	1	1	1	1	1	1	1	1	1	1	1	1	1	1	1	1	1	1	1	1	1	1	1	1	1	1	1	1	1	1	1	1	1	1	1	1	1	1	1	1	1	1	1	1
O00154	ACOT7	1	1	1	1	1	1	1	1	1	1	1	1	1	1	1	1	1	1	1	1	1	1	1	1	1	1	1	1	1	1	1	1	1	1	1	1	1	1	1	1	1	1	1	1	1	1	1	1
O00159	MYO1C	1	1	1	10.696	1	1	1	1	1	62.0568	1	82.1862	1	1	1	1	1	1	46.4426	1	28.924	59.088	1	1	1	1	1	48.0275	1	1	1	1	1	40.9053	33.5796	1	1	1	1	1	1	36.5011	1	1	1	1	1	37.3832
O00165	HAX1	1	1	1	1	1	1	1	1	1	1	1	1	1	1	1	1	1	1	1	1	1	1	1	1	1	1	1	1	1	1	1	1	1	1	1	1	1	1	1	1	1	1	1	1	1	1	1	1
O00178	GTPBP1	1	1	1	1	400.024	1	1	1	1597.73	1	1	1085.47	2736.93	1	1	1	1	1	1	1	1	1	1	1	1	1	1	1	1	1	1	1	1	1	1	1	1	1	1	1	1	1	760.918	1	1	1	1	1
O00182	LGALS9	8.81783	1	1	1	1	1	1	51.9523	1	1	1	1	1	1	1	1	1	1	1	1	1	1	1	1	1	1	1	1	1	1	112.13	1	1	1	1	1	1	1	1	1	1	1	1	1	1	1	1	1
O00194	RAB27B	1	1	1	1	1	1	1	1	1	1	1	1	1	1	1	1	1	1	1	1	1	1	1	1	1	1	1	1	1	1	1	1	1	1	1	1	1	1	1	1	1	1	1	1	1	1	1	1
O00204	SULT2B1	1	1	1	1	1	1	1	1	1	1	1	1	1	1	1	1	1	1	1	1	1	1	1	1	1	1	1	1	1	1	1	1	1	1	1	1	1	1	1	1	1	1	1	1	1	1	1	1
O00232	PSMD12	1	1	47.2465	1	1	1	1	1	1	1	1	1	1	1	1	1	1	1	1	1	1	19.5349	1	1	104.29	42.4016	1	22.6124	1	1	60.842	1	1	1	1	74.8971	1	1	1	1	1	111.942	1	1	1	1	1	1
O00233	PSMD9	1	1	1	1	1	271.701	145.16	322.995	555.934	1	169.248	402.174	565.334	1	1	1	332.648	236.27	493.631	33.573	166.877	175.041	1	571.141	277.377	370.903	1	293.646	1	1	350.645	1	454.152	223.983	331.01	144.859	507.212	1	153.677	438.051	1	1	1	441.403	1	1	1	1
O00241	SIRPB1	1	1	1	1	1	1	1	1	1	1	1	1	1	1	1	1	43.5136	36.6821	1	1	1	40.8384	79.1119	1	57.1548	1	1	1	1	1	1	1	1	1	1	60.1533	1	33.482	75.8435	1	1	1	1	1	93.4159	1	1	1
O00264	PGRMC1	1	1	1	1	1	1	1	1	1	1	1	1	1	1	1	1	1	1	1	36.93	1	124.281	1	1	1	1	1	226.034	1	1	1	1	1	1	1	1	1	1	1	1	1	1	1	1	1	1	1	1
O00308	WWP2	1	1	1	1	1	1	1	1	1	1	1	1	1	1	1	1	1	1	383.023	1	1	1	245.931	1	1	1	1	1	1	1	209.888	1	1	1	1	1	1	1	350.046	160.457	1	1	1	1	1	1	230.137	1
O00329	PIK3CD	1	1	1	1	1	1	1	1	1	1	1	1	1	1	1	1	1	1	1	1	1	1	1	1	1	1	1	1	1	1	27.8237	1	1	1	1	24.9239	1	1	8.96899	49.126	1	1	1	1	1	1	1	1
O00330	PDHX	1	1	1	1	1	1	1	1	1	1	1	1	1	1	1	1	1	1	1	1	1	1	1	1	1	1	1	54.6996	1	1	1	1	1	1	1	1	1	1	1	1	1	1	1	1	1	1	1	1
O00429	DNM1L	1	1	13.9759	1	1	1	1	1	1	1	54.2914	67.7324	92.1411	1	67.2903	1	18.6287	21.3417	1	101.304	1	49.6949	77.039	26.7626	13.7108	54.943	93.9709	61.1384	72.1241	65.8779	50.2951	1	1	1	51.9258	55.9179	83.183	30.9744	57.8848	70.2558	1	1	37.9106	32.4645	35.8775	1	21.0159	1
O00445-2	SYT5	1	1	1	1	1	1	1	1	1	1	1	1	1	1	1	1	1	1	44.6116	1	1	1	1	1	1	1	1	1	1	1	1	1	1	1	1	19.9304	1	1	1	1	1	1	1	1	1	1	1	1
O00461	GOLIM4	1	1	1	1	1	1	1	1	1	1	1	1	1	1	1	1	1	1	1	1	1	1	1	1	1	1	1	96.9382	1	1	1	1	1	1	1	1	1	1	1	1	1	1	1	1	1	1	1	1
O00462	MANBA	1	1	1	1	1	1	1	1	1	1	1	1	1	1	1	1	1	1	1	1	1	1	1	1	1	1	1	1	1	1	1	1	1	1	1	1	1	1	1	1	1	1	1	1	1	1	1	1
O00469	PLOD2	1	1	1	1	1	1	1	1	1	1	1	1	1	1	1	1	1	1	1	1	1	1	1	1	1	1	1	19.9336	1	1	1	1	1	1	1	1	1	1	1	1	1	1	1	1	1	1	1	1
O00479	HMGN4	1	1	1	2805.77	1	1	1	1	1	1	1	1	1	1	1	1	1	1041.74	1	1	1	1334.64	1	1	799.714	1	1	1	1	1	1	1	1	1544.51	1	1149.65	627.941	1	1	1	1	1	1	1	1	1	1	1
O00487	PSMD14	1	1	1	37.5147	1	1	152.637	255.691	148.746	193.164	1	1	84.7193	1	1	74.928	177.054	1	1	1	1	279.76	180.974	245.958	147.243	167.454	118.778	477.787	366.361	203.572	199.839	1	125.488	1	170.03	1	164.185	131.911	217.108	228.56	1	1	1	113.554	149.076	1	174.054	102.553
O00501	CLDN5	1	1	1	1	1	1	1	1	1	1	1	1	1	1	1	1	1	1	1	1	1	1	1	1	1	1	1	1	1	1	1	1	1	1	1	1	1	1	1	1	1	1	1	1	1	1	1	1
O00560	SDCBP	1	1	1	1	1	1	1	75.9152	1	1	163.08	1	1	1	130.57	1	63.2864	1	1	188.712	1	122.294	1	100.475	1	32.7851	1	1	1	1	228.996	1	1	1	206.438	191.172	101.446	1	267.671	606.781	1	1	1	1	1	1	1	1
O00571	DDX3X	11.5043	1	1	1	1	1	142.012	247.469	159.053	236.085	230.642	397.607	121.387	233.958	131.988	182.885	202.256	211.744	189.351	256.025	186.137	110.45	226.836	246.946	162.056	186.262	84.5933	217.434	263.668	105.034	134.996	67.1547	166.883	81.9504	108.233	93.7832	115.303	196.697	104.289	55.5526	1	344.642	1	83.2575	95.0793	170.96	211.854	133.185
O00584	RNASET2	1	1	1	1	1	1	1	1	1	1	1	1	1	1	1	1	1	1	1	1	53.3496	65.263	1	1	1	1	1	1	1	1	1	1	1	1	1	1	1	1	1	1	1	1	1	1	1	1	1	1
O00592	PODXL	1	1	1	1	1	1	1	1	1	1	1	1	1	1	1	1	1	1	1	1	1	1	1	1	1	1	1	1	1	1	1	1	1	1	1	1	1	1	1	1	1	1	1	1	1	1	1	1
O00602	FCN1	1	1	1	113.99	1	1	1	1	51.1847	1	1	1	1	1	1	1	1	1	67.2303	1	1	1	1	1	1	1	1	96.5286	1	1	1	1	1	1	1	1	1	1	1	1	1	1	1	1	1	1	1	1
O00757	FBP2	1	1	1	1	1	1	1	1	1	1	1	1	1	1	1	1	1	1	178.921	1	1	1	1	1	1	1	1	1	1	1	1	1	1	1	1	1	1	1	1	1	1	1	1	1	1	1	1	1
O00763	ACACB	1	1	1	1	1	1	1	24.7583	1	19.0856	20.591	1	1	27.7254	1	1	28.1994	1	1	1	1	27.2965	1	1	1	1	1	1	1	1	1	1	17.8926	1	1	25.1273	1	1	21.1604	1	1	1	1	1	1	1	1	1
O14503	BHLHE40	1	1	1	1	1	1	1	1	1	1	1	1	1	1	1	1	1	1	1	1	1	1	1	1	1	1	1	1	1	1	1	1	1	1	1	1	1	1	1	1	1	1	1	1	1	1	1	1
O14514	ADGRB1	1	1	1	1	1	1	1	1	1	45.1276	1	56.3408	1	1	1	1	1	1	8261.22	1	1	1	1	1	6624.92	1	1	1	1	1	5896.14	1	1	1	4797.95	955.842	1	1	1	47.6745	1	1	8403.76	1	1	1	1	1
O14545	TRAFD1	79.3558	1	1	1	1	1	1	1	1	1	1	1	1	1	1	29.5135	1	1	1	1	1	1	1	1	1	1	1	1	1	1	1	1	1	1	1	1	1	1	1	1	1	1	1	1	1	1	1	1
O14556	GAPDHS	1	1	1	1	1	1	1	1	1	114.831	1	1	873.947	1	1	1	1	1	1	1	1	160.932	1	1	1	1	1	1	1	1	144.492	1	1	1	1	185.339	1	1	1	1	1	1	177.269	1	1	124.375	1	1
O14617	AP3D1	1	1	1	1	1	1	1	1	1	1	1	1	1	1	1	1	1	1	1	1	1	1	1	1	1	1	1	22.2474	1	1	1	1	1	1	1	1	1	1	1	1	1	1	1	1	1	1	1	1
O14646	CHD1	1	1	1	1	1	1	1	1	1	1	1	1	76.9156	1	1	1	1	1	1	1	1	1	1	1	1	1	1	1	1	1	1	1	1	1	1	1	1	1	1	1	1	1	1	1	1	1	1	1
O14656	TOR1A	1	1	1	1	1	1	204.716	214.439	1	1	1	1	146.813	1	1	218.301	1	128.918	1	142.671	1	1	1	1	179.175	1	1	1	1	1	1	1	1	1	1	1	1	1	1	1	1	1	1	1	115.326	1	1	1
O14735	CDIPT	1	1	1	1	1	1	268.472	1	1	170.996	28.5784	1	1	1	1	183.722	1	1	1	1	1	360.407	1	1	1	1	1	272.941	545.723	1	1	1	1	1	90.1444	29.4472	1	1	1	1	1	1	414.874	1	1	1	1	337.669
O14737	PDCD5	1	1	1	1	1	415.908	1	1	736.629	195.97	1	328.313	543.501	1	1	1	120.182	1	1	1	1	190.126	334.471	163.286	121.752	1	1	1	1	1	1	1	1	261.327	1	251.83	1	1	1	1	1	1	1	1	1	1	1	1
O14744	PRMT5	1	1	1	21.1379	1	1	1	1	1	1	564.327	1	1	1	1	1	1	1	1	1	1	1	1	1	1	1	1	1	1	1	1	1	1	1	1	1	1	1	1	1	1	1	1	1	1	1	1	1
O14787-2	TNPO2	1	1	1	1	1	1	1	181.837	260.638	254.576	1	119.981	116.526	170.761	1	167.524	1	1	168.713	152.31	77.6766	299.317	1	223.457	1	1	1	240.644	35.9726	1	257.465	133.607	1	205.024	256.62	229.812	198.455	220.56	1	177.506	1	62.039	89.5566	141.25	122.7	1	193.534	1
O14791	APOL1	582.647	1	1	1	479.503	1	1	1	394.719	1	1	760.609	1	1	1	142.067	1	1	1	1	1	1	1	1	1	1	1	1	1	1	1	1	1	1	1	1	1	1	1	1	1	1	1	1	1	1	1	1
O14830	PPEF2	1	1	1	1	1	1	1	1	1	1	1	1	1	1	1	1	1	1	1	1	1	1	1	1	1	1	1	1	1	1	1	1	1	1	1	1	1	1	1	1	1	1	1	1	1	1	1	1
O14879	IFIT3	1	1	1	1	1	1	1	1	1	1	1	1	1	1	1	1	1	1	1	1	1	1	1	1	1	1	1	1	1	1	1	1	1	1	1	1	1	1	1	1	1	1	1	1	1	1	1	1
O14880	MGST3	325.748	1	1	1	1	1	1	1	1	464.608	530.279	1	1	181.213	1	1	1	1	1	354.367	527.879	4789.7	1	1	403.73	531.35	1	1498.24	763.409	1	1	1	1	1	1	259.421	244.275	1	503.18	1	1	251.24	1261.94	1	1	1	1	1
O14979	HNRNPDL	1	1	1	1	1	1	1	1	1	1	1	1	1	1	1	1	1	1	1	1	1	1	1	1	577.703	1	1	1	1	1	1	1	1	1	1	1	1	1	1	1	1	1	1	1	1	1	1	1
O14980	XPO1	1	1	1	1	1	1	1	1	1	1	25.2883	1	1	1	1	1	1	1	1	1	1	33.6919	1	1	20.6613	1	1	1	1	1	1	1	1	1	1	43.0206	1	1	42.0606	1	1	1	1	1	1	1	1	1
O15013	ARHGEF10	1	1	1	1	1	1	1	1	1	1	1	1	1	1	1	1	1	336.308	1	1	1	1	1	1	1	1	1	1	283.907	1	1	1	1	1	1	130.961	233.789	1	1	265.754	1	1	1	1	1	1	1	1
O15027	SEC16A	1	1	1	1	1	1	1	18.6253	42.289	1	24.6495	1	17.4033	24.4068	1	1	48.525	1	8.56292	1	1	36.9566	1	1	29.8904	1	1	21.2178	1	1	26.4908	1	42.289	18.6661	1	29.3097	1	1	1	9.63057	1	1	1	1	1	1	1	1
O15050	TRANK1	1	1	1	1	1	1	1	1	1	1	1	1	1	1	1	1	1	8.02125	1	1	1	1	1	1	1	1	1	1	1	1	10.7719	1	14.6558	1	1	1	1	1	46.6135	1	1	1	1	11.8201	1	1	1	1
O15061	SYNM	1	1	1	1	1	1	1	1	1	1	1	1	1	1	1	1	1	1	1	1	1	1	1	1	1	1	1	1	1	1	1	1	1	1	1	1	1	1	1	1	1	1	1	1	1	1	1	1
O15062	ZBTB5	1	1	1	1	1	1	1	1	1	1	1	1	1	1	1	1	1	1	1	1	1	1	1	1	1	1	1	1	1	1	1	1	1	1	1	1	1	1	1	1	1	1	1	1	1	1	1	1
O15063	GARRE1	1	1	1	1	1	1	1	38.5203	1	1	1	1	1	1	1	1	1	1	1	1	1	1	1	1	60.3863	1	39.2166	55.1788	115.019	1	52.6818	1	1	1	1	1	1	1	1	1	1	1	1	1	1	1	1	1
O15067	PFAS	1	1	1	1	1	1	39.6847	1	1	40.6591	1	1	742.688	1	1	45.0936	1	1	9.54475	9.16196	11.7027	1	1	1	42.931	1	35.4118	1	1	1	29.228	31.0236	1	1	1	1	11.0523	1	1	1	1	1	1	1	51.4637	1	1	1
O15118	NPC1	1	1	1	1	1	1	36.8775	13.1232	1	1	55.2908	1	1	1	1	1	1	1	1	1	1	1	1	1	1	1	1	1	1	1	1	1	1	1	1	1	1	1	1	1	1	1	1	1	1	1	1	1
O15127	SCAMP2	1	1	1	1	1	1	1	1	153.548	1	68.087	1	87.5803	1	1	89.5337	1	1	152.306	1	1	127.398	119.882	96.4308	1	55.382	1	1	1	1	1	1	1	1	1	151.987	1	1	75.0682	1	1	1	1	1	403.086	1	1	1
O15178	TBXT	1	1	1	1	1	1	1	1	1	1	1	1	1	1	1	1	1	1	1	1	1	1	1	1	1	1	1	1	1	1	1	1	1	1	1	1	1	1	1	1	1	1	1	1	1	1	1	1
O15240	VGF	1	1	1	1	1	1	81.3623	347.5	1	1	1	1	1	1	1	1	1	1	1	1	1	1	1	1	1	1	1	1	1	1	1	1	1	1	1	1	1	1	1	1	1	8.75795	1	1	1	1	1	1
O15254	ACOX3	1	1	1	1	1	1	1	1	1	1	1	1	1	1	1	1	1	1	1	1	1	1	1	1	1	1	1	1	1	1	1	1	1	1	1	1	1	1	1	1	1	1	1	1	1	1	1	1
O15260	SURF4	1	1	1	1	1	1	1	1	1	1	1	1	1	1	1	1	1	1	1	1	1	414.122	1	1	1	1	1	1	1	1	207.908	1	1	1	1	704.41	1	1	1	1	1	1	1	1	1	1	1	1
O15347	HMGB3	669.355	1	1	1	1	1022.22	4401.4	1	1	3144.07	4274.76	1	1297.97	1054.17	1	4407.08	2247.66	1	1298.54	1	789.246	1	1	1	1	1730.88	1131.78	1	1	1	8977.5	922.712	1833.6	861.125	1	1218.11	582.49	426.524	1085.5	1	1	1	3707.74	1	1982.69	1	1	1
O15372	EIF3H	144.619	1	1	1	1	1	266.184	1	154.23	229.897	1	155.232	344.122	1	1	1	1	194.963	287.177	1	152.408	1	1	1	277.146	1	1	159.145	520.041	251.04	205.318	75.7504	1	119.643	160.629	1	335.527	1	1	1	1	1	151.33	1	1	1	247.831	1
O15427	SLC16A3	1	1	1	1	1	98.0241	1	60.6309	93.1528	1	1	41.6406	62.9489	1	57.2502	71.597	79.9279	1	144.591	1	71.7376	72.6815	1	1	67.3616	1	61.5116	55.5458	1	1	1	1	48.3309	68.3989	42.0974	154.742	1	1	195.793	153.533	1	45.9381	1	69.1844	112.037	1	17.635	1
O15460	P4HA2	1	1	1	1	1	1	1	1	1	1	1	1	1	1	1	1	1	1	1	1	1	1	1	1	1	1	1	1	1	1	1	1	1	1	1	1	1	1	1	1	1	1	1	1	1	1	1	1
O15498	YKT6	1	1	1	1	1	1	506.064	1	1	1	1	1	1	269.239	1	324.905	1	1	1	1	1	125.523	1	1	142.675	1	1	1	1	1	324.592	163.234	1	1	1	1	259.304	1	1	1	1	1	1	1	307.717	1	203.136	1
O15523	DDX3Y	165.213	1	1	1	1	1	1	1	1	653.643	1	1	1	1	1	1	1	1	1	1	1	1	1	1	1	1	1	848.273	2562.86	1	574.99	1	1	1	1	1	1	1	1	1	1	1	1	1	1	1	1	1
O15525	MAFG	1	1	1	1	1	1	1	1	1	1	1	1	1	1	1	1	1	1	1	1	1	1	1	1	1	1	76.5007	1	1	1	1	1	1	1	1	132.197	1	1	1	1	1	1	1	1	1	1	64.4845	1
O15553	MEFV	1	1	1	1	1	7.56785	41.4916	1	35.7182	91.3387	1	1	1	1	1	67.8007	1	1	1	1	103.596	1	1	75.7321	83.9384	54.0168	60.5028	13.6017	1	1	57.1621	1	104.401	1	57.4461	39.1684	60.6517	38.9574	1	87.9789	1	1	1	1	109.575	1	142.556	1
O43169	CYB5B	1	1	1	1	1	1	1	1	1	1	1	1	1	1	1	1	1	1	1	1	1	1	1	1	1	1	1	1	1	1	115.859	1	1	1	1	1	1	1	1	1	1	1	1	1	1	1	1	1
[truncated: 1,680 more rows]
[truncated: 229 more columns]
