# Supplementary material for: Single cell proteomic analysis defines discrete neutrophil functional states in human glioblastoma
Source: Nat Commun. 2025 Dec 15;17:621. doi: 10.1038/s41467-025-67367-3 (PMC12816625; doi:10.1038/s41467-025-67367-3)
Supplement: Supplementary file 7 — Source data [file 41467_2025_67367_MOESM7_ESM.xlsx]

## Sheet: Figure1c
Proteins Identified
Bulk	Mini-bulk	Single cell
5334	3082	1028
5479	3243	1221
5491	3206	761
5449	3158	1006
5504	3308	564
5620	2943	1164
5452	2995	1284
5497	3021	1306
5388	3145	1171
5509	3185	1158
5423	3150	1304
5479	3087	1162
5454	3075	1339
5425	3161	1043
5423	3103	800
	2941	1216
	3054	1199
	2941	1015
	2971	1272
	2670	1065
	2974	1210
	3055	1426
	3019	1277
	2966	1185
	2738	1253
	2897	1109
	2904	1172
	2959	1628
	2966	771
		995
		1294
		754
		1114
		1004
		1155
		1287
		1104
		948
		1256
		1177
		520
		723
		1001
		918
		1157
		504
		1107
		781
		1202
		1143
		1266
		1205
		1317
		1158
		1104
		1152
		1131
		1320
		1202
		951
		992
		1178
		1033
		1335
		898
		1166
		977
		1173
		1035
		1343
		1375
		1082
		1170
		1218
		1091
		1200
		1166
		1049
		1148
		1271
		1207
		1129
		1293
		1179
		1427
		1116
		1041
		1043
		1499
		1108
		1129
		1538
		1088
		1153
		956
		1334
		959
		1045
		892
		1313
		1221
		1060
		1146
		1174
		637
		912
		997
		1320
		1391
		1158
		1223
		855
		1154
		1193
		1307
		1259
		1408
		1251
		746
		1222
		1237
		1345
		1156
		1077
		1274
		1317
		1108
		1069
		1381
		1174
		1230
		1220
		1181
		1344
		1166
		1226
		1183
		799
		1031
		733
		744
		458
		464
		616
		516
		701
		671
		971
		480
		587
		721
		726
		455
		888
		711
		731
		1029
		715
		1169
		505
		1068
		1073
		658
		1075
		1003
		948
		965
		505
		827
		919
		919
		1043
		782
		422
		836
		1045
		1042
		923
		970
		980
		488
		1066
		1182
		562
		1354
		1518
		1317
		1197
		1228
		1068
		1110
		1302
		1003
		1227
		1221
		1312
		1112
		1185
		1319
		1258
		1127
		1303
		1229
		1268
		1099
		1279
		1083
		1155
		573
		1112
		1242
		1184
		1117
		1323
		1288
		1115
		1122
		1207
		1176
		1196
		1272
		1183
		1175
		954
		1294
		1246
		874
		1187
		702
		1190
		1213
		1081
		1205
		1059
		1210
		1249
		1336
		1104
		1222
		1153
		1191
		1175
		1000
		1200
		1242
		844
		1127
		860
		976
		1034
		994
		1146
		1156
		1128
		1266
		1256
		1008
		1245
		1157
		1010
		1294
		1079
		1272
		1192
		952
		1070
		1111
		1169
		1058
		1136
		1130
		1087
		1232
		1001
		998
		873
		850

## Sheet: Figure 1d&e
Estimated median copy numbers based on the bulk data.
Protein.IDs	Gene	Detected mini-bulk	Detected SCP	Median_copies_bulk
A0A0A0MRZ8;P04433	IGKV3D-11		yes	1267
A0A0B4J2D5;P0DPI2	GATD3B		yes	51408
A0A075B6H7;A0A0C4DH55;P01624	IGKV3-7		yes	4051
A0A075B6K5;P80748	IGLV3-9			661
A0A075B6P5;A0A075B6S2;A0A075B6S6;A0A087WW87;A0A0A0MRZ7;A2NJV5;P01614;P01615;P06310	IGKV2-28		yes	4403
A0A075B759;F5H284;P0DN26;Q9Y536	PPIAL4E			2218
A0A494C071	PWWP4			243
A0AV96;A0AV96-2	RBM47			2712
A0AVT1	UBA6	yes	yes	32611
A0FGR8-2	ESYT2			25971
A0JNW5	BLTP3B	yes		387
A0M8Q6	IGLC7
A1L0T0	ILVBL	yes	yes	7436
A1L390;A1L390-3	PLEKHG3			340
A2A3N6	PIPSL			201
A2AJT9;A2AJT9-2;A2AJT9-3	BCLAF3
A2RRP1	NBAS		yes	2332
A2RUS2;A2RUS2-2	DENND3	yes		9214
A2VDJ0;A2VDJ0-2;A2VDJ0-3;A2VDJ0-5;A2VDJ0-6	TMEM131L			113.5
A3KMH1;A3KMH1-3	VWA8			16
A3KN83;A3KN83-2;A3KN83-3	SBNO1			648
A4D1E1;Q7Z570;Q9UKJ3;Q9UKJ3-2	ZNF804B			42.5
A4D1P6	WDR91			4129
A4D1S5	RAB19	yes	yes	29949
A4D2G3	OR2A25			320.5
A5D8V6	VPS37C			3066
A5PLN9-2;A5PLN9-4	TRAPPC13			7512
A5YKK6	CNOT1			1922
A6NC98	CCDC88B	yes	yes	57561
A6NCE7;Q9GZQ8	MAP1LC3B2	yes	yes	8666
A6NDG6	PGP	yes	yes	36693
A6NDU8	RIMOC1			3302
A6NFI3	ZNF316
A6NHL2;A6NHL2-2	TUBAL3			6245
A6NHQ2	FBLL1			14699.5
A6NHR9	SMCHD1	yes	yes	40413
A6NHX0	CASTOR2			196
A6NI73;A6NI73-2	LILRA5			13364
A6NI79	CCDC69			1736
A6NIH7	UNC119B	yes		6773
A6NJG2	SOWAHD	yes		2402
A6NM28	ZFP92	yes		35
A6NMY6	ANXA2P2			3355
A7E2V4;A7E2V4-3;A7E2V4-4;A7E2V4-5	ZSWIM8			148
A7MCY6	TBKBP1			46
A8CG34	POM121C			512
A8MTL9	HMSD			1335
A8MVS5	HIDE1	yes		22721
A8MW92-2	PHF20L1			1256
A8MWD9;P62308	SNRPGP15	yes		213203
A8MXV4	NUDT19	yes	yes	5223
A8MZA4;H0YM25;P0DX00;P0DX01	GOLGA6L6			46
B0I1T2	MYO1G	yes	yes	116918
B2RTY4;B2RTY4-2;B2RTY4-4	MYO9A			559
B2RXH4	BTBD18			32651
B6A8C7;B6A8C7-2	TARM1			11225
B7ZAQ6;B7ZAQ6-2;B7ZAQ6-3;P0CG08	GPR89A			1804
B9A064;P0CG04;P0DOX8	IGLL5	yes	yes	3260.5
C4AMC7;Q6VEQ5	WASH3P	yes		9150
E9PAV3;E9PAV3-2;Q13765	NACA		yes	3584
E9PRG8	C11ORF98	yes		2888
G9CGD6;G9CGD6-2;Q8WWN9;Q8WWN9-2	CNK3/IPCEF1			9374
L0R6Q1	SLC35A4	yes	yes	1828
O00116	AGPS	yes	yes	27048
O00139-2	KIF2A		yes	6410
O00142;O00142-2;O00142-3;O00142-6	TK2			1535
O00148	DDX39A	yes	yes	274863
O00151	PDLIM1	yes		655
O00154;O00154-4;O00154-6;O00154-7	ACOT7		yes	1704
O00160	MYO1F	yes	yes	449758
O00161	SNAP23	yes	yes	27908
O00170	AIP	yes		15869
O00178	GTPBP1	yes	yes	12249
O00182;O00182-2;O00182-3;O00182-6	LGALS9	yes	yes	2961
O00186	STXBP3	yes		10844
O00189	AP4M1			5199
O00193	SMAP			8405
O00203;O00203-3	AP3B1		yes	29511
O00206;O00206-2;O00206-3	TLR4
O00214;O00214-2	LGALS8	yes		3751
O00217	NDUFS8			6254
O00221	NFKBIE	yes		271.5
O00231;O00231-2	PSMD11	yes	yes	47584
O00232	PSMD12		yes	54995
O00233	PSMD9		yes	141470
O00241	SIRPB1	yes	yes	21045
O00244	ATOX1	yes		54274
O00255;O00255-2;O00255-3	MEN1			1299
O00258;O00258-2	GET1			288.5
O00264	PGRMC1	yes	yes	18878
O00267;O00267-2	SUPT5H			8695
O00268	TAF4			360
O00273;O00273-2	DFFA	yes		1024
O00287	RFXAP
O00291;O00291-4	HIP1			7294
O00299	CLIC1	yes	yes	2001305
O00303	EIF3F			6452
O00308;O00308-2	WWP2		yes	3629
O00329	PIK3CD	yes	yes	19301
O00391	QSOX1		yes	98297
O00399	DCTN6	yes		16980
O00400	SLC33A1			818
O00410;O00410-3	IPO5	yes		13418
O00422;O00422-2	SAP18	yes		36580
O00423;O00423-3	EML1			183
O00429	DNM1L		yes	18883
O00442	RTCA			18391
O00453;O00453-10	LST1		yes	73753
O00459	PIK3R2			653.5
O00462	MANBA	yes	yes	22231
O00471	EXOC5			12867
O00479	HMGN4	yes	yes	116338
O00483	NDUFA4	yes	yes	43523
O00487	PSMD14	yes	yes	19736
O00505	KPNA3	yes		6690
O00519	FAAH			2267
O00560	SDCBP		yes	5296
O00560-2	SDCBP		yes	254957
O00562;O00562-2	PITPNM1	yes		3782
O00567	NOP56	yes	yes	17541
O00571;O00571-2	DDX3X		yes	13837
O00584	RNASET2	yes	yes	80081
O00602	FCN1	yes	yes	698287
O00629	KPNA4	yes		10652
O00635	TRIM38	yes		4322
O00716;O00716-2	E2F3	yes		597
O00743	PPP6C		yes	64732
O00746;O00746-2	NME4			1131
O00754;O00754-2	MAN2B1	yes	yes	29347
O00757	FBP2	yes	yes	6147
O00763;O00763-2;O00763-3	ACACB		yes	367
O00764	PDXK	yes	yes	373021
O14497	ARID1A	yes		1183
O14519;O14519-2;O75956	CDK2AP1			1034
O14521;O14521-2;O14521-4	SDHD			484
O14523;O14523-2	C2CD2L			21644
O14526;O14526-2	FCHO1			2699
O14530;O14530-2	TXNDC9			680
O14545	TRAFD1	yes	yes	4015
O14548	COX7A2L	yes	yes	11130
O14562	UBFD1			3900
O14569	CYB561D2			5915
O14579	COPE			28634
O14595	CTDSP2			296
O14602	EIF1AY			57773
O14617-5	AP3D1	yes	yes	17327
O14618	CCS	yes		8435
O14633;Q5TA81	LCE2B
O14646;O14646-2	CHD1		yes	73
O14647;O14647-2	CHD2			357
O14653;O14653-2;O14653-3	GOSR2			1465
O14656	TOR1A	yes	yes	24673
O14657	TOR1B	yes	yes	5203
O14662;O14662-2;O14662-4;O14662-5;O14662-6	STX16			683
O14672	ADAM10			44858
O14683	TP53I11	yes		66857
O14684	PTGES			2853
O14686;O14686-3	KMT2D			71
O14709	ZNF197
O14715;Q99666	RGPD8			615
O14727-2;O14727-3	APAF1		yes	126
O14727;O14727-4	APAF1		yes	71419
O14730;O14730-2	RIOK3			928
O14732;O14732-2	IMPA2	yes	yes	19710
O14733;O14733-2;O14733-3;O14733-4	MAP2K7	yes		617
O14734	ACOT8			63545
O14735;O14735-3	CDIPT	yes	yes	36024
O14737	PDCD5	yes	yes	12632
O14744	PRMT5		yes	13107
O14745	NHERF1	yes	yes	328324
O14772	FPGT			4574
O14773	TPP1			104165
O14776;O14776-2	TCERG1	yes		11308
O14787	TNPO2		yes	2188
O14798	TNFRSF10C			29986
O14818	PSMA7	yes	yes	442700
O14828;O14828-2	SCAMP3	yes		6095
O14841	OPLAH			7505
O14867	BACH1	yes		588
O14879	IFIT3		yes	6824
O14880	MGST3	yes	yes	37530
O14907	TAX1BP3			1325
O14910	LIN7A			2942
O14920	IKBKB			7076
O14929	HAT1			2672
O14933	UBE2L6			5958
O14949	UQCRQ	yes	yes	40825
O14950;P19105	MYL12B	yes	yes	3764820
O14957	UQCR11			2286.5
O14964	HGS			20469
O14966	RAB29	yes		39284
O14972	VPS26C			12429
O14974	PPP1R12A		yes	43402
O14975	SLC27A2			17951
O14976	GAK	yes		20702
O14979	HNRNPDL		yes	86594
O14980	XPO1	yes	yes	35426
O14981	BTAF1			25
O15027;O15027-2;O15027-3;O15027-4;O15027-5	SEC16A	yes	yes	2651
O15033;O15033-2	AREL1			137
O15037	KHNYN			553.5
O15040	TECPR2			3245
O15042;O15042-2	U2SURP	yes		4584
O15047	SETD1A	yes		155
O15050	TRANK1		yes	932
O15054;O15054-1	KDM6B			48.5
O15067	PFAS	yes	yes	7403
O15078	CEP290			235.5
O15084;O15084-1;O15084-2;O15084-4	ANKRD28			97
O15085;O15085-2	ARHGEF11			658
O15091;O15091-2;O15091-4	PRORP			21
O15111	CHUK	yes		6466
O15116	LSM1	yes		7810
O15117-2;O15117-3	FYB1	yes	yes	22114
O15118	NPC1		yes	557
O15120	AGPAT2	yes		14702
O15121	DEGS1	yes		7714
O15126	SCAMP1	yes		2589
O15127	SCAMP2	yes	yes	58623
O15143	ARPC1B	yes	yes	1255607
O15144	ARPC2	yes	yes	2948348
O15145	ARPC3	yes	yes	1746978
O15155;O15155-2	BET1			616
O15156;O15156-2	ZBTB7B	yes		1402
O15162;O15162-2	PLSCR1	yes	yes	273951
O15173;O15173-2	PGRMC2	yes	yes	22146
O15211	RGL2			1735
O15212	PFDN6	yes		34128
O15228;O15228-2	GNPAT			3036
O15231-2;O15231-3	ZNF185			1326
O15234	CASC3	yes		129.5
O15243	LEPROT			1043
O15254	ACOX3		yes	2342
O15258	RER1			40383
O15260	SURF4		yes	79608
O15264	MAPK13			5695
O15269	SPTLC1	yes		9217
O15270	SPTLC2			4587
O15294;O15294-3	OGT			1167
O15296;O15296-3	ALOX15B
O15305	PMM2	yes		23889
O15321;O15321-2	TM9SF1			246
O15347	HMGB3	yes	yes	1321473
O15355	PPM1G	yes		7836
O15357	INPPL1			5521
O15371;O15371-2;O15371-3	EIF3D	yes		24616
O15372	EIF3H	yes	yes	29652
O15379;O15379-2	HDAC3			3327
O15382	BCAT2			6871
O15389	SIGLEC5	yes		46611
O15397	IPO8	yes		401
O15400;O15400-2	STX7	yes	yes	141465
O15427	SLC16A3	yes	yes	45800
O15431	SLC31A1			8406
O15498	YKT6	yes	yes	35896
O15511	ARPC5	yes	yes	2289659
O15514	POLR2D			6145
O15519;O15519-10;O15519-11;O15519-12;O15519-13;O15519-14;O15519-2;O15519-5;O15519-6;O15519-8;O15519-9	CFLAR			532
O15523;O15523-2	DDX3Y	yes	yes	52085
O15525	MAFG	yes	yes	21975
O15530;O15530-3	PDPK1	yes		19493
O15533;O15533-3	TAPBP		yes	35123
O15541	RNF113A			750
O15552	FFAR2	yes		11398
O15553	MEFV	yes	yes	17401
O43143	DHX15	yes	yes	47755
O43148;O43148-2	RNMT	yes		3033
O43149	ZZEF1	yes		6218
O43156	TTI1			27
O43166;O43166-2;O43166-3	SIPA1L1	yes		1651
O43167	ZBTB24
O43169	CYB5B		yes	19690
O43172;O43172-2	PRPF4	yes		8692
O43175	PHGDH	yes	yes	4081
O43181	NDUFS4	yes	yes	9281
O43189-2	PHF1			3295
O43236;O43236-2;O43236-3;O43236-4;O43236-7	SEPTIN4			5001
O43237	DYNC1LI2		yes	1084
O43242	PSMD3	yes	yes	86054
O43252	PAPSS1	yes		8501
O43264	ZW10	yes		2570
O43290	SART1	yes		3804
O43292	GPAA1			5785
O43299	AP5Z1			119
O43303;O43303-2	CCP110			61
O43314;O43314-2	PPIP5K2	yes		17200
O43318;O43318-2	MAP3K7			2527
O43324	EEF1E1			14770
O43390	HNRNPR		yes	34980
O43390-2	HNRNPR		yes	181
O43395	PRPF3	yes		4080
O43396	TXNL1	yes	yes	98772
O43399-2;O43399-3;O43399-4	TPD52L2		yes	2386
O43399;O43399-5;O43399-7	TPD52L2	yes	yes	189101
O43402	EMC8			570
O43414;O43414-2;O43414-3	ERI3			1076
O43422	THAP12			82
O43426;O43426-2;O43426-4	SYNJ1		yes	15787
O43427;O43427-2	FIBP	yes		110356
O43432;O43432-3;O43432-4	EIF4G3	yes		2344
O43447	PPIH			20930
O43451	MGAM	yes	yes	74055
O43464	HTRA2			6573
O43488	AKR7A2	yes	yes	121853
O43491;O43491-2;O43491-3;O43491-4	EPB41L2		yes	27
O43493;O43493-3;O43493-5;O43493-7	TGOLN2	yes	yes	8596
O43497;O43497-10;O43497-11;O43497-12;O43497-13;O43497-15;O43497-16;O43497-17;O43497-18;O43497-19;O43497-2;O43497-20;O43497-21;O43497-22;O43497-23;O43497-24;O43497-25;O43497-26;O43497-27;O43497-28;O43497-29;O43497-3;O43497-30;O43497-31;O43497-32;O43497-33;O43497-34;O43497-35;O43497-36;O43497-4;O43497-5;O43497-6;O43497-7;O43497-8;O43497-9	CACNA1G			4291
O43504	LAMTOR5	yes		9738
O43508-2;O75888;O75888-4;O75888-5	TNFSF12			2568
O43516;O43516-3	WIPF1	yes	yes	149945
O43524;O43524-2	FOXO3			223
O43557	TNFSF14			7517
O43566	RGS14	yes	yes	25666
O43566-5	RGS14	yes	yes	3261
O43567	RNF13			6285
O43572	AKAP10			1027
O43583	DENR	yes	yes	39679
O43586	PSTPIP1		yes	69747
O43592	XPOT			11547
O43598	DNPH1			13918
O43615	TIMM44	yes	yes	2174
O43617	TRAPPC3		yes	31014
O43633	CHMP2A	yes	yes	77148
O43639	NCK2	yes		15854
O43660;O43660-2	PLRG1			8869
O43665	RGS10			222
O43670;O43670-2;O43670-4	ZNF207			15144
O43674;O43674-2	NDUFB5			13230
O43676	NDUFB3		yes	6954
O43678	NDUFA2	yes	yes	7367
O43679;O43679-2;O43679-3	LDB2			66
O43681	GET3	yes	yes	27589
O43684;O43684-2	BUB3	yes	yes	21846
O43704	SULT1B1	yes	yes	33452
O43707	ACTN4	yes	yes	543070
O43708	GSTZ1			1320
O43719	HTATSF1	yes		4560
O43741;O43741-2	PRKAB2			107
O43747	AP1G1		yes	50682
O43759;O43759-2	SYNGR1			14178
O43760;O43760-2	SYNGR2	yes	yes	80853
O43765	SGTA	yes	yes	2763
O43768;O43768-2;O43768-3;O43768-4;O43768-9	ENSA	yes	yes	87257
O43772	SLC25A20			25934
O43776	NARS1	yes	yes	56037
O43795-2	MYO1B
O43805	SSNA1	yes		267
O43808	SLC25A17			72
O43809	NUDT21	yes	yes	59160
O43813	LANCL1	yes	yes	21562
O43815	STRN	yes		19595
O43818	RRP9	yes		875
O43820;O43820-2	HYAL3	yes		889
O43823	AKAP8	yes		493
O43826;O43826-2	SLC37A4	yes		905.5
O43829	ZBTB14			563
O43837	IDH3B		yes	2923
O43847;O43847-2	NRDC	yes	yes	4661
O43852;O43852-3	CALU		yes	8971
O43865;O43865-2	AHCYL1			4163
O43914;O43914-2;O43914-3	TYROBP		yes	3355
O43920	NDUFS5	yes		31801
O43924	PDE6D	yes		7405
O43929	ORC4			624
O60216	RAD21	yes		21671
O60231	DHX16	yes		2386
O60234	GMFG	yes	yes	1531356
O60237;O60237-6	PPP1R12B	yes		599.5
O60238;O60238-2;Q12983	BNIP3L			127
O60239	SH3BP5			56.5
O60244	MED14			331
O60245;O60245-2	PCDH7			143
O60256	PRPSAP2		yes	27178
O60264	SMARCA5	yes	yes	16675
O60268;O60268-3	KIAA0513	yes		16371
O60271;O60271-4	SPAG9	yes	yes	3786
O60291;O60291-2;O60291-3;O60291-4	MGRN1			122
O60306	AQR	yes		1736
O60307	MAST3	yes		3862
O60313-10;O60313-2;O60313-9	OPA1		yes	6954
O60315;O60315-2;P37275;P37275-2;P37275-3;P37275-4;P37275-5	ZEB2
O60333-2	KIF1B		yes	4309
O60341;O60341-2	KDM1A	yes		2304
O60361	NME2P1			7830
O60449-2	LY75			3960
O60486	PLXNC1	yes		15533
O60488;O60488-2	ACSL4	yes	yes	25627
O60493	SNX3	yes	yes	297976
O60496	DOK2			1438
O60499-2	STX10			200
O60502;O60502-4	OGA	yes		10341
O60506-3	SYNCRIP		yes	106934
O60507	TPST1			65
O60508	CDC40	yes		1857
O60518	RANBP6			576
O60524;O60524-3;O60524-4;O60524-5	NEMF			449
O60547	GMDS		yes	20950
O60602	TLR5
O60603	TLR2	yes	yes	13592
O60610;O60610-2;O60610-3	DIAPH1	yes	yes	78033
O60613	SELENOF	yes	yes	13421
O60636;O60636-2	TSPAN2			6852
O60637;O60637-3	TSPAN3			7204
O60645	EXOC3			10445
O60664-3	PLIN3		yes
O60664;O60664-4	PLIN3		yes	195721
O60674	JAK2	yes		2375
O60684	KPNA6			5739
O60701	UGDH		yes	2724
O60704	TPST2			571
O60725	ICMT			594
O60739	EIF1B			51691
O60749	SNX2		yes	27181
O60762	DPM1	yes		25242
O60763	USO1		yes	55940
O60784	TOM1	yes	yes	25007
O60814	H2BC12	yes	yes	64809643
O60825	PFKFB2	yes	yes	56797
O60825-2	PFKFB2	yes	yes	921
O60826	CCDC22	yes		20867
O60828;O60828-2;O60828-5	PQBP1		yes	3353
O60830;O60830-2	TIMM17B			1754
O60831	PRAF2	yes	yes	4163
O60832	DKC1	yes		24451
O60841	EIF5B	yes		3538
O60861;O60861-1;O60861-4	GAS7	yes		8356
O60869	EDF1	yes		66477
O60870;O60870-2	KIN			2019
O60879;O60879-2;O60879-3	DIAPH2	yes	yes	12269
O60884	DNAJA2	yes		56124
O60885	BRD4	yes		9244
O60888;O60888-2;O60888-3	CUTA	yes	yes	2066
O60906	SMPD2			498
O60907;O60907-2	TBL1X			6072
O60921;O60921-2	HUS1			159
O60925	PFDN1	yes	yes	27672
O60927	PPP1R11			3943
O60931	CTNS			424
O60934	NBN	yes	yes	3441
O60942;O60942-2	RNGTT			459
O75015	FCGR3B	yes	yes	306661
O75022;O75022-2;O75022-3	LILRB3	yes		1762
O75027;O75027-2	ABCB7	yes		2801
O75030;O75030-10;O75030-11;O75030-12;O75030-2;O75030-3;O75030-4;O75030-5;O75030-6;O75030-7;O75030-8;O75030-9	MITF			218
O75037-3;O75037-4	KIF21B			4880
O75044	SRGAP2			2257
O75064	DENND4B	yes		2753
O75083	WDR1	yes	yes	1140217
O75110	ATP9A	yes	yes	2547
O75113	N4BP1	yes		3913
O75116	ROCK2	yes	yes	14552
O75122-3	CLASP2		yes	2179
O75131	CPNE3	yes	yes	619663
O75140;O75140-1;O75140-4;O75140-5;O75140-6;O75140-8;O75140-9	DEPDC5			58
O75146	HIP1R	yes		2841
O75150	RNF40	yes	yes	5743
O75151	PHF2	yes		627
O75152	ZC3H11A	yes		2561
O75157;O75157-2	TSC22D2	yes		332
O75165	DNAJC13	yes	yes	54322
O75167;O75167-2;O75167-4;O75167-5	PHACTR2	yes		1059
O75170;O75170-2;O75170-4;O75170-5;O75170-6	PPP6R2			2004
O75175	CNOT3	yes		4072
O75182-2	SIN3B			11
O75190;O75190-2;O75190-3	DNAJB6		yes	8675
O75191	XYLB			982
O75208;O75208-2	COQ9			236
O75223	GGCT	yes	yes	104820
O75251;O75251-2	NDUFS7	yes	yes	5325
O75264	SMIM24	yes		20910
O75298;O75298-3	RTN2			382
O75306;O75306-2	NDUFS2		yes	6240
O75317	USP12			358
O75323	NIPSNAP2		yes	8856
O75340	PDCD6			93139
O75347	TBCA	yes	yes	662136
O75348	ATP6V1G1	yes	yes	153539
O75351	VPS4B	yes	yes	146503
O75352;O75352-2	MPDU1			18264
O75367-1;O75367-3	MACROH2A1	yes	yes	813453
O75368	SH3BGRL	yes	yes	611624
O75369;O75369-2;O75369-8;O75369-9	FLNB		yes	41781
O75376;O75376-2	NCOR1			367
O75380	NDUFS6			17213
O75381;O75381-2	PEX14	yes		398
O75390	CS	yes	yes	139762
O75391	SPAG7	yes		755.5
O75396	SEC22B	yes	yes	60731
O75400;O75400-2	PRPF40A		yes	10193
O75410;O75410-2;O75410-3;O75410-7;O75410-9	TACC1	yes		1112
O75427	LRCH4	yes	yes	17259
O75431;O75431-2	MTX2			2110
O75436	VPS26A	yes	yes	113736
O75438	NDUFB1	yes	yes	1218
O75439	PMPCB	yes	yes
O75443	TECTA			32
O75446	SAP30			649
O75449	KATNA1			473
O75475	PSIP1	yes	yes	11843
O75477	ERLIN1	yes	yes	41634
O75486;O75486-4	SUPT3H			500
O75489	NDUFS3	yes	yes	15075
O75494;O75494-2;O75494-3;O75494-4;O75494-5;O75494-6	SRSF10	yes		11532
O75503	CLN5			2133
O75521;O75521-2	ECI2		yes	86
O75530;O75530-3	EED			5014
O75531	BANF1	yes	yes	52381
O75533	SF3B1	yes	yes	26814
O75534;O75534-2;O75534-3;O75534-4	CSDE1	yes		5479
O75554;O75554-2	WBP4	yes
O75558	STX11	yes		24353
O75563	SKAP2	yes	yes	113233
O75569;O75569-2;O75569-3	PRKRA	yes	yes	1881
O75582	RPS6KA5			7208
O75586;O75586-2	MED6			172.5
O75592;O75592-2	MYCBP2	yes		2890
O75594	PGLYRP1	yes	yes	3627610
O75608;O75608-2	LYPLA1	yes	yes	128455
O75629	CREG1		yes	11357
O75643	SNRNP200	yes	yes	20532
O75663	TIPRL	yes	yes	46066
O75676;O75676-2	RPS6KA4			121
O75688	PPM1B	yes	yes	104988
O75689	ADAP1			7367
O75694;O75694-2	NUP155	yes		8175
O75695	RP2	yes	yes	138700
O75716	STK16			521
O75717;O75717-2	WDHD1
O75746	SLC25A12		yes	4570
O75787;O75787-2	ATP6AP2	yes		5498.5
O75792	RNASEH2A	yes		6146
O75794	CDC123			757
O75818;O75818-2	RPP40			71
O75821	EIF3G	yes		27167
O75822	EIF3J	yes	yes	32497
O75832	PSMD10		yes	26879
O75843	AP1G2	yes	yes	12460
O75844	ZMPSTE24	yes	yes	13143
O75871	CEACAM4	yes	yes	16559
O75874	IDH1	yes	yes	229249
O75880	SCO1			1624
O75882;O75882-2;O75882-3	ATRN			418
O75884	RBBP9			15390
O75886	STAM2			6659
O75907	DGAT1			4805
O75909;O75909-1;O75909-4	CCNK			1727
O75915	ARL6IP5	yes	yes	180364
O75923;O75923-2;O75923-4	DYSF		yes	201425
O75925;O75925-2	PIAS1			1657
O75934	BCAS2	yes		6149
O75935;O75935-3	DCTN3	yes	yes	68741
O75937	DNAJC8	yes	yes	54130
O75940	SMNDC1	yes		4552
O75947	ATP5PD		yes	127484
O75955	FLOT1	yes	yes	356353
O75962;O75962-2;O75962-4;O75962-5	TRIO			115.5
O75964	ATP5MG	yes	yes	108510
O75976;O75976-2	CPD			560
O75995	SASH3	yes	yes	67929
O76003	GLRX3	yes	yes	11468
O76021	RSL1D1	yes		2357
O76041-2	NEBL		yes	1181
O76071	CIAO1	yes	yes	16266
O76075	DFFB
O76094	SRP72		yes	8371
O76095;O76095-2	JTB			2102
O76096	CST7	yes	yes	13186
O94759	TRPM2			2816
O94760	DDAH1			20298
O94762;O94762-2;O94762-3;O94762-4	RECQL5			273
O94766;O94766-2	B3GAT3			444
O94768	STK17B			8833
O94776	MTA2	yes		32248
O94804	STK10	yes	yes	94449
O94817	ATG12			5682
O94819	KBTBD11	yes		34092
O94822;O94822-3	LTN1			582
O94826	TOMM70	yes	yes	6311
O94829	IPO13			343
O94842;O94842-2;O94842-3	TOX4			135.5
O94855;O94855-2	SEC24D	yes		2410
O94868;O94868-2;O94868-3	FCHSD2			90.5
O94874	UFL1	yes	yes	9963
O94876;O94876-2	TMCC1
O94880;O94880-1;O94880-2	PHF14			162
O94885	SASH1			493
O94886	TMEM63A	yes	yes	16552
O94888	UBXN7			1969
O94903	PLPBP	yes	yes	25480
O94905	ERLIN2	yes	yes	124131
O94906	PRPF6	yes	yes	7905
O94913	PCF11	yes		25
O94915	FRYL	yes		2425
O94915-2	FRYL			1279
O94921;O94921-2;O94921-3	CDK14			1094
O94925;O94925-3	GLS		yes
O94953	KDM4B			273
O94966-5;O94966-6;O94966-7	USP19			797
O94967;O94967-2;O94967-3;O94967-4	WDR47			870
O94973	AP2A2		yes	22850
O94973-2	AP2A2		yes	232
O94979;O94979-10;O94979-2;O94979-3;O94979-4;O94979-6;O94979-8;O94979-9	SEC31A		yes	23584
O94992	HEXIM1			817
O95071;O95071-2	UBR5	yes		160
O95104;O95104-2	SCAF4			1654
O95139	NDUFB6			12001
O95140	MFN2	yes		1449
O95155;O95155-2;O95155-4	UBE4B		yes	1137
O95159	ZFPL1			4807
O95163	ELP1	yes		837
O95164	UBL3	yes	yes	6362
O95166	GABARAP	yes		21733
O95167	NDUFA3			2125
O95168;O95168-2	NDUFB4	yes	yes	15960
O95169;O95169-2;O95169-3	NDUFB8		yes	261.5
O95182	NDUFA7	yes	yes	13296
O95197-3	RTN3		yes	36314
O95197;O95197-2;O95197-7	RTN3		yes	183735
O95202	LETM1	yes	yes	4656
O95208;O95208-2;O95208-3	EPN2		yes	27
O95210	STBD1	yes	yes	39342
O95214;O95214-2	LEPROTL1			1173.5
O95218;O95218-2	ZRANB2	yes		7168
O95219;O95219-2	SNX4			235.5
O95232	LUC7L3	yes	yes	5416
O95243;O95243-2;O95243-3;O95243-5	MBD4			934
O95248;O95248-4;O95248-5	SBF1	yes	yes	4622
O95249;O95249-2	GOSR1	yes		980
O95251;O95251-2;O95251-3;O95251-4;O95251-5	KAT7			311
O95256;O95256-2	IL18RAP
O95260	ATE1	yes		7214
O95260-2	ATE1			459
O95273;O95273-2	CCNDBP1	yes		229
O95292	VAPB	yes	yes	9618
O95295	SNAPIN			31755
O95297;O95297-2;O95297-3	MPZL1			895
O95298;O95298-2	NDUFC2			14910
O95299	NDUFA10	yes	yes	12807
O95302;O95302-3	FKBP9			180
O95319;O95319-2;O95319-3;O95319-4;O95319-5	CELF2	yes	yes	27403
O95336	PGLS	yes	yes	49348
O95340;O95340-2	PAPSS2			7950
O95347;O95347-2	SMC2	yes	yes	875
O95352	ATG7	yes	yes	52264
O95372	LYPLA2			9523
O95373	IPO7	yes	yes	7535
O95376	ARIH2	yes		2574
O95379;O95379-2;O95379-3;O95379-4	TNFAIP8	yes	yes	139410
O95394;O95394-3;O95394-4	PGM3	yes	yes	3077
O95400	CD2BP2	yes	yes	2919
O95415;O95415-2	BRI3	yes	yes	14226
O95425;O95425-2;O95425-3;O95425-4	SVIL		yes	9065
O95427	PIGN			164
O95429;O95429-2	BAG4	yes		411
O95433	AHSA1	yes		33109
O95453;O95453-2;O95453-3;O95453-4	PARN			268
O95456;O95456-2	PSMG1	yes		265.5
O95466	FMNL1		yes	42
O95466-2	FMNL1	yes	yes	163629
O95470	SGPL1		yes	2007
O95476	CTDNEP1			948.5
O95479;O95479-2	H6PD	yes	yes	34170
O95486	SEC24A	yes		568
O95487;O95487-2;O95487-3	SEC24B	yes		3091
O95497	VNN1	yes	yes	64472
O95498	VNN2		yes	187896
O95544	NADK		yes	92443
O95563	MPC2	yes		29746
O95568	METTL18		yes	352
O95571	ETHE1	yes	yes	100915
O95573	ACSL3	yes	yes	22326
O95613	PCNT			7.5
O95619	YEATS4			1514
O95630	STAMBP			7925
O95639;O95639-2;O95639-3	CPSF4			1808
O95671	ASMTL			6829
O95674	CDS2	yes		11798
O95684;O95684-2	CEP43			58.5
O95685	PPP1R3D			28485
O95696;O95696-2	BRD1	yes		37
O95716	RAB3D	yes	yes	213490
O95718;O95718-1;O95718-2;P11474;P11474-2	ESRRB			34.5
O95721	SNAP29	yes	yes	6924
O95747	OXSR1	yes	yes	38383
O95749	GGPS1	yes	yes	9738
O95757	HSPA4L	yes	yes	8405
O95758-4	PTBP3		yes	19781
O95759	TBC1D8			181
O95772;O95772-2	STARD3NL			5154
O95777	LSM8	yes	yes	91926
O95782;O95782-2	AP2A1	yes	yes	32119
O95786	RIGI			8388
O95793;O95793-2	STAU1			1268
O95807	TMEM50A			263
O95810	CAVIN2	yes		8575
O95819;O95819-6	MAP4K4		yes	6415
O95822;O95822-2	MLYCD			975
O95825	CRYZL1			9221
O95831;O95831-3	AIFM1	yes	yes	30401
O95833	CLIC3			498
O95834;O95834-2;O95834-3	EML2		yes	52816
O95861	BPNT1		yes	34512
O95865	DDAH2	yes	yes	11803
O95870;O95870-2	ABHD16A	yes	yes	8368
O95881	TXNDC12	yes	yes	19186
O95926	SYF2			2758
O95976	IGSF6	yes		12881
O95977	S1PR4	yes	yes	5256
O95985;O95985-2;O95985-3	TOP3B			27.5
O95989	NUDT3	yes	yes	37175
O95999	BCL10	yes		6477
O96000	NDUFB10	yes	yes	27185
O96005;O96005-4	CLPTM1	yes	yes	1403
O96006	ZBED1			959
O96008;O96008-2	TOMM40	yes	yes	1944
O96011;O96011-2	PEX11B	yes		14939
O96017;O96017-9	CHEK2			230
O96019	ACTL6A		yes	20334
P0C0L5	C4B	yes	yes	1113
P0C0S5;Q71UI9	H2AZ1	yes	yes	2291084
P0C0S8;Q6FI13;Q96KK5;Q99878	H2AC11	yes	yes	44052047
P0C2W1	FBXO45		yes	3771
P0C024;P0C024-2;P0C024-3	NUDT7
P0C869-6;P0C869-7;P0C869-8	PLA2G4B
P0C870	JMJD7			563
P0CG38	POTEI			17328
P0CG39	POTEJ
P0CJ78	ZNF865			1613
P0DI81;P0DI81-3;P0DI82	TRAPPC2			1837
P0DJD0;P0DJD1	RGPD1			43
P0DMM9;P0DMM9-3;P0DMN0	SULT1A3	yes	yes	2999.5
P0DMV8;P0DMV9	HSPA1A	yes	yes	3523287
P0DOX2			yes	11974
P0DOX7			yes	81232
P0DOY2;P0DOY3	IGLC2	yes	yes	41447
P0DP23;P0DP24;P0DP25	CALM1	yes	yes	783670
P0DPH7;P0DPH8	TUBA3C			11834
P0DTL6;P0DTL6-1;P0DTL6-2	ZFTRAF1	yes		1076
P00156	MT-CYB			1349
P00338;P00338-3	LDHA	yes	yes	4372832
P00352	ALDH1A1		yes	1267
P00367	GLUD1	yes	yes	30516
P00374;P00374-2	DHFR
P00387;P00387-2;P00387-3	CYB5R3	yes	yes	141379
P00390;P00390-2	GSR		yes	370086
P00395	MT-CO1			1180
P00403	MT-CO2	yes	yes	129212
P00414	MT-CO3	yes	yes	8666
P00441	SOD1	yes	yes	610239
P00450	CP		yes	2074
P00480	OTC	yes		505
P00488	F13A1	yes		1485
P00491	PNP	yes	yes	968005
P00492	HPRT1	yes	yes	367698
P00505	GOT2	yes	yes	71517
P00558	PGK1	yes	yes	4888755
P00568	AK1	yes	yes	46154
P00734	F2	yes	yes	101
P00738	HP	yes	yes	2054626
P00746	CFD	yes		4319
P00747	PLG	yes	yes	1082
P00749;P00749-2	PLAU			7260
P00751	CFB		yes	2111
P00813	ADA	yes		17095
P00846	MT-ATP6	yes	yes	5692
P00915	CA1	yes	yes	239212
P00918	CA2	yes	yes	23239
P01008	SERPINC1		yes	3675
P01009	SERPINA1	yes	yes	690541
P01011	SERPINA3		yes	72504
P01019	AGT		yes	148
P01023	A2M	yes		825.5
P01024	C3	yes	yes	18547
P01033	TIMP1			19396
P01034	CST3			2960
P01040	CSTA	yes	yes	1078037
P01042;P01042-2	KNG1		yes	682
P01100;P01100-2	FOS			134
P01111	NRAS	yes	yes	101136
P01116	KRAS		yes	44227
P01116-2	KRAS	yes	yes	13203
P01137	TGFB1			19702
P01619	IGKV3-20	yes	yes	1107
P01700	IGLV1-47			560
P01764;P01768;P0DP03	IGHV3-23			923
P01780	IGHV3-7		yes	210
P01834	IGKC		yes	16906
P01857;P01857-1;P0DOX5	IGHG1	yes	yes	117867
P01859;P01859-1	IGHG2	yes	yes	2169.5
P01860;P01860-1	IGHG3		yes	24568
P01861;P01861-1	IGHG4			296
P01871;P01871-1	IGHM		yes	17990
P01876;P01876-1	IGHA1		yes	23067
P01880;P01880-1;P0DOX3	IGHD		yes	296
P01889	HLA-B	yes	yes	47484
P01893	HLA-H		yes	10120
P01903	HLA-DRA			7290.5
P01909	HLA-DQA1			479
P01911	HLA-DRB1			3046
P02042	HBD	yes		2.51068e+06
P02100	HBE1			14897
P02545;P02545-2;P02545-3;P02545-6	LMNA		yes	125
P02549;P02549-2	SPTA1	yes	yes	25167
P02585	TNNC2			457
P02647	APOA1	yes	yes	59834
P02649	APOE	yes	yes	1312
P02656	APOC3		yes
P02671;P02671-2	FGA	yes	yes	393
P02675	FGB	yes	yes	7348
P02679;P02679-2	FGG	yes	yes	2914
P02686;P02686-2;P02686-3;P02686-4;P02686-5;P02686-6	MBP		yes	716.5
P02730	SLC4A1			84961.5
P02743	APCS	yes	yes	5040
P02749	APOH		yes	2643
P02750	LRG1	yes		22721
P02751-1;P02751-10;P02751-14;P02751-17;P02751-3;P02751-6;P02751-8;P02751-9	FN1		yes	145
P02753	RBP4			1585
P02760	AMBP			519
P02763	ORM1	yes	yes	658482
P02765	AHSG		yes	3117
P02766	TTR		yes	38436
P02768	ALB	yes		1139286
P02774;P02774-3	GC		yes	3447
P02775	PPBP			7153
P02776	PF4			1932
P02786	TFRC	yes	yes
P02787	TF		yes	69115
P02788	LTF		yes	54082425
P02790	HPX		yes	1813
P02792	FTL	yes	yes	201446
P02794	FTH1	yes		109516
P03886	MT-ND1			729
P03891	MT-ND2			582
P03905	MT-ND4			1442
P03915	MT-ND5		yes	1744
P03952	KLKB1		yes	5653
P03956	MMP1			611
P03973	SLPI			43360
P04003	C4BPA		yes	85
P04004	VTN	yes	yes	4499
P04040	CAT	yes	yes	3804862
P04049;P04049-2	RAF1	yes		7568
P04062;P04062-2;P04062-4	GBA1		yes	14083
P04066	FUCA1	yes		17513
P04075	ALDOA	yes	yes	4957283
P04080	CSTB	yes	yes	518117
P04083	ANXA1	yes	yes	11037299
P04114	APOB		yes	117
P04150;P04150-10;P04150-2;P04150-3;P04150-5;P04150-6;P04150-7;P04150-8;P04150-9	NR3C1	yes		302
P04156	PRNP	yes	yes	1167
P04179	SOD2		yes	645375
P04181	OAT	yes	yes	5404
P04217	A1BG		yes	4215
P04233-2;P04233-5	CD74			2170
P04406	GAPDH	yes	yes	12017233
P04406-2	GAPDH	yes	yes	3143
P04424	ASL		yes	61791
P04439	HLA-A		yes	183676
P04439-2	HLA-A		yes
P04632	CAPNS1	yes	yes	116107
P04792	HSPB1		yes	981.5
P04839	CYBB	yes	yes	632060
P04843	RPN1	yes	yes	180601
P04844;P04844-2	RPN2	yes	yes	105340
P04899	GNAI2		yes	1774154
P04899-6	GNAI2		yes	146
P04908;Q7L7L0	H2AC4	yes	yes	7360
P04920;P04920-2;P04920-3	SLC4A2		yes	962
P05023;P05023-4	ATP1A1	yes	yes	43312
P05067;P05067-11;P05067-7;P05067-8;P05067-9	APP		yes	3813
P05089	ARG1		yes	1370950
P05090	APOD		yes	3129
P05091	ALDH2	yes	yes	104356
P05106;P05106-2;P05106-3	ITGB3			941
P05107	ITGB2	yes	yes	2351277
P05109	S100A8	yes	yes	141777296
P05114	HMGN1	yes	yes	157531
P05120	SERPINB2		yes	681
P05141	SLC25A5	yes	yes	292617
P05155;P05155-2;P05155-3	SERPING1			324.5
P05161	ISG15	yes	yes	11319
P05164	MPO		yes	28792612
P05165;P05165-2;P05165-3	PCCA			238
P05186	ALPL			32947
P05198	EIF2S1	yes	yes	84827
P05204	HMGN2	yes	yes	6846172
P05362	ICAM1	yes		3980
P05386	RPLP1			7926
P05387	RPLP2	yes	yes	10322
P05388	RPLP0		yes	67096
P05455	SSB	yes	yes	76837
P05546	SERPIND1			58
P05556	ITGB1			3393
P05771-2	PRKCB		yes	89824
P06132	UROD	yes		4372
P06213;P06213-2	INSR
P06239;P06239-3	LCK			7039
P06280	GLA	yes	yes	22147
P06312	IGKV4-1			1861
P06340	HLA-DOA			1213
P06396-2	GSN	yes	yes	4400823
P06400	RB1	yes		1245
P06454;P06454-2	PTMA	yes	yes	129099
P06493	CDK1
P06576	ATP5F1B	yes	yes	431558
P06702	S100A9	yes	yes	159963989
P06703	S100A6	yes	yes	3153932
P06727	APOA4	yes	yes	2465
P06730;P06730-2;P06730-3	EIF4E	yes	yes	36062
P06733	ENO1	yes	yes	6669350
P06733-2	ENO1	yes	yes	4427
P06737;P06737-2	PYGL		yes	1206359
P06744	GPI	yes	yes	2922218
P06746	POLB			5794
P06748;P06748-2	NPM1		yes	320942
P06753	TPM3		yes	1621602
P06753-2	TPM3	yes	yes	1409241
P06858	LPL			620.5
P06865	HEXA	yes	yes	71780
P07099	EPHX1	yes	yes	40346
P07108;P07108-2;P07108-3;P07108-4;P07108-5	DBI	yes	yes	23571
P07195	LDHB	yes	yes	884661
P07199	CENPB	yes		2675
P07203	GPX1	yes	yes	66132
P07205	PGK2	yes	yes	3138
P07237	P4HB	yes	yes	1770205
P07305	H1-0	yes	yes	982811
P07311	ACYP1	yes		24797
P07320	CRYGD			5434
P07332	FES		yes	43291
P07339	CTSD	yes	yes	155577
P07355;P07355-2	ANXA2	yes	yes	2962
P07384	CAPN1	yes	yes	387817
P07437	TUBB	yes	yes	624622
P07451	CA3		yes	9985.5
P07477	PRSS1			267682
P07550	ADRB2
P07602;P07602-2;P07602-3	PSAP			22229
P07686	HEXB	yes	yes	90681
P07711;P07711-3	CTSL			983
P07737	PFN1	yes	yes	33428847
P07738	BPGM			7666
P07741	APRT		yes	232133
P07814	EPRS1	yes	yes	42141
P07858	CTSB		yes	24794
P07900;P07900-2	HSP90AA1	yes	yes	443647
P07902	GALT	yes	yes	12902
P07910-2	HNRNPC		yes	439138
P07919	UQCRH			20170
P07948	LYN	yes	yes	68413
P07948-2	LYN	yes	yes	3537
P07954;P07954-2	FH	yes	yes	31387
P07996	THBS1		yes	573
P08047;P08047-2;P08047-3	SP1			1441
P08069	IGF1R			1006
P08133	ANXA6		yes	2057377
P08174-6;P08174-7	CD55			27651
P08195;P08195-2;P08195-3;P08195-4;P08195-5	SLC3A2			1602
P08236	GUSB		yes	49251
P08237;P08237-3	PFKM	yes	yes	159.5
P08238	HSP90AB1	yes	yes	789377
P08240	SRPRA	yes		9558
P08243;P08243-2;P08243-3	ASNS			971
P08246	ELANE	yes	yes	28912446
P08311	CTSG	yes	yes	29228914
P08397;P08397-2	HMBS			361
P08473	MME	yes		72393
P08476	INHBA	yes		6543
P08514;P08514-2;P08514-3	ITGA2B	yes	yes	1263
P08559;P08559-4	PDHA1		yes	27320
P08567	PLEK	yes	yes	154789
P08571	CD14	yes	yes	18402
P08574	CYC1	yes	yes	22517
P08575;P08575-10;P08575-4;P08575-5;P08575-6;P08575-7;P08575-8;P08575-9	PTPRC	yes	yes	460321
P08579	SNRPB2	yes		24582
P08603	CFH		yes	410
P08621	SNRNP70	yes	yes	36518
P08631;P08631-4	HCK		yes	162082
P08637	FCGR3A	yes	yes	31707.5
P08648	ITGA5	yes		2469
P08651;P08651-2;P08651-3;P08651-4;P08651-5;P08651-6	NFIC	yes		1710
P08670	VIM	yes	yes	9407947
P08697;P08697-2	SERPINF2		yes	883
P08708	RPS17	yes	yes	129957
P08754	GNAI3	yes		173510
P08758	ANXA5	yes	yes	716710
P08842	STS		yes
P08865	RPSA	yes	yes	53969
P08887;P08887-2	IL6R			1199
P08962;P08962-2;P08962-3	CD63		yes	684422
P09012	SNRPA			14379
P09086;P09086-2;P09086-3;P09086-4;P09086-5;P14859;P14859-2;P14859-3;P14859-4;P14859-5;P14859-6;Q9UKI9;Q9UKI9-2;Q9UKI9-3	POU2F2			134
P09104;P09104-2	ENO2	yes	yes	747
P09110	ACAA1	yes	yes	39754
P09132	SRP19	yes		34580
P09211	GSTP1	yes	yes	5981032
P09234	SNRPC	yes		7572
P09326	CD48			20282
P09341	CXCL1			6143
P09382	LGALS1	yes	yes	70892
P09417	QDPR		yes	25058
P09429	HMGB1	yes	yes	1606219
P09467	FBP1		yes	32349
P09488	GSTM1			106274
P09493-3	TPM1		yes	41534
P09493-5	TPM1	yes	yes	20117
P09496-2	CLTA		yes	168944
P09497-2	CLTB	yes	yes	109128
P09525-2	ANXA4		yes	7733
P09525;P09525-3	ANXA4		yes	986351
P09543;P09543-2	CNP		yes	35698
P09622	DLD	yes	yes	65397
P09651;P09651-2;P09651-3	HNRNPA1	yes	yes	416675
P09661	SNRPA1	yes	yes	54252
P09668	CTSH		yes	30252
P09669	COX6C	yes	yes	187023
P09769	FGR	yes	yes	324556
P09874	PARP1	yes	yes	9524
P09913	IFIT2			11253
P09914;P09914-2	IFIT1	yes		14338
P09917	ALOX5	yes	yes	318683
P09960	LTA4H	yes	yes	1691079
P09972	ALDOC	yes	yes	166788
P10114	RAP2A			1930
P10124	SRGN	yes		68378
P10145	CXCL8			3443.5
P10153	RNASE2		yes	2189046
P10155	RO60		yes	32737
P10253	GAA	yes	yes	8566
P10276;P10276-2;P10276-3;P10826;P10826-2;P10826-3	RARA
P10301	RRAS		yes	3802
P10321	HLA-C		yes	115446
P10398	ARAF	yes		16528
P10412	H1-4	yes	yes	16568983
P10515	DLAT	yes	yes	8730
P10599	TXN		yes	3113464
P10606	COX5B	yes	yes	37730
P10619;P10619-2	CTSA	yes	yes	53460
P10620	MGST1		yes	130393
P10644	PRKAR1A		yes	180687
P10768	ESD	yes	yes	336907
P10809	HSPD1	yes	yes	257290
P10909;P10909-2;P10909-4;P10909-5;P10909-6	CLU	yes	yes	2828
P11021	HSPA5	yes	yes	601760
P11049;P11049-2	CD37			12966
P11117	ACP2	yes	yes	6868
P11142	HSPA8	yes	yes	1106887
P11166	SLC2A1	yes	yes	6749.5
P11169	SLC2A3	yes	yes	100277
P11171-5;P11171-6	EPB41			12159
P11171;P11171-2;P11171-3;P11171-4	EPB41			213
P11172	UMPS		yes	6033
P11177;P11177-2	PDHB		yes	21195
P11182	DBT			42
P11215;P11215-2	ITGAM	yes	yes	1549243
P11216	PYGB	yes	yes	19266
P11217	PYGM			231314
P11233	RALA	yes	yes	32029
P11234;P11234-2	RALB		yes	357883
P11274	BCR			1398
P11277;P11277-2	SPTB		yes	5907.5
P11279	LAMP1		yes	177171
P11308;P11308-1;P11308-2;P11308-3	ERG	yes		132
P11310;P11310-2	ACADM	yes	yes	49920
P11387	TOP1	yes	yes	35843
P11388;P11388-2;P11388-3;P11388-4	TOP2A	yes	yes	152
P11413;P11413-2;P11413-3	G6PD	yes	yes	2590094
P11441	UBL4A	yes		2843
P11586	MTHFD1	yes	yes	73356
P11678	EPX	yes		22418
P11717	IGF2R	yes	yes	25168
P11766	ADH5	yes	yes	108092
P11836;P11836-2	MS4A1			171
P11908;P11908-2	PRPS2	yes		34775
P11940	PABPC1		yes	70339
P12004	PCNA	yes	yes	54086
P12081	HARS1		yes	36765
P12111;P12111-2;P12111-4	COL6A3			123
P12235	SLC25A4	yes	yes	11022
P12236	SLC25A6	yes	yes	4683
P12259	F5	yes	yes	134
P12268	IMPDH2	yes	yes	103900
P12270	TPR	yes	yes	14867
P12314;P12314-2	FCGR1A		yes	7404.5
P12318;P12318-2	FCGR2A		yes	42379
P12429	ANXA3	yes	yes	8450557
P12532;P12532-2	CKMT1A		yes
P12544;P12544-2	GZMA			10572
P12694;P12694-2	BCKDHA		yes	1211
P12724	RNASE3	yes	yes	6308848
P12814	ACTN1		yes	2706113
P12838	DEFA4			1.60666e+06
P12931;P12931-2;P12931-3	SRC			19151
P12955	PEPD		yes	38403
P12956	XRCC6	yes	yes	239972
P13010	XRCC5	yes	yes	109149
P13073	COX4I1	yes	yes	227790
P13284	IFI30		yes	4349
P13473	LAMP2			187438
P13473-2	LAMP2			17164
P13489	RNH1	yes	yes	196534
P13498	CYBA	yes	yes	1548823
P13639	EEF2	yes	yes	316321
P13667	PDIA4	yes	yes	133996
P13674;P13674-2;P13674-3	P4HA1		yes	1595
P13688	CEACAM1		yes	170917
P13693	TPT1		yes	234475
P13716;P13716-2	ALAD	yes	yes	51425
P13727	PRG2			72439
P13747	HLA-E	yes		13540
P13796	LCP1	yes	yes	6423768
P13797;P13797-2;P13797-3	PLS3	yes	yes	2163
P13798	APEH	yes	yes	121794
P13804	ETFA		yes	46295
P13807	GYS1		yes	117711
P13861;P13861-2	PRKAR2A	yes	yes	47246
P13929;P13929-2	ENO3		yes	1178619
P13984	GTF2F2	yes		4786
P13987;P13987-2	CD59			278005
P14151-2	SELL		yes	24018
P14174	MIF			263409
P14210;P14210-3	HGF			387.5
P14222	PRF1			13430.5
P14314;P14314-2	PRKCSH	yes	yes	1065618
P14316;P14316-2	IRF2	yes	yes	5640
P14317	HCLS1	yes	yes	373598
P14324;P14324-2	FDPS	yes	yes	58405
P14406	COX7A2	yes	yes	18813
P14550	AKR1A1	yes	yes	137031
P14598	NCF1	yes		911744
P14618	PKM	yes	yes	7016404
P14618-2	PKM		yes	13983
P14621	ACYP2		yes	8177
P14625	HSP90B1	yes	yes	356646
P14649	MYL6B			81
P14678;P14678-2;P14678-3;P63162;P63162-2	SNRPB	yes	yes	78105
P14735	IDE	yes	yes	8127
P14780	MMP9	yes	yes	5319241
P14854	COX6B1	yes		33072
P14866	HNRNPL	yes	yes	197224
P14868	DARS1	yes	yes	132061
P14923	JUP		yes	2802
P14927	UQCRB		yes	65034
P15056	BRAF	yes	yes	1573
P15104	GLUL	yes	yes	6476
P15121	AKR1B1		yes	21477
P15144	ANPEP	yes		95319
P15151;P15151-2;P15151-3;P15151-4	PVR			280.5
P15153	RAC2	yes	yes	2469730
P15170-2;P15170-3	GSPT1		yes	23175
P15260	IFNGR1	yes		2267.5
P15289;P15289-2	ARSA			20258
P15291;P15291-2	B4GALT1	yes	yes	7342
P15309;P15309-2	ACP3	yes		11483
P15311	EZR	yes	yes	140860
P15374	UCHL3	yes	yes	54397
P15498	VAV1	yes	yes	70872
P15509;P15509-2;P15509-7	CSF2RA			4343
P15529-2;P15529-3;P15529-4;P15529-5;P15529-6;P15529-7	CD46			27326
P15529;P15529-10;P15529-11;P15529-12;P15529-13;P15529-14;P15529-15	CD46			1340
P15531;P15531-2	NME1	yes		104621
P15586	GNS		yes	97430
P15692-11;P15692-15;P15692-17;P15692-4;P15692-5;P15692-8	VEGFA			833
P15735;P15735-2	PHKG2	yes		26166
P15848	ARSB			8743
P15880	RPS2	yes	yes	122566
P15907	ST6GAL1			182
P15924	DSP		yes	4110
P15927;P15927-2;P15927-3	RPA2	yes		18987
P16035	TIMP2			75175
P16050	ALOX15			1301.5
P16070;P16070-10;P16070-11;P16070-12;P16070-13;P16070-14;P16070-16;P16070-17;P16070-18;P16070-3;P16070-4;P16070-5;P16070-6;P16070-7;P16070-8	CD44	yes	yes	28647
P16083	NQO2	yes	yes	100456
P16104	H2AX	yes	yes	362522
P16150	SPN	yes	yes	48132
P16152	CBR1	yes	yes	54813
P16157;P16157-10;P16157-12;P16157-14;P16157-16;P16157-21;P16157-3;P16157-5;P16157-8	ANK1		yes	6880.5
P16219	ACADS	yes		9515
P16220;P16220-1	CREB1			9742
P16278;P16278-3	GLB1		yes	8209
P16284;P16284-2;P16284-3;P16284-6	PECAM1		yes	35692
P16298;P16298-4	PPP3CB		yes	3565
P16333	NCK1	yes		20791
P16401	H1-5	yes	yes	4277464
P16402	H1-3	yes		1329
P16403	H1-2	yes	yes	23738
P16435	POR	yes	yes	25290
P16452;P16452-2	EPB42			18012
P16615	ATP2A2		yes	36410
P16885	PLCG2	yes	yes	93545
P16930	FAH		yes	125945
P16930-2	FAH		yes	2044
P16949	STMN1	yes	yes	303617
P17010;P17010-2;P17010-3	ZFX			369
P17026	ZNF22	yes		14507
P17039;P17039-2	ZNF30			86
P17050	NAGA		yes	5649
P17066	HSPA6			759.5
P17081	RHOQ			428
P17096	HMGA1	yes		174443
P17096-2	HMGA1	yes		55504
P17152	TMEM11		yes	5417
P17174	GOT1	yes	yes	111244
P17213	BPI	yes	yes	2286197
P17275	JUNB	yes		714
P17480;P17480-2	UBTF	yes	yes	4249
P17535	JUND			220
P17568	NDUFB7	yes	yes	9762
P17612;P17612-2	PRKACA		yes	24688
P17655	CAPN2		yes	5789
P17676;P17676-2	CEBPB	yes	yes	14387
P17812	CTPS1			16497
P17844	DDX5		yes	70813
P17858	PFKL		yes	170011
P17900	GM2A	yes	yes	81021
P17927	CR1	yes	yes	35265
P17931	LGALS3	yes	yes	168604
P17947;P17947-2	SPI1	yes	yes	24215
P17980	PSMC3	yes	yes	91114
P17987	TCP1	yes	yes	101194
P18031	PTPN1	yes	yes	40021
P18074	ERCC2			236
P18077	RPL35A	yes	yes	64385
P18085	ARF4	yes	yes	113864
P18124	RPL7	yes	yes	159700
P18206;P18206-2	VCL	yes	yes	826687
P18433;P18433-6	PTPRA			4043
P18440	NAT1	yes		4904
P18510;P18510-2;P18510-3;P18510-4	IL1RN		yes	38447
P18577;P18577-10;P18577-11;P18577-4;P18577-9;Q02161	RHCE			785.5
P18583-5	SON		yes	830
P18615;P18615-3	NELFE			1847
P18621;P18621-3	RPL17	yes	yes	64146
P18669	PGAM1	yes	yes	4053430
P18754;P18754-2	RCC1	yes	yes	30535
P18858-3	LIG1			99.5
P18887	XRCC1	yes		5779
P19256;P19256-2;P19256-3	CD58	yes		17623
P19338	NCL	yes	yes	120273
P19367;P19367-2;P19367-3;P19367-4	HK1	yes	yes	104643
P19387	POLR2C	yes		9237
P19388	POLR2E			12818
P19397	CD53			151906
P19404	NDUFV2		yes	6846
P19438;P19438-4;P19438-5	TNFRSF1A			1298
P19440	GGT1			4379
P19447	ERCC3	yes
P19474	TRIM21	yes	yes	52680
P19484	TFEB	yes		5440
P19525	EIF2AK2		yes	35879
P19623	SRM	yes		5723
P19634	SLC9A1			2531
P19652	ORM2			34751
P19784	CSNK2A2	yes		9707
P19793-2	RXRA			5611
P19801;P19801-2	AOC1	yes		11022
P19823	ITIH2	yes	yes	278
P19827	ITIH1		yes	284
P19838;P19838-2	NFKB1	yes	yes	20945
P19875	CXCL2			22628
P19878	NCF2		yes	783899
P19971	TYMP		yes	47734
P20020;P20020-1;P20020-2;P20020-4;P20020-5;P20020-6	ATP2B1			596
P20036	HLA-DPA1			1935
P20042	EIF2S2	yes		34386
P20061	TCN1	yes	yes	266223
P20073;P20073-2	ANXA7	yes	yes	190665
P20138;P20138-2	CD33			13543
P20160	AZU1	yes	yes	11531187
P20226;P20226-2	TBP			1960
P20231;Q15661;Q15661-2	TPSB2			8083
P20290;P20290-2	BTF3		yes	3297
P20292	ALOX5AP	yes	yes	2067777
P20333	TNFRSF1B			718
P20338	RAB4A		yes	1064
P20339;P20339-2	RAB5A	yes	yes	26411
P20340	RAB6A		yes	106392
P20340-2	RAB6A		yes	772
P20585	MSH3	yes		1232
P20591	MX1		yes	2435
P20592	MX2	yes		11694
P20618	PSMB1		yes	534253
P20645	M6PR	yes		2366
P20674	COX5A	yes	yes	16199
P20700	LMNB1	yes	yes	815649
P20701;P20701-2	ITGAL			29885
P20702	ITGAX	yes		126094
P20718	GZMH			8818
P20810;P20810-10;P20810-6;P20810-8	CAST		yes	45886
P20839;P20839-3;P20839-5;P20839-6;P20839-7	IMPDH1		yes	76211
P20933	AGA	yes		41757
P20936;P20936-2;P20936-4	RASA1	yes		5512
P20962	PTMS	yes	yes	1423.5
P21127;P21127-2;P21127-3;P21127-6;P21127-8;P21127-9	CDK11B		yes	11693
P21266	GSTM3		yes	3727
P21281	ATP6V1B2	yes	yes	176122
P21283	ATP6V1C1	yes	yes	72042
P21291	CSRP1	yes	yes	131871
P21333;P21333-2	FLNA	yes	yes	1172119
P21359;P21359-2;P21359-6	NF1			12.5
P21397	MAOA		yes
P21399	ACO1	yes	yes	9002
P21462	FPR1		yes	63037
P21580	TNFAIP3
P21675;P21675-10;P21675-11;P21675-12;P21675-2;P21675-3;P21675-4;P21675-5;P21675-6;P21675-7;P21675-8;P21675-9	TAF1			1399
P21730	C5AR1	yes	yes	156135
P21796	VDAC1	yes	yes	62814
P21912	SDHB	yes	yes	26821
P21964;P21964-2	COMT	yes	yes	76283
P21980	TGM2		yes	5348
P22033	MMUT			720
P22059	OSBP	yes	yes	9085
P22061;P22061-2	PCMT1	yes	yes	260659
P22087	FBL	yes	yes	74334
P22090	RPS4Y1	yes		90781
P22102	GART	yes	yes	35185
P22234	PAICS		yes	60210
P22304	IDS		yes	624
P22307;P22307-8	SCP2		yes	53109
P22314;P22314-2	UBA1	yes	yes	321528
P22352	GPX3			5298
P22392-2	NME2	yes	yes	874844
P22528;P35321	SPRR1B
P22570;P22570-3;P22570-4;P22570-5;P22570-6;P22570-7	FDXR			1171
P22626	HNRNPA2B1	yes	yes	1755416
P22670	RFX1			620
P22681	CBL	yes	yes	27435
P22694;P22694-2;P22694-3;P22694-4;P22694-5;P22694-6;P22694-7;P22694-9	PRKACB	yes		63553
P22695	UQCRC2	yes	yes	66519
P22732	SLC2A5	yes		3834
P22748	CA4	yes		197555
P22749;P22749-2	GNLY			6194
P22794;P22794-2	EVI2A			406
P22830;P22830-2	FECH			201.5
P22894	MMP8	yes	yes	1647447
P23141;P23141-2;P23141-3	CES1	yes	yes	10328
P23193	TCEA1			11501
P23219;P23219-2;P23219-3;P23219-4;P23219-5;P23219-6;P35354	PTGS1			45.5
P23229;P23229-2;P23229-3;P23229-4;P23229-5;P23229-6;P23229-7;P23229-9	ITGA6		yes	811
P23246	SFPQ	yes	yes	224657
P23258	TUBG1			13035
P23284	PPIB	yes	yes	813680
P23368	ME2	yes	yes	90767
P23381	WARS1	yes	yes	188840
P23396	RPS3	yes	yes	228694
P23443;P23443-2;P23443-3;P23443-4;P23443-5	RPS6KB1			740.5
P23458	JAK1	yes		8895
P23467;P23467-2;P23467-3;P23467-4;Q16827;Q16827-2;Q16827-3;Q16827-4	PTPRB			199
P23469;P23469-2;P23469-3	PTPRE	yes		19787
P23497	SP100	yes		169653
P23497-4	SP100			751
P23511;P23511-2	NFYA			1367
P23526	AHCY	yes	yes	178698
P23527	H2BC17	yes		3799952
P23528	CFL1	yes	yes	10055889
P23588	EIF4B		yes	12626
P23610	F8A1			827.5
P23634;P23634-6;P23634-7;P23634-8	ATP2B4		yes	11174
P23743	DGKA	yes	yes	29598
P23786	CPT2	yes		12672
P23919	DTYMK		yes	61193
P23921	RRM1	yes	yes	1758
P24071;P24071-10	FCAR		yes	198254
P24158	PRTN3	yes	yes	19383747
P24311	COX7B			2426
P24386	CHM			2537
P24390;P24390-2;P33947;P33947-2	KDELR1			1747
P24534	EEF1B2	yes	yes	162066
P24539	ATP5PB	yes	yes	36442
P24557	TBXAS1		yes	39083
P24666	ACP1	yes		72649
P24723;P24723-2;Q02156	PRKCH			7747
P24752	ACAT1	yes	yes	47241
P24844	MYL9			1558
P24928	POLR2A	yes		6486
P24941	CDK2			72808
P25024	CXCR1			14280
P25025	CXCR2			49456
P25090	FPR2		yes	53675
P25098	GRK2	yes	yes	49077
P25105	PTAFR			4721
P25205;P25205-2	MCM3	yes	yes	71
P25208	NFYB			1391
P25311	AZGP1		yes	3254
P25325;P25325-2	MPST			38106
P25398	RPS12	yes	yes	163644
P25445;P25445-6	FAS	yes		1138
P25490	YY1	yes		5238
P25685	DNAJB1	yes	yes	30807
P25686;P25686-2	DNAJB2			1527
P25705	ATP5F1A	yes	yes	305405
P25774	CTSS	yes	yes	266999
P25786;P25786-2	PSMA1	yes	yes	291607
P25787	PSMA2	yes	yes	248568
P25788;P25788-2	PSMA3	yes	yes	160611
P25789	PSMA4	yes	yes	192480
P25815	S100P	yes	yes	448211
P25963	NFKBIA			644
P26022	PTX3	yes	yes	296520
P26038	MSN	yes	yes	2534729
P26196	DDX6	yes		58263
P26358;P26358-2	DNMT1	yes		15.5
P26368;P26368-2	U2AF2	yes		71321
P26373	RPL13	yes	yes	123380
P26440	IVD		yes	15453
P26447	S100A4	yes	yes	3017177
P26572	MGAT1	yes		5303
P26583	HMGB2	yes	yes	4374867
P26599;P26599-1;P26599-2	PTBP1	yes	yes	83719
P26639	TARS1		yes	54911
P26640	VARS1	yes	yes	26478
P26641;P26641-2	EEF1G	yes	yes	283320
P26885	FKBP2	yes	yes	149977
P27105	STOM	yes	yes	2736566
P27348	YWHAQ	yes	yes	234375
P27361	MAPK3		yes	102069
P27448;P27448-3;P27448-4	MARK3			11555
P27449	ATP6V0C			105253
P27540;P27540-2;P27540-3;P27540-4	ARNT
P27635	RPL10	yes	yes	114467
P27694	RPA1	yes		31792
P27695	APEX1	yes	yes	451383
P27701	CD82			31400
P27707	DCK	yes		11550
P27708	CAD	yes	yes	12550
P27797	CALR	yes	yes	1425282
P27816;P27816-4;P27816-6	MAP4		yes	1457
P27824;P27824-2	CANX	yes	yes	725146
P27918	CFP			114256
P27930	IL1R2		yes	266
P27986	PIK3R1		yes	24548
P27987	ITPKB			424
P28039;P28039-2	AOAH	yes	yes	4476
P28062;P28062-2	PSMB8	yes	yes	209963
P28065;P28065-2	PSMB9	yes	yes	115545
P28066	PSMA5	yes	yes	114057
P28067	HLA-DMA			303
P28070	PSMB4	yes	yes	118969
P28072	PSMB6	yes	yes	49370
P28074	PSMB5		yes	19226
P28161	GSTM2		yes	11610.5
P28288	ABCD3		yes	3418
P28289;P28289-2	TMOD1			3042
P28331;P28331-2	NDUFS1		yes	20173
P28340	POLD1			219
P28482	MAPK1	yes	yes	160953
P28562	DUSP1			1103
P28676	GCA	yes	yes	5437910
P28702;P28702-3	RXRB			468
P28715	ERCC5	yes		29
P28799	GRN			232510
P28838;P28838-2	LAP3	yes	yes	39405
P28907	CD38			3822
P29083	GTF2E1			170
P29144	TPP2	yes	yes	36102
P29218;P29218-3	IMPA1	yes	yes	108220
P29350;P29350-3	PTPN6	yes	yes	596246
P29353;P29353-2;P29353-6;P29353-7	SHC1	yes		4683
P29372;P29372-2;P29372-4;P29372-5	MPG	yes	yes	9751
P29374;P29374-2;P29374-3	ARID4A			531
P29375;P29375-2	KDM5A		yes	282
P29401	TKT		yes	7711127
P29401-2	TKT		yes	296
P29466;P29466-2	CASP1	yes	yes	43496
P29558;P29558-2	RBMS1	yes		3132
P29590	PML	yes	yes	35314
P29597	TYK2			1075
P29692-3	EEF1D		yes	1042
P29692;P29692-2	EEF1D		yes	120730
P29728;P29728-2	OAS2			7927
P29966	MARCKS	yes	yes	108943
P29992	GNA11		yes	452
P30038	ALDH4A1		yes	38253
P30040	ERP29	yes	yes	410548
P30041	PRDX6	yes	yes	1033040
P30043	BLVRB	yes	yes	165033
P30044;P30044-2	PRDX5		yes	1637044
P30046	DDT	yes		388015
P30047	GCHFR		yes	33481
P30048;P30048-2	PRDX3	yes	yes	290867
P30049	ATP5F1D	yes	yes	15351
P30050	RPL12	yes	yes	189477
P30084	ECHS1	yes	yes	31109
P30085	CMPK1		yes	42444
P30086	PEBP1	yes	yes	433780
P30101	PDIA3	yes	yes	909486
P30153	PPP2R1A	yes	yes	82490
P30154-2	PPP2R1B			14682
P30273	FCER1G	yes	yes	148453
P30405	PPIF			13743
P30414	NKTR		yes
P30419	NMT1	yes		130618
P30511;P30511-3	HLA-F			7249
P30519;P30519-2	HMOX2	yes	yes	15633
P30520	ADSS2	yes	yes	483329
P30533	LRPAP1	yes	yes	5028
P30536	TSPO			1216415
P30566	ADSL	yes	yes	38882
P30613;P30613-2	PKLR	yes		6959
P30622-2	CLIP1			9956
P30626;P30626-2	SRI		yes	94621
P30679	GNA15			1154
P30740	SERPINB1	yes	yes	10163896
P30793;P30793-2;P30793-3;P30793-4	GCH1
P30837	ALDH1B1			3851
P30876	POLR2B	yes		6830
P31025;Q5VSP4	LCN1	yes	yes	405
P31040	SDHA		yes	25988
P31146	CORO1A	yes	yes	5930193
P31150	GDI1	yes	yes	134684
P31151	S100A7		yes
P31153	MAT2A	yes	yes	25549
P31323	PRKAR2B		yes
P31483	TIA1		yes	8236
P31641	SLC6A6		yes	810
P31689	DNAJA1	yes	yes	21496
P31749	AKT1	yes		111849
P31751	AKT2			4393
P31785;P31785-2	IL2RG			1579.5
P31930	UQCRC1	yes	yes	21671
P31937	HIBADH			4283
P31939	ATIC		yes	46674
P31942;P31942-2	HNRNPH3	yes	yes	169331
P31943	HNRNPH1	yes	yes	171114
P31944	CASP14		yes	550
P31946;P31946-2	YWHAB	yes	yes	4610006
P31947;P31947-2	SFN		yes
P31948;P31948-2	STIP1	yes	yes	175943
P31949	S100A11	yes	yes	787152
P31997	CEACAM8	yes	yes	926950
P32019;P32019-2;P32019-3	INPP5B			693
P32119	PRDX2	yes	yes	151295
P32121;P32121-3	ARRB2		yes	179054
P32189;P32189-1;P32189-2;P32189-4	GK		yes	2934
P32320	CDA	yes	yes	1928602
P32321;P32321-2	DCTD			460
P32455	GBP1			7964
P32456	GBP2	yes	yes	8779
P32519;P32519-2	ELF1			642
P32926	DSG3			86
P32929-3	CTH			1029.5
P32942	ICAM3	yes	yes	267470
P32969	RPL9	yes	yes	196714
P33121	ACSL1		yes	149002
P33176	KIF5B	yes	yes	57389
P33240;P33240-2	CSTF2	yes		1746
P33241	LSP1	yes	yes	342190
P33316	DUT	yes	yes	4761
P33527;P33527-2;P33527-3;P33527-4;P33527-5;P33527-6;P33527-7;P33527-8;P33527-9	ABCC1			1525
P33897	ABCD1			1167
P33991	MCM4	yes	yes	114
P33992	MCM5	yes	yes	359
P33993	MCM7	yes	yes
P34059	GALNS			38970
P34810;P34810-2;P34810-3	CD68			1553
P34896;P34896-2	SHMT1		yes	23974
P34897;P34897-3	SHMT2	yes	yes	4189
P34910;P34910-2	EVI2B	yes	yes	50592
P34932	HSPA4	yes	yes	112425
P34947	GRK5			546
P34949	MPI			11150
P35030;P35030-2;P35030-3;P35030-4;P35030-5	PRSS3	yes		8009
P35232	PHB1	yes	yes	60361
P35236;P35236-2;P35236-3	PTPN7	yes	yes	28944
P35237	SERPINB6		yes	279857
P35241	RDX	yes	yes	1471008
P35244	RPA3	yes		24682
P35249	RFC4			7432
P35250	RFC2			2132
P35251;P35251-2	RFC1	yes		506
P35268	RPL22	yes	yes	87442
P35269	GTF2F1			1523
P35475	IDUA			4549
P35573	AGL	yes	yes	53059
P35579	MYH9	yes	yes	4141960
P35606;P35606-2	COPB2	yes	yes	63225
P35609-2	ACTN2			1842
P35610	SOAT1	yes		1869
P35611;P35611-2;P35611-3;P35611-6	ADD1		yes	32713
P35612;P35612-2;P35612-3;P35612-4;P35612-8;P35612-9	ADD2		yes	1294
P35613-3	BSG		yes	1721
P35613;P35613-2	BSG	yes	yes	41137
P35637;P35637-2	FUS	yes	yes	66504
P35658;P35658-2;P35658-3;P35658-4;P35658-5	NUP214	yes	yes	4470
P35659	DEK	yes	yes	162129
P35749-2;P35749-3	MYH11			20741
P35754	GLRX	yes	yes	168423
P35813;P35813-3	PPM1A		yes	40402
P35914	HMGCL	yes	yes	3134
P35998	PSMC2	yes	yes	93901
P36222	CHI3L1	yes	yes	669944
P36404	ARL2	yes		6437
P36405	ARL3	yes	yes	12083
P36507	MAP2K2	yes	yes	36902
P36508;P36508-2	ZNF76			2054
P36542	ATP5F1C		yes	76117
P36543	ATP6V1E1	yes	yes	196824
P36551	CPOX	yes	yes	7143
P36578	RPL4	yes	yes	119397
P36639;P36639-1;P36639-2;P36639-3	NUDT1	yes		7218
P36776;P36776-2	LONP1		yes	5034
P36871	PGM1	yes	yes	547183
P36873;P36873-2	PPP1CC	yes		1509
P36897	TGFBR1			2415
P36915	GNL1	yes		2617
P36957	DLST	yes	yes	13328
P36959	GMPR			836
P36969;P36969-2	GPX4	yes		49690
P37108	SRP14	yes	yes	184115
P37173;P37173-2	TGFBR2			131
P37198	NUP62	yes		15524
P37235	HPCAL1	yes	yes	41592
P37802;P37802-2	TAGLN2	yes	yes	189541
P37837;P37837-2	TALDO1	yes	yes	4608831
P37840;P37840-2	SNCA	yes	yes	46077
P38117;P38117-2	ETFB		yes	76791
P38159	RBMX		yes	102498
P38606;P38606-2	ATP6V1A	yes	yes	225041
P38646	HSPA9	yes	yes	42541
P38919	EIF4A3	yes	yes	78093
P39019	RPS19	yes	yes	112940
P39023	RPL3	yes	yes	87706
P39210	MPV17	yes		3272
P39656	DDOST		yes	77652
P39687	ANP32A	yes	yes	332367
P39748	FEN1	yes	yes	83565
P39880;P39880-2;P39880-3;P39880-4;P39880-5;P39880-6	CUX1	yes	yes	19277
P40121	CAPG		yes	1255735
P40198	CEACAM3	yes		7476
P40199	CEACAM6		yes	732977
P40227	CCT6A	yes	yes	144753
P40261	NNMT		yes	700
P40306	PSMB10	yes	yes	26301
P40429	RPL13A	yes	yes	68200
P40616;P40616-2	ARL1	yes	yes	8588
P40763-3	STAT3		yes	69353
P40818	USP8			3484
P40925;P40925-3	MDH1		yes	763654
P40926	MDH2	yes	yes	335563
P40937;P40937-2	RFC5	yes		8239
P40938	RFC3			3698
P40939	HADHA	yes	yes	89930
P41091	EIF2S3	yes	yes	64878
P41162	ETV3			18
P41182	BCL6			81
P41208	CETN2			4931
P41212	ETV6			1973
P41214	EIF2D	yes	yes	157.5
P41218	MNDA	yes	yes	8361614
P41220;P41220-2;P41220-3;P41220-4	RGS2			5069
P41223	BUD31			29236
P41226	UBA7	yes	yes	12230
P41227;P41227-2	NAA10	yes		12615
P41236	PPP1R2	yes		5655
P41240	CSK	yes	yes	81792
P41250;P41250-2	GARS1	yes	yes	30359
P41252	IARS1	yes		22977
P41279;P41279-2	MAP3K8			1574
P41439	FOLR3	yes	yes	1466540
P41439-4	FOLR3		yes
P41567	EIF1			919
P41743	PRKCI			4169.5
P42025	ACTR1B	yes	yes	185180
P42126;P42126-2	ECI1	yes		6562
P42166	TMPO	yes	yes	295
P42167	TMPO	yes	yes	118117
P42224	STAT1		yes	34469
P42226	STAT6		yes	13724
P42229	STAT5A	yes	yes	43989
P42285	MTREX	yes		3033
P42330	AKR1C3		yes	397
P42331-4;P42331-6	ARHGAP25		yes	8384
P42331;P42331-3	ARHGAP25		yes	67098
P42336	PIK3CA			29
P42338	PIK3CB	yes		2157
P42345	MTOR			1681
P42356	PI4KA			8760
P42357	HAL		yes	1311
P42566	EPS15	yes	yes	10839
P42574	CASP3	yes	yes	53551
P42677	RPS27	yes		26410
P42680	TEC			362.5
P42704	LRPPRC	yes	yes	5475
P42765	ACAA2	yes	yes	41534
P42766	RPL35	yes	yes	95429
P42768	WAS	yes	yes	108387
P42785	PRCP	yes	yes	145531
P42858	HTT	yes		1860
P42892;P42892-2;P42892-3;P42892-4	ECE1			878
P42898;P42898-2	MTHFR			202
P43034	PAFAH1B1	yes	yes	152049
P43155;P43155-2	CRAT		yes	1003
P43243	MATR3	yes	yes	36049
P43246	MSH2		yes	1490
P43250-2	GRK6		yes	42819
P43251;P43251-2;P43251-3;P43251-4	BTD			3080
P43304	GPD2	yes	yes	58810
P43307	SSR1		yes	36415
P43353	ALDH3B1	yes	yes	139758
P43378	PTPN9			3422
P43405	SYK	yes	yes	173416
P43487;P43487-2	RANBP1	yes	yes	160224
P43490	NAMPT	yes	yes	1098245
P43629;P43629-2;P43630;P43630-2;Q14943	KIR3DL1			2573
P43686	PSMC4	yes	yes	58833
P45880;P45880-1;P45880-2	VDAC2	yes	yes	43703
P45954;P45954-2	ACADSB			2619
P45973	CBX5	yes	yes	27864
P45974;P45974-2	USP5	yes	yes	79585
P45983;P45983-2;P45983-3;P45983-4	MAPK8			109
P45984;P45984-2	MAPK9			9874
P45985;P45985-2	MAP2K4	yes		15628
P46013	MKI67	yes	yes	249
P46019	PHKA2	yes	yes	17821
P46020;P46020-2;P46020-3	PHKA1			65
P46060	RANGAP1	yes	yes	28815
P46063	RECQL	yes		11068
P46100;P46100-2;P46100-3;P46100-4;P46100-5	ATRX			271
P46108;P46108-2	CRK			1726
P46109	CRKL	yes	yes	42709
P46199	MTIF2			255
P46379;P46379-2;P46379-3	BAG6	yes		5937
P46459	NSF	yes	yes	113005
P46527	CDKN1B	yes		177
P46734-2	MAP2K3		yes	14567
P46734;P46734-3	MAP2K3		yes	93961
P46736;P46736-2;P46736-3	BRCC3			10447
P46776	RPL27A	yes	yes	172993
P46777	RPL5	yes	yes	76825
P46778	RPL21	yes	yes	80307
P46779	RPL28		yes	72466
P46781	RPS9	yes	yes	153032
P46782	RPS5	yes		79720
P46783	RPS10	yes	yes	39986
P46926	GNPDA1	yes	yes	66693
P46934-4	NEDD4	yes		10298
P46939;P46939-2	UTRN	yes		3052
P46940	IQGAP1	yes	yes	522226
P46952	HAAO			4296
P46976-2	GYG1		yes	474870
P46977	STT3A	yes	yes	18811
P47224	RABIF	yes		39508
P47712	PLA2G4A			3492
P47755	CAPZA2	yes	yes	676933
P47756	CAPZB	yes	yes	2339830
P47813	EIF1AX			22929
P47897	QARS1		yes	17844
P47914	RPL29	yes	yes	22722
P47929	LGALS7		yes
P47985	UQCRFS1		yes	57707
P48047	ATP5PO	yes	yes	59482
P48059;P48059-2;P48059-3;P48059-4;P48059-5	LIMS1			101966
P48060	GLIPR1			10292
P48061;P48061-2;P48061-3;P48061-4;P48061-5;P48061-6	CXCL12			5448
P48147	PREP	yes	yes	51835
P48200	IREB2			68
P48378;P48378-2	RFX2			645
P48382;P48382-2	RFX5	yes		677.5
P48426-2	PIP4K2A		yes	35424
P48444	ARCN1	yes	yes	102549
P48449;P48449-2	LSS			3158
P48506	GCLC	yes		8296
P48507	GCLM		yes	68419
P48551;P48551-2;P48551-3	IFNAR2			358
P48553	TRAPPC10			2998
P48556	PSMD8	yes	yes	20368
P48595	SERPINB10	yes	yes	348432
P48634	PRRC2A	yes		206
P48637	GSS	yes	yes	47190
P48643	CCT5	yes	yes	80808
P48651	PTDSS1			4545
P48723	HSPA13	yes		254
P48728;P48728-2;P48728-3;P48728-4	AMT			1003.5
P48729	CSNK1A1			7681
P48730;P48730-2	CSNK1D			2712
P48735	IDH2	yes	yes	214606
P48736	PIK3CG	yes	yes	6505
P48739;P48739-3	PITPNB		yes	68835
P48745	CCN3			220
P48960;P48960-2;P48960-3	ADGRE5	yes	yes	36893
P49005	POLD2			90
P49006	MARCKSL1	yes	yes	13475
P49019	HCAR3			830
P49023	PXN	yes	yes	39281
P49069	CAMLG			650
P49116;P49116-2	NR2C2	yes		2306
P49137	MAPKAPK2	yes	yes	60030
P49184	DNASE1L1			12174
P49189	ALDH9A1		yes	52312
P49207	RPL34	yes	yes	70819
P49247	RPIA	yes	yes	124147
P49257	LMAN1	yes	yes	47479
P49279	SLC11A1	yes		734
P49321;P49321-3	NASP		yes	1483
P49327	FASN	yes	yes	4878
P49354	FNTA			23499
P49356	FNTB			3883
P49368	CCT3	yes	yes	128416
P49407	ARRB1			12779
P49407-2	ARRB1			945
P49411	TUFM	yes	yes	113414
P49419;P49419-2	ALDH7A1	yes	yes	84
P49441	INPP1			11687
P49450;P49450-2	CENPA			8243
P49458	SRP9	yes	yes	268014
P49459	UBE2A			1622
P49585	PCYT1A	yes	yes	15518
P49588	AARS1		yes	18739
P49589;P49589-3	CARS1		yes	31477
P49590;P49590-2	HARS2			1780
P49591	SARS1	yes		62870
P49593	PPM1F		yes	58540
P49619;P49619-2;P49619-3	DGKG			225
P49641	MAN2A2			408
P49643	PRIM2			8033
P49662	CASP4	yes	yes	25153
P49711	CTCF	yes		6987
P49715;P49715-2;P49715-3;P49715-4	CEBPA	yes		12798.5
P49720	PSMB3	yes	yes	132746
P49721	PSMB2	yes	yes	132167
P49736	MCM2	yes	yes
P49748	ACADVL		yes	90637
P49750;P49750-1	YLPM1			1038
P49753;Q86TX2	ACOT2			1862
P49754	VPS41			7735
P49755	TMED10	yes	yes	162432
P49756	RBM25	yes		15786
P49757;P49757-2;P49757-3;P49757-4	NUMB	yes	yes	28142
P49761;P49761-1;P49761-3	CLK3		yes	238
P49768;P49768-2	PSEN1			6913
P49773	HINT1	yes	yes	280477
P49789	FHIT			5147
P49790;P49790-2	NUP153			3727
P49792	RANBP2	yes	yes	6550
P49795	RGS19	yes	yes	8113
P49815;P49815-2;P49815-3;P49815-4;P49815-5;P49815-7	TSC2			417
P49821;P49821-2	NDUFV1	yes	yes	16198
P49840	GSK3A	yes		6375
P49841;P49841-2	GSK3B		yes	9467
P49842;P49842-1;P49842-2;P49842-3	STK19			134
P49848;P49848-3;P49848-4	TAF6	yes		645
P49902	NT5C2		yes	61846
P49903	SEPHS1			12400
P49913	CAMP	yes	yes	16083574
P49914	MTHFS	yes		29011
P49915	GMPS		yes	11366
P49916;P49916-3	LIG3	yes		7208
P49917	LIG4	yes		521
P49959;P49959-2;P49959-3	MRE11			9940
P49961;P49961-2;P49961-6	ENTPD1			10203
P50148	GNAQ	yes	yes	106296
P50213	IDH3A		yes	3927
P50225	SULT1A1	yes	yes	135851
P50238	CRIP1		yes	32924
P50336	PPOX		yes	1847
P50395	GDI2	yes	yes	1131542
P50402	EMD	yes	yes	10111
P50416	CPT1A		yes	14117
P50452	SERPINB8	yes	yes	279367
P50453	SERPINB9	yes	yes	72998
P50502	ST13	yes	yes	133261
P50552	VASP	yes	yes	633470
P50570-4	DNM2	yes	yes	184161
P50570;P50570-5	DNM2		yes	7616
P50579	METAP2			63234
P50583	NUDT2	yes		51667
P50591	TNFSF10	yes		3569
P50613	CDK7	yes		650.5
P50748	KNTC1			313
P50749	RASSF2	yes	yes	85043
P50750;P50750-2	CDK9			909
P50851	LRBA			2619
P50851-2	LRBA			19
P50897	PPT1	yes	yes	6256
P50914	RPL14	yes	yes	41299
P50990	CCT8	yes	yes	302788
P50991	CCT4	yes	yes	110297
P50995;P50995-2	ANXA11	yes	yes	861907
P51003	PAPOLA	yes		3782
P51114;P51114-2	FXR1	yes	yes	4567
P51116	FXR2			829.5
P51124	GZMM			1366
P51148;P51148-2	RAB5C	yes	yes	68767
P51149	RAB7A	yes	yes	1666688
P51151	RAB9A			4944
P51153	RAB13	yes	yes	37311
P51157;P51157-2;P51157-3	RAB28			1033
P51159	RAB27A	yes	yes	796117
P51178-2	PLCD1		yes	4162
P51397	DAP	yes		744.5
P51398;P51398-2;P51398-3	DAP3
P51452	DUSP3		yes	6275
P51531;P51531-2	SMARCA2	yes		5927
P51532;P51532-2;P51532-3;P51532-4;P51532-5	SMARCA4	yes		461
P51553;P51553-2	IDH3G	yes		205
P51570	GALK1	yes	yes	131867
P51571	SSR4	yes	yes	43054
P51572;P51572-2	BCAP31	yes	yes	279161
P51575	P2RX1			6924
P51580	TPMT	yes	yes	14449
P51606	RENBP		yes	18670
P51608;P51608-2	MECP2	yes		22936
P51610;P51610-4	HCFC1		yes	12245
P51648;P51648-2	ALDH3A2	yes	yes	11424
P51659	HSD17B4	yes	yes	53180
P51665	PSMD7	yes	yes	48652
P51668;Q9Y2X8	UBE2D1		yes	72460
P51689;P51689-3	ARSD			292
P51692	STAT5B	yes		9496
P51798	CLCN7		yes	5806
P51808	DYNLT3			3206
P51809	VAMP7			53398
P51812	RPS6KA3	yes	yes	34966
P51813	BMX	yes	yes	12596
P51825;P51825-2;P51825-3	AFF1			197
P51828	ADCY7			487
P51858	HDGF	yes	yes	465002
P51948;P51948-2	MNAT1	yes		1217
P51970	NDUFA8			22306
P51991	HNRNPA3	yes	yes	321319
P52209;P52209-2	PGD	yes	yes	5849159
P52272;P52272-2	HNRNPM	yes	yes	190634
P52294	KPNA1	yes	yes	5129
P52298;P52298-2;P52298-3	NCBP2			3224
P52306;P52306-5	RAP1GDS1		yes	8884
P52333;P52333-2	JAK3
P52434	POLR2H			13104
P52565	ARHGDIA	yes	yes	1465597
P52566	ARHGDIB	yes	yes	11835726
P52594;P52594-2;P52594-3;P52594-4	AGFG1	yes	yes	20750
P52597	HNRNPF	yes	yes	97018
P52630;P52630-4	STAT2			1295
P52657	GTF2A2			862
P52701;P52701-3;P52701-4	MSH6			1066
P52739;P52739-2	ZNF131			252
P52747;P52747-2;P52747-3	ZNF143			2155
P52756	RBM5			624
P52788	SMS	yes		21435
P52789	HK2	yes	yes	23198
P52790	HK3	yes	yes	806695
P52815	MRPL12	yes	yes	2153
P52824	DGKQ			57
P52848;P52848-3	NDST1			168
P52849	NDST2			12
P52888	THOP1	yes	yes	9246
P52895	AKR1C2			1230
P52907	CAPZA1	yes	yes	1262111
P52948;P52948-5	NUP98			2997
P53004	BLVRA	yes	yes	119056
P53007	SLC25A1	yes	yes	8951
P53041	PPP5C	yes		13415
P53367	ARFIP1			13521
P53384;P53384-2	NUBP1			6595
P53396	ACLY	yes	yes	181015
P53396-2	ACLY	yes	yes	61
P53582	METAP1			7569
P53597	SUCLG1	yes	yes	45944
P53602	MVD			2681
P53609	PGGT1B		yes	14675
P53618	COPB1	yes	yes	65431
P53621	COPA		yes	103481
P53634	CTSC	yes	yes	208396
P53671	LIMK2			3025
P53675;P53675-2	CLTCL1			98
P53680	AP2S1	yes	yes	56835
P53701	HCCS			2881
P53801	PTTG1IP	yes		18844
P53990;P53990-2;P53990-4;P53990-5	IST1		yes	52242
P53992	SEC24C	yes	yes	9984
P53999	SUB1	yes	yes	442371
P54108;P54108-2;P54108-3	CRISP3			459818
P54132	BLM			37
P54136	RARS1	yes	yes	63426
P54198;P54198-2	HIRA	yes		714
P54252;P54252-1;P54252-4	ATXN3	yes		3808
P54253	ATXN1			255.5
P54274;P54274-2	TERF1		yes	174.5
P54577	YARS1	yes	yes	57432
P54578	USP14		yes	59484
P54619;P54619-2;P54619-3	PRKAG1	yes	yes	32247
P54652	HSPA2	yes	yes	9233
P54687-5	BCAT1			995.5
P54709	ATP1B3			25509
P54725;P54725-3	RAD23A			5304
P54727	RAD23B	yes	yes	71647
P54802	NAGLU			1208
P54803	GALC			7903
P54819;P54819-2	AK2	yes	yes	375517
P54852	EMP3			4875
P54886;P54886-2	ALDH18A1	yes	yes	380
P54920	NAPA	yes	yes	175826
P55008	AIF1	yes	yes	138478
P55010	EIF5	yes	yes	53734
P55011;P55011-3	SLC12A2	yes	yes	22
P55036	PSMD4	yes	yes	33286
P55039	DRG2			7106
P55060;P55060-3	CSE1L	yes	yes	40386
P55061;P55061-2	TMBIM6			6301
[truncated: 3,720 more rows]

## Sheet: Figure3a
% cv	populations
74.3171	TAN
88.4925	TAN
39.8849	TAN
23.5654	TAN
68.6539	TAN
81.0634	TAN
21.4696	TAN
NA	TAN
94.7719	TAN
61.9394	TAN
72.3601	TAN
121.002	TAN
29.6299	TAN
49.5149	TAN
57.1545	TAN
32.2719	TAN
22.3625	TAN
39.5146	TAN
NA	TAN
39.3091	TAN
NA	TAN
82.3189	TAN
40.1359	TAN
53.1144	TAN
15.7702	TAN
44.5948	TAN
17.9902	TAN
21.5234	TAN
NA	TAN
116.436	TAN
70.184	TAN
41.7556	TAN
56.8696	TAN
78.1293	TAN
35.8605	TAN
84.4652	TAN
35.3481	TAN
75.9067	TAN
22.7063	TAN
81.6863	TAN
29.1683	TAN
32.0793	TAN
44.7205	TAN
50.4596	TAN
69.2047	TAN
62.0184	TAN
13.0004	TAN
54.7006	TAN
53.2336	TAN
57.7261	TAN
69.0238	TAN
28.2072	TAN
123.942	TAN
107.187	TAN
77.4388	TAN
58.6291	TAN
44.9444	TAN
41.9179	TAN
22.7959	TAN
104.763	TAN
45.9319	TAN
23.3635	TAN
47.6047	TAN
97.9697	TAN
50.8007	TAN
NA	TAN
51.9105	TAN
54.0766	TAN
24.5523	TAN
71.0483	TAN
77.6324	TAN
35.3942	TAN
65.7405	TAN
20.8295	TAN
26.4493	TAN
130.067	TAN
NA	TAN
24.7943	TAN
76.4111	TAN
24.3537	TAN
36.6276	TAN
102.261	TAN
53.9877	TAN
69.6912	TAN
19.5394	TAN
NA	TAN
45.0329	TAN
130.447	TAN
46.9011	TAN
73.6544	TAN
61.7721	TAN
40.6651	TAN
29.4228	TAN
128.498	TAN
116.611	TAN
85.5927	TAN
72.5297	TAN
18.1279	TAN
16.4044	TAN
35.7139	TAN
63.3983	TAN
20.0878	TAN
69.1785	TAN
16.6781	TAN
27.9598	TAN
60.2853	TAN
58.1738	TAN
16.9328	TAN
73.7882	TAN
30.1249	TAN
69.2946	TAN
27.6879	TAN
63.6057	TAN
49.8651	TAN
52.0076	TAN
98.2156	TAN
114.755	TAN
24.8249	TAN
71.6469	TAN
68.7189	TAN
32.2893	TAN
53.1532	TAN
54.1081	TAN
NA	TAN
34.5307	TAN
42.8204	TAN
21.5138	TAN
34.2929	TAN
20.0105	TAN
60.0827	TAN
72.8978	TAN
71.78	TAN
41.6258	TAN
NA	TAN
62.7782	TAN
35.3406	TAN
45.2023	TAN
59.0374	TAN
24.0161	TAN
45.0345	TAN
71.0799	TAN
79.9065	TAN
33.0735	TAN
22.0452	TAN
33.1268	TAN
32.2324	TAN
1.22846	TAN
NA	TAN
27.8811	TAN
39.2395	TAN
54.1656	TAN
59.0356	TAN
12.6185	TAN
43.5314	TAN
36.5427	TAN
36.0357	TAN
82.5571	TAN
63.0559	TAN
48.234	TAN
52.5701	TAN
34.3547	TAN
103.723	TAN
112.262	TAN
73.9962	TAN
37.9061	TAN
195.631	TAN
27.587	TAN
54.3536	TAN
29.9376	TAN
26.4196	TAN
32.9551	TAN
49.3635	TAN
85.9297	TAN
NA	TAN
47.7725	TAN
30.3168	TAN
66.1006	TAN
100.322	TAN
NA	TAN
78.3267	TAN
48.3821	TAN
103.5	TAN
108.292	TAN
227.033	TAN
57.7758	TAN
50.1009	TAN
24.9729	TAN
47.8808	TAN
NA	TAN
51.9876	TAN
NA	TAN
51.5365	TAN
41.059	TAN
20.3405	TAN
41.3898	TAN
31.1251	TAN
55.4841	TAN
96.2155	TAN
90.2442	TAN
46.0911	TAN
65.8449	TAN
38.2376	TAN
84.1621	TAN
NA	TAN
21.6258	TAN
27.5222	TAN
NA	TAN
16.946	TAN
21.1409	TAN
50.7276	TAN
46.5161	TAN
47.362	TAN
NA	TAN
71.6356	TAN
30.7047	TAN
23.643	TAN
55.4503	TAN
33.5245	TAN
37.7903	TAN
25.1622	TAN
35.8319	TAN
51.2456	TAN
14.633	TAN
NA	TAN
57.7526	TAN
NA	TAN
23.5071	TAN
117.045	TAN
149.247	TAN
47.0243	TAN
33.8453	TAN
114.599	TAN
189.746	TAN
27.8383	TAN
69.6936	TAN
65.754	TAN
59.8903	TAN
59.2402	TAN
77.4755	TAN
59.5574	TAN
85.1966	TAN
16.4453	TAN
76.6157	TAN
27.4576	TAN
35.1012	TAN
NA	TAN
27.4394	TAN
20.7039	TAN
NA	TAN
71.9825	TAN
63.223	TAN
44.444	TAN
24.231	TAN
80.7247	TAN
174.782	TAN
74.8637	TAN
61.371	TAN
NA	TAN
40.7593	TAN
50.0719	TAN
48.0404	TAN
38.834	TAN
47.5323	TAN
20.927	TAN
59.225	TAN
16.4755	TAN
27.2782	TAN
39.0936	TAN
NA	TAN
57.5016	TAN
20.4028	TAN
53.3095	TAN
39.6718	TAN
49.8874	TAN
56.9271	TAN
49.1493	TAN
19.5405	TAN
119.791	TAN
23.8749	TAN
42.2179	TAN
76.5657	TAN
42.9083	TAN
103.487	TAN
18.1349	TAN
60.8607	TAN
46.5626	TAN
25.3345	TAN
43.9325	TAN
15.813	TAN
32.6595	TAN
33.8688	TAN
116.292	TAN
60.788	TAN
30.9983	TAN
26.6073	TAN
52.4746	TAN
19.2173	TAN
45.3915	TAN
45.0337	TAN
NA	TAN
52.2636	TAN
62.9413	TAN
71.7047	TAN
80.8217	TAN
141.421	TAN
54.6275	TAN
18.6462	TAN
101.907	TAN
49.9925	TAN
17.0396	TAN
28.8314	TAN
21.5925	TAN
49.9158	TAN
49.8447	TAN
NA	TAN
45.581	TAN
NA	TAN
17.7262	TAN
NA	TAN
NA	TAN
46.7823	TAN
34.7381	TAN
109.772	TAN
76.4943	TAN
59.3511	TAN
51.5522	TAN
34.5137	TAN
42.6788	TAN
53.4893	TAN
30.9523	TAN
109.123	TAN
34.2879	TAN
NA	TAN
26.6476	TAN
45.9496	TAN
66.2724	TAN
105.278	TAN
44.1416	TAN
63.7751	TAN
87.7199	TAN
23.6721	TAN
79.6047	TAN
70.6595	TAN
38.4445	TAN
65.8727	TAN
45.593	TAN
38.9782	TAN
21.6545	TAN
21.9194	TAN
65.4677	TAN
52.991	TAN
22.4581	TAN
21.8116	TAN
66.5472	TAN
30.5962	TAN
32.0218	TAN
51.9132	TAN
53.1359	TAN
NA	TAN
130.419	TAN
34.6774	TAN
51.3606	TAN
190.735	TAN
19.3791	TAN
26.7382	TAN
49.3841	TAN
49.1821	TAN
61.2226	TAN
64.5077	TAN
55.2446	TAN
28.4254	TAN
55.6398	TAN
33.1436	TAN
127.646	TAN
36.6493	TAN
124.644	TAN
60.3988	TAN
36.1862	TAN
47.734	TAN
NA	TAN
164.449	TAN
33.9636	TAN
157.585	TAN
25.7356	TAN
31.678	TAN
38.9422	TAN
58.2856	TAN
50.9799	TAN
75.6152	TAN
107.248	TAN
44.1687	TAN
41.2244	TAN
47.4341	TAN
58.6062	TAN
100.523	TAN
17.3438	TAN
NA	TAN
29.3957	TAN
69.8312	TAN
133.691	TAN
NA	TAN
17.8192	TAN
181.272	TAN
81.8188	TAN
16.9765	TAN
71.2104	TAN
78.6538	TAN
101.511	TAN
95.5483	TAN
63.8465	TAN
82.2585	TAN
NA	TAN
NA	TAN
44.7234	TAN
79.0001	TAN
NA	TAN
59.2645	TAN
46.2389	TAN
43.2188	TAN
44.9656	TAN
28.0421	TAN
90.3003	TAN
42.8505	TAN
188.992	TAN
79.9478	TAN
114.11	TAN
213.431	TAN
45.8164	TAN
88.7951	TAN
NA	TAN
89.0754	TAN
83.8023	TAN
110.726	TAN
44.8528	TAN
42.9596	TAN
20.7941	TAN
17.4493	TAN
48.7647	TAN
26.8308	TAN
50.2621	TAN
42.4057	TAN
18.7817	TAN
65.831	TAN
42.7997	TAN
102.69	TAN
14.7411	TAN
68.369	TAN
43.6021	TAN
99.3637	TAN
NA	TAN
22.0668	TAN
36.5473	TAN
56.2431	TAN
104.802	TAN
77.4765	TAN
63.192	TAN
53.2805	TAN
57.6784	TAN
41.2179	TAN
49.1521	TAN
29.2345	TAN
164.277	TAN
160.411	TAN
154.95	TAN
41.9296	TAN
43.9771	TAN
45.5999	TAN
39.6471	TAN
30.9592	TAN
67.7267	TAN
27.5117	TAN
56.7416	TAN
84.1319	TAN
NA	TAN
NA	TAN
NA	TAN
28.7582	TAN
53.3246	TAN
102.605	TAN
23.2137	TAN
46.509	TAN
61.9465	TAN
48.3112	TAN
21.9725	TAN
52.7958	TAN
47.1844	TAN
69.7119	TAN
91.5711	TAN
40.3845	TAN
46.8822	TAN
45.7628	TAN
95.0773	TAN
NA	TAN
23.0261	TAN
54.4623	TAN
28.8363	TAN
37.4506	TAN
46.1914	TAN
42.5168	TAN
NA	TAN
83.2187	TAN
51.6445	TAN
NA	TAN
67.3479	TAN
35.0379	TAN
102.624	TAN
60.6449	TAN
20.9794	TAN
59.0383	TAN
43.207	TAN
61.876	TAN
42.7964	TAN
81.5978	TAN
72.1711	TAN
58.7941	TAN
141.421	TAN
108.914	TAN
41.9344	TAN
122.006	TAN
120.776	TAN
107.375	TAN
151.127	TAN
121.321	TAN
73.8623	TAN
NA	TAN
30.4849	TAN
46.3842	TAN
132.714	TAN
123.192	TAN
134.466	TAN
88.9628	TAN
136.176	TAN
74.8309	TAN
205.697	TAN
174.399	TAN
59.6343	TAN
106.403	TAN
86.3043	TAN
174.091	TAN
204.996	TAN
151.401	TAN
178.729	TAN
196.781	TAN
126.293	TAN
191.011	TAN
126.435	TAN
75.3593	TAN
63.0004	TAN
81.3108	TAN
140.208	TAN
85.5921	TAN
60.6715	TAN
NA	TAN
83.4115	TAN
48.6682	TAN
90.4272	TAN
41.7846	TAN
39.5652	TAN
19.9219	TAN
116.169	TAN
23.7871	TAN
56.6694	TAN
9.48917	TAN
98.8466	TAN
97.3548	TAN
53.6832	TAN
141.421	TAN
154.698	TAN
11.5999	TAN
46.8424	TAN
15.9688	TAN
57.8426	TAN
35.3981	TAN
35.3353	TAN
16.6441	TAN
55.6999	TAN
21.1287	TAN
33.2495	TAN
76.941	TAN
175.186	TAN
83.5133	TAN
66.0479	TAN
70.8665	TAN
15.1018	TAN
25.8845	TAN
52.1989	TAN
41.2789	TAN
73.4729	TAN
94.0973	TAN
58.4443	TAN
47.8127	TAN
62.2492	TAN
73.9322	TAN
65.978	TAN
36.9941	TAN
120.705	TAN
194.199	TAN
70.6694	TAN
126.285	TAN
43.4655	TAN
31.9338	TAN
13.087	TAN
28.5597	TAN
NA	TAN
86.4194	TAN
NA	TAN
28.4104	TAN
18.4491	TAN
42.7894	TAN
87.9059	TAN
41.8471	TAN
48.0127	TAN
17.4114	TAN
89.2985	TAN
23.3271	TAN
39.4145	TAN
40.2019	TAN
NA	TAN
39.5342	TAN
32.6476	TAN
143.504	TAN
133.248	TAN
33.7994	TAN
211.58	TAN
177.408	TAN
57.894	TAN
47.2889	TAN
42.8441	TAN
NA	TAN
17.4315	TAN
39.0827	TAN
73.6784	TAN
33.1946	TAN
46.4905	TAN
81.8342	TAN
33.6757	TAN
72.4825	TAN
65.4156	TAN
11.4754	TAN
63.6854	TAN
16.9066	TAN
31.5654	TAN
21.7306	TAN
34.0501	TAN
32.3769	TAN
63.0525	TAN
42.3158	TAN
24.0366	TAN
72.0968	TAN
107.046	TAN
41.4353	TAN
88.2903	TAN
27.2573	TAN
23.4243	TAN
86.9972	TAN
105.623	TAN
48.3266	TAN
38.4191	TAN
68.8259	TAN
36.7894	TAN
45.1997	TAN
28.1437	TAN
118.939	TAN
19.3272	TAN
113.873	TAN
84.6017	TAN
59.7362	TAN
NA	TAN
15.874	TAN
1.95056	TAN
51.6129	TAN
25.1819	TAN
40.1688	TAN
32.2289	TAN
179.178	TAN
37.9466	TAN
54.3845	TAN
61.6634	TAN
NA	TAN
86.8257	TAN
117.204	TAN
68.0229	TAN
42.7962	TAN
43.2987	TAN
41.0539	TAN
49.3847	TAN
55.8619	TAN
36.6325	TAN
56.4017	TAN
18.6813	TAN
163.044	TAN
89.4395	TAN
21.2377	TAN
31.0168	TAN
28.635	TAN
NA	TAN
19.5082	TAN
131.109	TAN
101.004	TAN
NA	TAN
109.524	TAN
53.9975	TAN
97.7531	TAN
43.1104	TAN
86.252	TAN
107.815	TAN
89.6565	TAN
36.3617	TAN
84.4626	TAN
13.1134	TAN
43.7975	TAN
NA	TAN
31.6994	TAN
108.081	TAN
125.852	TAN
20.6424	TAN
21.1367	TAN
44.7826	TAN
196.177	TAN
53.013	TAN
49.232	TAN
26.9004	TAN
43.0588	TAN
53.8872	TAN
33.3257	TAN
52.3404	TAN
51.414	TAN
144.056	TAN
24.9692	TAN
45.3232	TAN
18.371	TAN
186.231	TAN
18.1849	TAN
48.012	TAN
19.4279	TAN
43.1395	TAN
34.1888	TAN
174.104	TAN
59.8666	TAN
53.943	TAN
18.8123	TAN
101.718	TAN
67.2841	TAN
13.4343	TAN
75.2837	TAN
NA	TAN
61.9573	TAN
62.8738	TAN
34.0389	TAN
21.0379	TAN
NA	TAN
33.4297	TAN
126.554	TAN
15.5151	TAN
92.3207	TAN
43.6774	TAN
22.5771	TAN
29.8896	TAN
83.8144	TAN
21.5599	TAN
173.867	TAN
148.064	TAN
47.9846	TAN
44.1597	TAN
71.6248	TAN
79.1595	TAN
78.0594	TAN
NA	TAN
136.624	TAN
57.6114	TAN
47.2475	TAN
85.6382	TAN
9.52843	TAN
13.5212	TAN
26.5601	TAN
42.7176	TAN
38.2934	TAN
37.6973	TAN
35.5226	TAN
42.0789	TAN
134.706	TAN
106.117	TAN
32.5066	TAN
19.8536	TAN
121.101	TAN
26.4705	TAN
69.5563	TAN
0.492291	TAN
82.8492	TAN
72.5191	TAN
50.1488	TAN
28.1662	TAN
48.9023	TAN
26.0577	TAN
18.6068	TAN
39.6941	TAN
89.449	TAN
19.3898	TAN
52.9489	TAN
NA	TAN
29.9687	TAN
14.0067	TAN
78.2939	TAN
NA	TAN
54.2366	TAN
51.7676	TAN
41.4308	TAN
19.6769	TAN
74.4809	TAN
29.6169	TAN
37.2572	TAN
27.4558	TAN
39.9661	TAN
46.8978	TAN
39.4225	TAN
70.5333	TAN
138.704	TAN
118.769	TAN
55.136	TAN
48.9413	TAN
NA	TAN
53.8714	TAN
NA	TAN
38.9519	TAN
46.3725	TAN
27.5701	TAN
86.2676	TAN
48.3411	TAN
NA	TAN
66.0253	TAN
57.0222	TAN
56.4964	TAN
32.6814	TAN
NA	TAN
21.5326	TAN
69.1065	TAN
75.9361	TAN
65.2061	TAN
30.5153	TAN
79.6369	TAN
NA	TAN
42.9306	TAN
31.0359	TAN
37.9175	TAN
46.7518	TAN
NA	TAN
41.7345	TAN
48.4072	TAN
24.5492	TAN
95.6221	TAN
100.978	TAN
53.7433	TAN
43.196	TAN
24.5597	TAN
32.3727	TAN
104.392	TAN
28.8168	TAN
39.7227	TAN
57.3496	TAN
40.4886	TAN
159.731	TAN
45.2739	TAN
168.008	TAN
101.595	TAN
41.9525	TAN
54.5942	TAN
167.139	TAN
38.0009	TAN
61.2046	TAN
9.67612	TAN
143.707	TAN
16.6184	TAN
32.5661	TAN
11.7162	TAN
NA	TAN
41.9605	TAN
35.8749	TAN
78.3508	TAN
57.5788	TAN
62.9158	TAN
69.0543	TAN
42.0795	TAN
43.7775	TAN
9.93282	TAN
48.6855	TAN
142.877	TAN
69.7768	TAN
31.0199	TAN
85.1199	TAN
40.0023	TAN
NA	TAN
47.7471	TAN
97.0976	TAN
25.8645	TAN
7.26853	TAN
89.6331	TAN
27.5384	TAN
NA	TAN
20.3707	TAN
43.3414	TAN
60.7979	TAN
54.9949	TAN
115.429	TAN
130.13	TAN
167.866	TAN
12.7771	TAN
21.3931	TAN
14.402	TAN
13.7586	TAN
48.4732	TAN
28.2346	TAN
NA	TAN
106.904	TAN
54.6523	TAN
23.4663	TAN
105.313	TAN
44.4036	TAN
54.0916	TAN
16.9528	TAN
41.2581	TAN
114.897	TAN
43.398	TAN
20.7598	TAN
109.237	TAN
117.301	TAN
16.7484	TAN
70.4684	TAN
164.504	TAN
NA	TAN
58.0351	TAN
39.3818	TAN
16.8747	TAN
46.3413	TAN
31.2034	TAN
43.5083	TAN
120.721	TAN
25.4519	TAN
60.8208	TAN
17.3566	TAN
86.0268	TAN
NA	TAN
31.6229	TAN
45.7568	TAN
44.613	TAN
24.8182	TAN
56.1787	TAN
36.9708	TAN
24.0192	TAN
204.51	TAN
NA	TAN
40.7819	TAN
128.33	TAN
38.162	TAN
24.3329	TAN
50.0602	TAN
22.8308	TAN
35.6693	TAN
75.5997	TAN
39.4954	TAN
90.9552	TAN
72.9096	TAN
41.5326	TAN
81.3171	TAN
122.689	TAN
27.8782	TAN
18.3456	TAN
48.1778	TAN
25.2147	TAN
18.6856	TAN
90.5394	TAN
148.432	TAN
29.7214	TAN
24.3925	TAN
22.9472	TAN
22.0042	TAN
20.2744	TAN
159.597	TAN
85.372	TAN
42.1834	TAN
35.8581	TAN
37.7369	TAN
83.2631	TAN
67.2368	TAN
42.0524	TAN
47.441	TAN
30.543	TAN
34.6177	TAN
62.523	TAN
64.4713	TAN
43.3247	TAN
29.8094	TAN
36.2433	TAN
55.497	TAN
78.7777	TAN
98.7364	TAN
27.3966	TAN
48.7244	TAN
44.164	TAN
129.518	TAN
32.3938	TAN
48.6579	TAN
22.2753	TAN
57.8346	TAN
56.7513	TAN
114.295	TAN
31.8415	TAN
19.6643	TAN
40.1958	TAN
41.517	TAN
40.2133	TAN
68.4979	TAN
30.8372	TAN
33.0623	TAN
41.7355	TAN
28.2016	TAN
62.7606	TAN
119.246	TAN
34.5084	TAN
25.1407	TAN
37.4966	TAN
90.0526	TAN
60.6356	TAN
44.0392	TAN
21.7239	TAN
NA	TAN
70.3145	TAN
60.8193	TAN
32.5916	TAN
NA	TAN
50.1318	TAN
37.1611	TAN
45.4299	TAN
9.79546	TAN
163.271	TAN
NA	TAN
126.362	TAN
87.1911	TAN
43.9744	TAN
88.6649	TAN
151.237	TAN
34.1784	TAN
42.4214	TAN
31.9303	TAN
34.926	TAN
41.6777	TAN
43.8185	TAN
16.2832	TAN
29.0878	TAN
26.0009	TAN
NA	TAN
43.8329	TAN
50.6355	TAN
31.1123	TAN
44.1796	TAN
123.627	TAN
39.3776	TAN
22.9714	TAN
28.1813	TAN
15.8815	TAN
64.9693	TAN
104.276	TAN
37.476	TAN
34.4861	TAN
34.0419	TAN
58.6686	TAN
26.3393	TAN
74.5104	TAN
25.5807	TAN
140.822	TAN
13.4114	TAN
26.3436	TAN
58.068	TAN
72.5943	TAN
45.4046	TAN
32.174	TAN
66.4959	TAN
74.1613	TAN
40.7556	TAN
44.7645	TAN
49.3862	TAN
121.103	TAN
120.925	TAN
NA	TAN
69.109	TAN
38.2738	TAN
22.3772	TAN
11.9262	TAN
148.987	TAN
67.4338	TAN
43.0583	TAN
43.3836	TAN
NA	TAN
82.5634	TAN
32.8697	TAN
40.331	TAN
13.002	TAN
29.5288	TAN
24.7367	TAN
53.9558	TAN
51.8055	TAN
137.957	TAN
34.3314	TAN
52.4202	TAN
69.9607	TAN
NA	TAN
23.0474	TAN
44.9382	TAN
65.086	TAN
11.6781	TAN
27.5744	TAN
32.9208	TAN
68.0922	TAN
52.4741	TAN
44.2604	TAN
69.2991	TAN
NA	TAN
61.1449	TAN
80.025	TAN
131.555	TAN
12.4137	TAN
110.451	TAN
82.2017	TAN
29.3771	TAN
74.6965	TAN
16.4794	TAN
31.9481	TAN
67.0641	TAN
133.405	TAN
22.0836	TAN
33.9936	TAN
125.317	TAN
26.5133	TAN
23.3498	TAN
23.4203	TAN
58.3629	TAN
50.5704	TAN
38.578	TAN
NA	TAN
36.0417	TAN
45.7621	TAN
84.2704	TAN
77.9066	TAN
35.2704	TAN
44.373	TAN
26.108	TAN
9.95671	TAN
39.7347	TAN
79.6654	TAN
160.3	TAN
51.8784	TAN
25.0314	TAN
25.2505	TAN
25.8674	TAN
29.8041	TAN
9.10685	TAN
44.6439	TAN
81.0957	TAN
44.7251	TAN
207.898	TAN
NA	TAN
62.1491	TAN
46.3454	TAN
98.5709	TAN
56.1381	TAN
NA	TAN
123.337	TAN
42.3897	TAN
22.8169	TAN
60.1579	TAN
39.3092	TAN
34.5131	TAN
52.4471	TAN
38.0911	TAN
82.8724	TAN
19.1922	TAN
60.4624	TAN
49.9849	TAN
57.3415	TAN
18.0629	TAN
10.4379	TAN
43.2653	TAN
23.4647	TAN
47.552	TAN
18.9249	TAN
221.541	TAN
31.3545	TAN
75.9164	TAN
34.5971	TAN
17.8362	TAN
116.512	TAN
43.1393	TAN
24.3636	TAN
NA	TAN
27.4517	TAN
31.4119	TAN
36.3764	TAN
30.2833	TAN
56.8883	TAN
18.8558	TAN
77.2503	TAN
51.0614	TAN
66.966	TAN
76.5565	TAN
61.3382	TAN
NA	TAN
29.308	TAN
64.7674	TAN
65.5239	TAN
78.3236	TAN
56.177	TAN
35.2412	TAN
36.208	TAN
39.1667	TAN
NA	TAN
38.6083	TAN
44.7878	TAN
28.6893	TAN
85.7994	TAN
145.371	TAN
59.7125	TAN
36.0445	TAN
38.3967	TAN
19.4451	TAN
19.4006	TAN
44.5125	TAN
53.8744	TAN
33.3403	TAN
21.5788	TAN
106.399	TAN
50.0563	TAN
NA	TAN
30.8248	TAN
28.0151	TAN
113.151	TAN
34.8377	TAN
64.8329	TAN
61.7616	TAN
50.5469	TAN
23.8634	TAN
150.516	TAN
95.7201	TAN
38.4915	TAN
61.6921	TAN
34.3653	TAN
NA	TAN
124.022	TAN
6.51517	TAN
48.4462	TAN
49.5571	TAN
133.044	TAN
42.6702	TAN
41.539	TAN
34.5203	TAN
34.5864	TAN
25.1888	TAN
13.3309	TAN
83.6618	TAN
27.77	TAN
116.642	TAN
113.622	TAN
30.6293	TAN
14.6234	TAN
38.8264	TAN
18.6232	TAN
36.7383	TAN
34.3913	TAN
NA	TAN
17.9602	TAN
56.4137	TAN
53.392	TAN
13.6404	TAN
146.855	TAN
NA	TAN
15.6829	TAN
36.0089	TAN
121.818	TAN
11.5208	TAN
80.687	TAN
150.189	TAN
41.4614	TAN
19.2832	TAN
21.16	TAN
47.1228	TAN
152.297	TAN
58.7598	TAN
71.6802	TAN
22.9593	TAN
37.4726	TAN
42.1156	TAN
33.3612	TAN
111.813	TAN
68.8781	TAN
20.8582	TAN
53.0574	TAN
14.7273	TAN
20.8034	TAN
49.0507	TAN
33.0962	TAN
36.2965	TAN
61.9032	TAN
48.2845	TAN
64.9302	TAN
46.7873	TAN
20.8855	TAN
25.3473	TAN
51.029	TAN
56.4569	TAN
26.145	TAN
46.3504	TAN
38.3873	TAN
32.1413	TAN
56.9003	TAN
47.0396	TAN
42.4565	TAN
40.2918	TAN
NA	TAN
44.1934	TAN
68.4211	TAN
90.8336	TAN
63.0994	TAN
38.8895	TAN
71.4576	TAN
28.9584	TAN
36.6179	TAN
35.6076	TAN
172.43	TAN
55.8505	TAN
27.9736	TAN
50.611	TAN
69.1758	TAN
63.3366	TAN
54.4305	TAN
55.5785	TAN
109.445	TAN
81.9444	TAN
35.4841	TAN
NA	TAN
21.1997	TAN
35.814	TAN
49.0278	TAN
51.0099	TAN
24.6855	TAN
91.3645	TAN
116.663	TAN
93.3612	TAN
23.9594	TAN
23.4504	TAN
40.383	TAN
61.3226	TAN
24.4395	TAN
43.3176	TAN
58.0991	TAN
65.6507	TAN
50.4097	TAN
144.806	TAN
65.081	TAN
29.4231	TAN
49.2796	TAN
NA	TAN
126.427	TAN
NA	TAN
NA	TAN
53.2952	TAN
66.4027	TAN
29.0515	TAN
44.4071	TAN
33.3166	TAN
21.988	TAN
76.7177	TAN
35.7446	TAN
116.943	TAN
47.0955	TAN
39.1156	TAN
50.7625	TAN
33.203	TAN
45.7288	TAN
18.5214	TAN
27.3753	TAN
128.105	TAN
109.541	TAN
60.9924	TAN
23.2762	TAN
47.5131	TAN
41.2607	TAN
66.9887	TAN
74.4711	TAN
32.4906	TAN
28.917	TAN
17.6889	TAN
75.6062	TAN
57.5957	TAN
24.7785	TAN
38.9359	TAN
61.3142	TAN
56.4705	TAN
46.3165	TAN
65.01	TAN
9.11891	TAN
NA	TAN
NA	TAN
51.77	TAN
19.2048	TAN
35.1072	TAN
50.1777	TAN
27.8155	TAN
26.2198	TAN
32.7121	TAN
22.1864	TAN
27.4642	TAN
17.7978	TAN
NA	TAN
23.3261	TAN
58.4422	TAN
96.4278	TAN
29.4464	TAN
49.3096	TAN
27.5494	TAN
43.7136	TAN
62.5862	TAN
86.4842	TAN
51.8769	TAN
41.5236	TAN
105.877	TAN
21.7671	TAN
26.7685	TAN
51.709	TAN
67.0622	TAN
86.4975	TAN
65.4303	TAN
33.8198	TAN
38.4971	TAN
25.8243	TAN
17.7594	TAN
64.4765	TAN
161.607	TAN
NA	TAN
48.256	TAN
74.1984	TAN
114.314	TAN
64.3417	TAN
118.943	TAN
60.5628	TAN
38.1812	TAN
87.737	TAN
24.5283	TAN
167.556	TAN
38.1072	TAN
55.5849	TAN
NA	TAN
34.0149	TAN
132.195	TAN
166.047	TAN
NA	TAN
29.295	TAN
15.4981	TAN
71.453	TAN
44.3792	TAN
41.9889	TAN
61.8953	TAN
46.9823	TAN
119.785	TAN
119.455	TAN
18.1887	TAN
78.9588	TAN
72.7038	TAN
73.516	TAN
61.9823	TAN
51.752	TAN
50.662	TAN
36.75	TAN
12.2978	TAN
NA	TAN
20.6777	TAN
21.6453	TAN
NA	TAN
58.9565	TAN
NA	TAN
46.7533	TAN
30.3074	TAN
28.4062	TAN
30.63	TAN
25.4111	TAN
70.8187	TAN
72.0181	TAN
7.11624	TAN
77.1033	TAN
15.0937	TAN
36.6967	TAN
180.864	TAN
31.538	TAN
46.1997	TAN
219.67	TAN
34.2893	TAN
28.3834	TAN
35.7914	TAN
27.7948	TAN
93.6852	TAN
195.512	TAN
54.2368	TAN
46.3894	TAN
26.0025	TAN
88.6411	TAN
39.6127	TAN
61.1484	TAN
42.7356	TAN
242.153	TAN
54.2051	TAN
60.8591	TAN
56.1393	TAN
50.9163	TAN
63.3321	TAN
52.9942	TAN
22.614	TAN
43.327	TAN
42.6663	TAN
56.1693	TAN
31.2035	TAN
47.2874	TAN
43.9457	TAN
44.6727	TAN
192.674	TAN
42.5566	TAN
16.6993	TAN
42.9566	TAN
30.6364	TAN
40.8347	TAN
20.535	TAN
37.4024	TAN
67.0946	TAN
17.0321	TAN
28.9525	TAN
96.7907	TAN
43.9832	TAN
17.5667	TAN
37.4238	TAN
85.9376	TAN
117.026	TAN
51.6135	TAN
30.2799	TAN
NA	TAN
38.702	TAN
46.3251	TAN
61.1375	TAN
48.3983	TAN
NA	TAN
76.3144	TAN
12.2869	TAN
95.7968	TAN
52.8989	TAN
62.5012	TAN
58.8747	TAN
208.872	TAN
55.5135	TAN
34.9916	TAN
45.3887	TAN
51.9619	TAN
19.1538	TAN
123.913	TAN
17.1015	TAN
50.1655	TAN
51.5464	TAN
59.5025	TAN
191.478	TAN
31.6665	TAN
59.1554	TAN
14.3514	TAN
40.5291	TAN
20.2325	TAN
72.0698	TAN
39.9024	TAN
34.7132	TAN
45.1281	TAN
38.2237	TAN
32.0494	TAN
32.6718	TAN
58.9797	TAN
127.311	TAN
153.427	TAN
52.6713	TAN
46.1675	TAN
24.8582	TAN
38.4638	TAN
80.396	TAN
43.1644	TAN
11.5534	TAN
13.1478	TAN
42.1284	TAN
44.29	TAN
21.8162	TAN
30.3285	TAN
21.0843	TAN
35.0077	TAN
56.6486	TAN
47.4869	TAN
17.7625	TAN
24.8024	TAN
51.8705	TAN
23.186	TAN
46.6858	TAN
101.732	TAN
73.7326	TAN
62.6145	TAN
21.6832	TAN
127.975	TAN
33.1879	TAN
59.1218	TAN
14.2834	TAN
31.572	TAN
28.3469	TAN
41.4613	TAN
20.4855	TAN
42.0503	TAN
35.8742	TAN
45.052	TAN
NA	TAN
24.4457	TAN
32.8686	TAN
34.1511	TAN
75.3215	TAN
55.4842	TAN
44.0058	TAN
34.2952	TAN
76.8922	TAN
73.896	TAN
49.2738	TAN
41.6188	TAN
48.8975	TAN
33.0214	TAN
62.5377	TAN
52.5954	TAN
38.5062	TAN
29.4821	TAN
50.3838	TAN
61.7508	TAN
60.4286	TAN
34.4401	TAN
43.8155	TAN
54.1621	TAN
34.006	TAN
166.883	TAN
75.5261	TAN
45.0486	TAN
44.642	TAN
63.1901	TAN
24.1351	TAN
41.7454	TAN
75.7792	TAN
28.7768	TAN
59.1303	TAN
45.7019	TAN
15.236	TAN
30.8339	TAN
169.827	TAN
24.9455	TAN
24.9329	TAN
70.8407	TAN
45.1454	TAN
56.9648	TAN
111.764	TAN
22.1234	TAN
30.0394	TAN
56.861	TAN
54.5382	TAN
31.2194	TAN
27.1497	TAN
74.23	TAN
8.66367	TAN
65.4081	TAN
31.3755	TAN
49.2787	TAN
64.7934	TAN
78.9042	TAN
NA	TAN
41.5011	TAN
47.1868	TAN
62.5036	TAN
39.5872	TAN
43.5112	TAN
112.401	TAN
42.9262	TAN
46.8631	TAN
119.303	TAN
32.8177	TAN
82.2137	TAN
33.7272	TAN
52.9585	TAN
113.033	TAN
NA	TAN
5.69627	TAN
28.862	TAN
33.3472	TAN
74.7648	TAN
30.9876	TAN
89.3832	TAN
52.8312	TAN
71.731	TAN
37.64	TAN
37.9923	TAN
9.07818	TAN
63.1737	TAN
30.4914	TAN
36.4343	TAN
66.2329	TAN
62.7536	TAN
61.8912	TAN
36.4607	TAN
30.14	TAN
95.6451	TAN
20.3864	TAN
NA	TAN
58.4344	TAN
5.94069	TAN
NA	TAN
23.7126	TAN
53.9479	TAN
26.5992	TAN
NA	TAN
44.2222	TAN
35.3361	TAN
58.8802	TAN
25.1638	TAN
49.6639	TAN
63.8448	TAN
33.6994	TAN
65.756	TAN
25.2367	TAN
39.0725	TAN
31.9685	TAN
44.7265	TAN
61.3589	TAN
68.1231	TAN
48.5724	TAN
NA	TAN
42.818	TAN
48.0674	TAN
18.7454	TAN
79.2859	TAN
25.901	TAN
106.045	TAN
43.4152	TAN
53.1201	TAN
64.7503	TAN
106.863	TAN
74.6171	TAN
58.529	TAN
17.315	TAN
40.3068	TAN
21.8399	TAN
86.5839	TAN
39.6588	TAN
28.1129	TAN
84.2478	TAN
28.3114	TAN
52.2377	TAN
NA	TAN
45.3932	TAN
23.1562	TAN
NA	TAN
61.999	TAN
35.3834	TAN
68.2572	TAN
72.8924	TAN
35.7108	TAN
NA	TAN
14.6267	TAN
37.9997	TAN
78.2216	TAN
29.3493	TAN
93.5082	TAN
19.0254	TAN
27.3917	TAN
64.0793	TAN
59.3706	TAN
15.9165	TAN
234.133	TAN
36.5233	TAN
40.8616	TAN
44.7936	TAN
39.4561	TAN
157.906	TAN
NA	TAN
157.467	TAN
53.3314	TAN
27.1801	TAN
38.2052	TAN
24.9608	TAN
68.531	TAN
136.712	TAN
30.2302	TAN
147.913	TAN
39.6895	TAN
25.5894	TAN
47.157	TAN
33.8671	TAN
31.2052	TAN
38.2032	TAN
48.166	TAN
72.4023	TAN
66.9789	TAN
60.0065	TAN
NA	TAN
59.3459	TAN
67.1291	TAN
31.124	TAN
62.8631	TAN
NA	TAN
54.1787	TAN
61.0635	TAN
NA	TAN
NA	TAN
61.8673	TAN
18.7919	TAN
37.4104	TAN
17.9734	TAN
38.4276	TAN
42.5851	TAN
64.513	TAN
21.88	TAN
57.0141	TAN
86.5228	TAN
28.0453	TAN
42.9948	TAN
50.47	TAN
47.9861	TAN
32.6921	TAN
19.3114	TAN
75.2761	TAN
29.2684	TAN
53.7039	TAN
64.7189	TAN
NA	TAN
79.2781	TAN
49.5049	TAN
59.6832	TAN
69.94	TAN
80.6279	TAN
33.6321	TAN
46.3476	TAN
43.9301	TAN
38.0979	TAN
13.6834	TAN
16.6885	TAN
41.945	TAN
45.7802	TAN
NA	TAN
25.0517	TAN
125.225	TAN
NA	TAN
32.9069	TAN
46.9327	TAN
34.3062	TAN
45.3423	TAN
34.1086	TAN
145.088	TAN
47.3904	TAN
101.328	TAN
85.349	TAN
69.2642	TAN
NA	TAN
93.8069	TAN
20.6495	TAN
199.466	TAN
26.9383	TAN
71.4183	TAN
59.1859	TAN
53.186	TAN
33.5747	TAN
41.666	TAN
31.5284	TAN
79.6807	TAN
206.473	TAN
76.0468	TAN
36.2	TAN
25.5873	TAN
38.4724	TAN
30.8479	TAN
32.611	TAN
55.5389	TAN
49.0259	TAN
47.136	TAN
NA	TAN
20.4334	TAN
66.1044	TAN
82.411	TAN
29.7583	TAN
59.0682	TAN
36.309	TAN
58.504	TAN
20.7696	TAN
48.2278	TAN
22.6083	TAN
73.1801	TAN
40.8484	TAN
45.2194	TAN
33.366	TAN
65.0695	TAN
58.6748	TAN
22.121	TAN
NA	TAN
63.1926	TAN
23.4935	TAN
33.4584	TAN
66.8644	TAN
125.869	TAN
101.681	TAN
0.170517	TAN
17.2906	TAN
51.1664	TAN
54.5802	TAN
45.826	TAN
56.5022	TAN
NA	TAN
67.1153	TAN
116.182	TAN
31.2313	TAN
45.0926	TAN
139.051	TAN
55.2532	TAN
129.604	TAN
68.0555	TAN
16.1657	TAN
NA	TAN
33.9795	TAN
30.1901	TAN
53.7198	TAN
20.1468	TAN
NA	TAN
72.6244	TAN
57.4321	TAN
69.3997	TAN
145.551	TAN
22.8594	TAN
103.129	TAN
45.5256	TAN
37.1758	TAN
52.6245	TAN
95.3012	TAN
41.6581	TAN
30.0468	TAN
63.7995	TAN
95.3854	TAN
NA	TAN
23.4552	TAN
24.4103	TAN
NA	TAN
15.2602	TAN
47.4063	TAN
60.2781	TAN
NA	TAN
67.1033	TAN
88.2476	TAN
22.2314	TAN
47.7605	TAN
70.6594	TAN
NA	TAN
32.4286	TAN
49.7513	TAN
23.6294	TAN
47.9795	TAN
152.664	TAN
89.9381	TAN
32.5212	TAN
83.6179	TAN
103.392	TAN
NA	TAN
24.2085	TAN
28.6419	TAN
68.0781	TAN
137.388	TAN
47.0101	TAN
59.8376	TAN
25.0743	TAN
25.478	TAN
26.1364	TAN
50.8535	TAN
57.8676	TAN
62.5076	TAN
57.9229	TAN
26.2365	TAN
31.8277	TAN
NA	TAN
65.0109	TAN
217.644	TAN
37.6024	TAN
117.705	TAN
26.8829	TAN
16.0523	TAN
76.776	TAN
23.9432	TAN
NA	TAN
41.9481	TAN
103.287	TAN
10.6631	TAN
51.2885	TAN
64.5774	TAN
68.7183	TAN
49.9937	TAN
91.9356	TAN
NA	TAN
[truncated: 16,416 more rows]
